# Supplementary material for: Metabolomics Based on UPLC-MS/MS Revealed the Metabolic Differences Among Four Species of Rhododendrons in Linzhi, Xizang
Source: Metabolites. 2026 Mar 30;16(4):226. doi: 10.3390/metabo16040226 (PMC13117825; doi:10.3390/metabo16040226)
Supplement: Supplementary file 1 [file metabolites-16-00226-s001.zip]

Archive with 12 entries (10 files):
- Supplementary documents/
- Supplementary documents/S1(all_sample_data).xlsx
- Supplementary documents/S2(kmeans).xlsx
- Supplementary documents/S3(1475).xlsx
- Supplementary documents/Supplementary References/
- Supplementary documents/Supplementary References/2.Geng Y (2010) Investigation and taxonomic study on Rhododendron resources in Linzhi Prefecture, Xizang..pdf
- Supplementary documents/Supplementary References/3.Liu X, Zhou H, Yuan Y, et al (2021) Resources of Rhododendron in Xizang and their application prospects..pdf
- Supplementary documents/Supplementary References/6.Wang S, Chang Z, Zhang Y, et al (2023) Community composition and diversity of endophytic fungi in four Rhododendron species from Xizang.pdf
- Supplementary documents/Supplementary References/7.Zheng W, Pan G, Xu A, et al (1995) Preliminary study on the germplasm resources of Rhododendron in Sejila Mountain, Xizang..pdf
- Supplementary documents/Supplementary References/before13-now15.Zhu P, Shang Y, Yang L, et al (2013) Photosynthetic physiological characteristics of several alpine plants on the Qinghai–Xizang Plateau. .pdf
- Supplementary documents/Supplementary References/before14-now16.Liu T, Ji Y, Liu Y, et al (2021) Transcriptome-based analysis of the adaptation mechanisms of five plant species to high-altitude light conditions in Maidika Wetland, Xizang. .pdf
- Supplementary documents/Supplementary References/before21-now23.Xie J, Zheng Y, Xu X, et al (2021) Inhibitory effect of myricetin on skin photoaging and NF-κB signaling pathway expression. .pdf
