# Supplementary material for: Metabolomics Based on UPLC-MS/MS Revealed the Metabolic Differences Among Four Species of Rhododendrons in Linzhi, Xizang
Source: Metabolites. 2026 Mar 30;16(4):226. doi: 10.3390/metabo16040226 (PMC13117825; doi:10.3390/metabo16040226)
Supplement: Supplementary file 1 [file metabolites-16-00226-s001.zip › Supplementary documents/S1(all_sample_data).xlsx]

## Sheet: Sheet1
Compounds	Class I	Class II	Formula	Q1 (Th)	Q3 (Th)	Molecular weight (Da)	Ionization model	Level	CAS	cpd_ID	Rtri_1	Rtri_2	Rtri_3	Rfau_1	Rfau_2	Rfau_3	Rniv_1	Rniv_2	Rniv_3	Rstr_1	Rstr_2	Rstr_3	QC01	QC02	QC03	kegg_map	mw_cpd_ID	mw_map		Table header notes
LysoPC 20:0	Lipids	LPC	C28H58NO7P	552.4	184.07	551.395	[M+H]+	3	108341-80-6	-	285202	304125	319515	222344	178833	211672	238428	299245	197909	203315	173481	165363	238982	248391	257679	-	-	-		Column A: Compounds (English name of the substance)
LysoPC 14:0	Lipids	LPC	C22H46NO7P	468.31	184.07	467.301	[M+H]+	1	20559-16-4	-	1.206e+06	1.10471e+06	1.28197e+06	1.54046e+06	2.11695e+06	2.21262e+06	1.97844e+06	2.81017e+06	2.12764e+06	1.61414e+06	1.41491e+06	1.60552e+06	1.59281e+06	1.44718e+06	1.5131e+06	-	-	-		Column B: Class I (Primary class of the substance, in English)
Pentaethyleneglycol	Others	Alcohol compounds	C10H22O6	239.15	89.06	238.142	[M+H]+	3	4792-15-8	-	96986.7	75407	70499.2	83200.2	71762.1	90537.7	47438.9	92788.5	87215.2	39118.1	87180	67855.9	102451	122609	46719.7	-	-	-		Column C: Class II (Secondary class of the substance, in English)
2-Phenylacetamide*	Alkaloids	Alkaloids	C8H9NO	136.08	91.05	135.068	[M+H]+	2	103-81-1	C02505	418468	281938	497975	320239	433622	419685	286827	390946	427872	296596	299737	209779	295667	442746	349440	ko00360,ko01100	C02505	-		Column D: Formula (Molecular formula of the substance)
(4R)-4-methyl-L-proline	Amino acids and derivatives	Amino acids and derivatives	C6H11NO2	130.09	56.05	129.079	[M+H]+	1	23009-50-9	-	1.53533e+07	1.80241e+07	1.39661e+07	2.52371e+06	1.90756e+06	1.90598e+06	2.93149e+06	2.73545e+06	4.92117e+06	2.72754e+06	3.18727e+06	2.45182e+06	6.0828e+06	5.68667e+06	5.22787e+06	-	-	-		Column E: Q1 (Th) (Mass of the precursor ion after electrospray ionization)
Phosphotyrosine	Amino acids and derivatives	Amino acids and derivatives	C9H12NO6P	262.05	216.04	261.04	[M+H]+	3	21820-51-9	C06501	755965	462037	579793	896591	1.24847e+06	1.28508e+06	509560	594819	503160	598584	796560	783970	779091	1.06537e+06	943902	-	C06501	-		Column F: Q3 (Th) (Characteristic fragment ion)
N-Benzylformamide*	Alkaloids	Alkaloids	C8H9NO	136.07	91.05	135.068	[M+H]+	2	6343-54-0	C15561	474148	314106	388565	318738	298433	343867	284523	387202	414400	253210	310445	224001	328133	431445	338278	-	C15561	-		Column G: Molecular weight (Da) (Relative molecular mass)
Hydroxymenisdaurin D	Alkaloids	Alkaloids	C14H21NO8	332.13	152.07	331.127	[M+H]+	2	-	-	7.66169e+06	7.52162e+06	7.78794e+06	2.14345e+06	1.78556e+06	1.72874e+06	7.62736e+06	7.6979e+06	1.19469e+07	6.82379e+06	5.60144e+06	6.79933e+06	5.33244e+06	6.31916e+06	5.66769e+06	-	-	-		Column H: Ionization model (Ionization mode: M+H for positive, M-H for negative)
15-Methoxy-8(17)-Labden-19-Oic Acid	Terpenoids	Ditepenoids	C21H36O3	337.27	95.08	336.266	[M+H]+	1	137960-39-5	-	1.44168e+06	1.41082e+06	1.03389e+06	1.03408e+06	1.20397e+06	1.48597e+06	1.97584e+06	2.94381e+06	3.35889e+06	2.20343e+06	2.63078e+06	2.15021e+06	2.55756e+06	2.17051e+06	2.41099e+06	-	-	-		Column I: Level (Identification confidence level of the substance)
Glu-Met-Leu	Amino acids and derivatives	Amino acids and derivatives	C16H29N3O6S1	392.19	213.11	391.178	[M+H]+	3	-	-	3.55968e+06	1.97876e+06	999514	1.39094e+06	3.30273e+06	3.26175e+06	6.30357e+06	3.85082e+06	7.15852e+06	1.19093e+07	7.55333e+06	8.63994e+06	3.89648e+06	6.15491e+06	4.67286e+06	-	-	-		Column J: CAS (CAS number of the substance)
2,7-Dimethyl-2,4-Octadiene-1,8-Diol 8-O-B-D-Glucopyranoside	Terpenoids	Monoterpenoids	C16H28O7	350.22	153.13	332.183	[M+NH4]+	2	-	-	173384	70210.1	218344	127062	47513.7	104645	43951.2	34637.2	88824.9	63691	82195	112190	88024.7	130114	94314.1	-	-	-		Column K: cpd_ID (KEGG database compound ID)
Orientin-2''-O-rhamnoside*	Flavonoids	Flavones	C27H30O15	595.16	449.11	594.159	[M+H]+	3	-	-	1.39839e+06	1.14449e+06	1.55873e+06	182616	530960	320037	1.4796e+06	2.10301e+06	2.25301e+06	1.89825e+06	1.48816e+06	3.1823e+06	2.12947e+06	1.80466e+06	1.89095e+06	-	CM00178	MetMap105		Column L: Rtri_1 (R. triflorum peak area)
Cichoriin*	Lignans and Coumarins	Coumarins	C15H16O9	341.09	179.03	340.079	[M+H]+	1	531-58-8	C09206	7.68639e+06	6.5413e+06	5.87401e+06	1.14242e+06	1.05316e+06	1.46341e+06	9.64983e+06	4.04406e+06	1.69251e+07	1.42149e+07	1.00388e+07	1.183e+07	6.72517e+06	6.5818e+06	6.55488e+06	-	C09206	-		Column M: Rtri_2 (R. triflorum peak area)
Daphnin*	Lignans and Coumarins	Coumarins	C15H16O9	341.09	179.04	340.079	[M+H]+	1	486-55-5	C01421	7.35028e+06	6.78544e+06	6.01378e+06	1.01365e+06	1.0055e+06	1.44306e+06	8.54924e+06	4.1354e+06	1.50232e+07	1.5604e+07	9.96912e+06	1.07326e+07	6.67364e+06	7.05567e+06	6.68049e+06	-	C01421	-		Column N: Rtri_3 (R. triflorum peak area)
Feruloylagmatine	Alkaloids	Phenolamine	C15H22N4O3	307.18	177.05	306.169	[M+H]+	3	-	C18325	4.90481e+06	4.42645e+06	5.34526e+06	110905	113374	59386.1	9.68067e+06	4.0121e+06	1.98258e+06	180231	227249	198958	1.78541e+06	2.15362e+06	2.49806e+06	ko00999,ko01100,ko01110	C18325	-		Column O: Rfau_1 (R. faucium peak area)
6-Methoxycoumarin*	Lignans and Coumarins	Coumarins	C10H8O3	177.05	89.04	176.047	[M+H]+	1	-	-	4.71117e+06	3.98983e+06	5.28344e+06	3.41414e+06	2.9044e+06	3.33795e+06	3.70025e+06	2.64485e+06	1.45009e+07	1.51456e+07	6.86383e+06	1.45616e+07	1.00201e+07	9.28799e+06	7.48798e+06	-	-	-		Column P: Rfau_2 (R. faucium peak area)
L-Leucyl-L-Leucine	Amino acids and derivatives	Amino acids and derivatives	C12H24N2O3	245.19	86.1	244.179	[M+H]+	2	3303-31-9	-	660580	402845	482967	347283	433095	463754	464676	481099	758754	768738	493447	756099	534007	527115	977773	-	-	-		Column Q: Rfau_3 (R. faucium peak area)
3,5-Di-tert-butylbenzoic acid	Phenolic acids	Phenolic acids	C15H22O2	235.17	179.11	234.161	[M+H]+	1	16225-26-6	-	5.49534e+06	4.85427e+06	3.46284e+06	5.358e+06	5.49832e+06	6.15903e+06	6.20085e+06	7.01493e+06	5.80228e+06	5.80877e+06	6.61727e+06	5.96093e+06	7.317e+06	5.93934e+06	6.00118e+06	-	-	-		Column R: Rniv_1 (R. nivale peak area)
1-(Hydroxymethyl)hexahydro-1h-pyrrolizin-2-ol	Alkaloids	Pyrrole alkaloids	C8H15NO2	158.12	70.07	158.117	[M+H]+	3	-	-	3.57174e+06	3.30393e+06	2.73085e+06	678420	551785	560374	1.09947e+06	1.23031e+06	1.68642e+06	1.19186e+06	1.25441e+06	823209	1.79002e+06	1.55398e+06	1.827e+06	-	-	-		Column S: Rniv_2 (R. nivale peak area)
Retronecine	Alkaloids	Pyrrole alkaloids	C8H13NO2	156.1	110.07	155.095	[M+H]+	3	480-85-3	C06177	5.69962e+06	1.64068e+07	6.36738e+06	6.39337e+06	9.4615e+06	5.25213e+06	2.19635e+06	8.68318e+06	3.19856e+06	8.67515e+06	3.86544e+06	3.7362e+06	9.16547e+06	4.79403e+06	4.5857e+06	ko00960,ko01110	C06177	-		Column T: Rniv_3 (R. nivale peak area)
L-Histidine	Amino acids and derivatives	Amino acids and derivatives	C6H9N3O2	156.08	110.07	155.07	[M+H]+	3	71-00-1	C00135	3.13082e+07	3.06766e+07	2.71429e+07	1.74181e+07	2.07171e+07	2.50837e+07	1.2627e+07	2.24428e+07	1.62421e+07	1.87092e+07	2.01901e+07	1.71258e+07	2.43832e+07	1.92441e+07	2.21623e+07	ko00340,ko00410,ko00470,ko00970,ko01100,ko01110,ko01230,ko02010	C00135	-		Column U: Rstr_1 (R. strigillosum peak area)
N-Methyl-Trans-4-Hydroxy-L-Proline	Amino acids and derivatives	Amino acids and derivatives	C6H11NO3	146.08	82.07	145.074	[M+H]+	3	4252-82-8	-	881648	780387	765471	1.12035e+06	1.18963e+06	1.09101e+06	827410	876370	926187	754558	824915	691489	892380	766173	872350	-	-	-		Column V: Rstr_2 (R. strigillosum peak area)
Nicotianamine	Alkaloids	Alkaloids	C12H21N3O6	304.15	185.09	303.143	[M+H]+	3	34441-14-0	C05324	2.5699e+07	1.6779e+07	2.00141e+07	2.61564e+07	2.59989e+07	2.51836e+07	2.67603e+07	1.95888e+07	2.82891e+07	3.32938e+07	3.67216e+07	3.56407e+07	2.44501e+07	2.76335e+07	2.54528e+07	ko00270,ko00999,ko01100,ko01110	C05324	-		Column W: Rstr_3 (R. strigillosum peak area)
4-amino-2-methylbutanoic acid*	Alkaloids	Alkaloids	C5H11NO2	118.09	58.07	117.079	[M+H]+	1	-	-	1.534e+07	9.13397e+06	1.06059e+07	2.1027e+07	2.98228e+07	3.84083e+07	1.50875e+07	2.20083e+07	2.15493e+07	2.16889e+07	2.35272e+07	2.05515e+07	2.34146e+07	2.28063e+07	2.05283e+07	-	-	-		Column X: QC01 (Quality control sample 1)
2-propyl-1,3,2-dioxazolidine	Alkaloids	Alkaloids	C5H11NO2	118.09	59.07	117.079	[M+H]+	1	-	-	7.96199e+06	5.49386e+06	5.37004e+06	1.02293e+07	1.48275e+07	1.80161e+07	7.64277e+06	1.10216e+07	1.0546e+07	1.02465e+07	1.08366e+07	9.23674e+06	1.11665e+07	1.1006e+07	1.0307e+07	-	-	-		Column Y: QC02 (Quality control sample 2)
L-Azetidine 2-carboxylic acid	Alkaloids	Alkaloids	C4H7NO2	102.05	56.05	101.048	[M+H]+	3	2133-34-8	C08267	2.29446e+06	1.95251e+06	2.25142e+06	1.24352e+06	1.33837e+06	1.06578e+06	1.07023e+06	1.03949e+06	1.22677e+06	1.19369e+06	1.4064e+06	1.27576e+06	1.93735e+06	1.54437e+06	1.46832e+06	-	C08267	-		Column Z: QC03 (Quality control sample 3)
9,11,13,15-Octadecatetraenal	Others	Aldehyde compounds	C18H28O	261.22	121.1	260.214	[M+H]+	1	148408-16-6	-	3.56173e+06	4.38516e+06	2.17867e+06	2.09317e+06	2.17751e+06	2.61267e+06	3.80725e+06	3.95842e+06	4.96584e+06	3.81489e+06	4.26481e+06	3.44922e+06	4.60602e+06	4.15523e+06	4.33162e+06	-	-	-		Column AA: kegg_map (KEGG database pathway ID)
Isopentenyladenine-7-N-glucoside	Nucleotides and derivatives	Nucleotides and derivatives	C16H23N5O5	366.18	204.12	365.17	[M+H]+	3	-	-	5.0027e+06	4.1991e+06	3.15887e+06	2.43998e+06	2.50485e+06	2.49656e+06	5.68624e+06	6.50006e+06	4.12656e+06	3.7179e+06	4.26213e+06	3.573e+06	3.91158e+06	3.97525e+06	5.80129e+06	-	-	-		Column AB: mw_cpd_ID (MetMap database compound ID; if present in KEGG, use KEGG ID C******, otherwise use CM*****)
N-Acetyl-L-hydroxyproline	Amino acids and derivatives	Amino acids and derivatives	C7H11NO4	174.08	86.06	173.069	[M+H]+	3	33996-33-7	-	1.23749e+06	3.03677e+06	3.3405e+06	640764	577371	617748	602849	684556	617973	440547	434216	407153	1.3281e+06	1.10765e+06	1.06292e+06	-	-	-		Column AC: mw_map (MetMap database pathway ID)
Quercetin-7-O-(2''-malonyl)glucosyl-5-O-glucoside	Flavonoids	Flavonols	C30H32O20	713.15	303.06	712.149	[M+H]+	2	-	-	385761	472339	412612	194303	211813	242575	1.01351e+06	741146	1.3938e+06	228201	210416	141564	342163	384375	436499	-	CM00621	MetMap116
Pinostrobin	Flavonoids	Flavanones	C16H14O4	271.1	167.03	270.089	[M+H]+	1	480-37-5	C16419	1.97428e+06	2.28321e+06	852220	46276	47451.7	41506	71170.7	232462	38497.5	42373.5	34681.1	37844.9	517592	498374	454701	ko00941	C16419	-
2',4'-Dimethylacetophenone	Others	Ketone compounds	C10H12O	149.1	65.04	148.089	[M+H]+	3	89-74-7	-	5.48089e+06	3.14958e+06	3.12385e+06	2.21523e+06	3.52375e+06	1.70726e+06	4.37731e+06	2.18557e+06	1.13834e+07	2.9613e+06	4.40768e+06	2.62711e+06	4.20729e+06	3.19543e+06	2.81825e+06	-	CM01674	MetMap139
3,4-Methylenedioxycinnamaldehyde	Others	Aldehyde compounds	C10H8O3	177.05	149.02	176.047	[M+H]+	3	58095-77-5	-	3.48512e+06	2.11855e+06	2.12182e+06	1.60167e+06	2.37893e+06	1.4276e+06	3.00289e+06	1.60309e+06	6.8923e+06	2.31747e+06	3.06821e+06	1.80225e+06	3.12873e+06	2.58681e+06	2.32666e+06	-	-	-
1-(hydroxymethyl)-1,7-dimethyl-1a,2,3,5,6,7,7a,7b-octahydrocyclopropa[e]azulene-4-carbaldehyde	Terpenoids	Sesquiterpenoids	C15H22O2	235.17	119.09	234.162	[M+H]+	2	-	-	2.01344e+06	1.59422e+06	2.35123e+06	2.05746e+06	3.03116e+06	2.31436e+06	3.60173e+06	3.48701e+06	2.74296e+06	2.35333e+06	1.99423e+06	2.08982e+06	2.73238e+06	2.4253e+06	2.41584e+06	-	-	-
Chrysanthetriol glucose	Terpenoids	Sesquiterpenoids	C21H36O8	417.25	237.19	416.241	[M+H]+	2	-	-	207582	210109	281064	218442	985590	800025	276526	171360	498064	1.21977e+06	856709	998131	1.03095e+06	603137	528213	-	-	-
2-Ethynyl-5-methoxybenzo-1,4-quinone	Quinones	Quinones	C9H6O3	163.04	77.04	162.032	[M+H]+	2	82511-23-7	-	8.17357e+06	7.55358e+06	6.91802e+06	6.03875e+06	6.80927e+06	6.31982e+06	6.7618e+06	6.63239e+06	5.75702e+06	5.34584e+06	5.3414e+06	5.45439e+06	7.71085e+06	6.59172e+06	6.30994e+06	-	-	-
Aureusidin 6-rhamnoside*	Flavonoids	Aurones	C21H20O10	433.11	287.06	432.106	[M+H]+	1	-	-	1.97694e+07	1.26791e+07	1.54942e+07	4.55394e+06	7.2271e+06	5.60819e+06	1.7679e+07	2.91692e+07	2.95362e+07	7.91257e+06	2.12397e+07	1.30818e+07	1.15609e+07	1.39083e+07	1.73863e+07	-	-	-
Fisetin	Flavonoids	Flavonols	C15H10O6	287.06	137.02	286.048	[M+H]+	2	528-48-3	C10041	2.53635e+07	2.44398e+07	3.06088e+07	1.73705e+07	1.48946e+07	1.24014e+07	3.97052e+07	4.39561e+07	3.11196e+07	2.76576e+07	2.83251e+07	2.51176e+07	2.90154e+07	3.0282e+07	3.01829e+07	-	C10041	-
Indole-3-carboxaldehyde	Alkaloids	Plumerane	C9H7NO	146.06	91.05	145.053	[M+H]+	3	487-89-8	C08493	323343	247029	240906	749379	585607	1.13341e+06	366867	671225	476230	492832	331887	494747	480025	418822	517255	-	C08493	-
MG(18:3(9Z,12Z,15Z)/0:0/0:0)	Lipids	Glycerol ester	C21H36O4	353.27	261.22	352.261	[M+H]+	1	129828-41-7	-	4.10436e+07	3.81013e+07	2.05665e+07	3.39918e+06	3.15996e+06	5.17155e+06	6.0443e+06	8.27314e+06	1.05025e+07	8.62429e+06	1.05818e+07	1.01639e+07	1.5717e+07	1.36359e+07	1.34306e+07	-	-	-
Quercetin-3-O-xyloside (Reynoutrin)*	Flavonoids	Flavonols	C20H18O11	435.09	303.06	434.085	[M+H]+	1	549-32-6	-	6.79132e+07	9.15123e+07	3.3234e+07	1.05514e+08	9.01505e+07	1.14792e+08	2.93921e+07	3.83557e+07	2.7209e+07	4.34653e+07	4.40665e+07	5.06687e+07	8.36203e+07	4.902e+07	6.28757e+07	-	CM00561	MetMap116
Myristamide	Lipids	Free fatty acids	C14H29NO	228.23	57.07	227.225	[M+H]+	2	638-58-4	-	59401.2	77505.7	36956	78955.9	90934.2	82835.3	64396.7	86328	67215.8	85529.7	86007.9	57449.2	88369.8	56564.8	87718.9	-	-	-
Imidazol-1-yl-acetic acid	Alkaloids	Alkaloids	C5H6N2O2	127.05	81.04	126.043	[M+H]+	3	22884-10-2	-	5.96575e+06	6.54075e+06	4.11773e+06	7.98385e+06	8.19447e+06	8.13461e+06	8.83851e+06	8.15576e+06	7.0025e+06	6.64323e+06	7.20648e+06	6.78285e+06	7.07283e+06	7.52761e+06	6.67159e+06	-	-	-
N-Acetyl-D-mannosamine	Others	Saccharides	C8H15NO6	222.1	138.05	221.09	[M+H]+	3	7772-94-3	C00645	200813	268917	202132	167294	285302	236469	331558	221132	245157	242902	181464	298216	249022	254519	266965	ko00520,ko01100,ko01250	C00645	-
2'-Deoxyinosine 5'-phosphate	Nucleotides and derivatives	Nucleotides and derivatives	C10H13N4O7P	333.06	137.05	332.052	[M+H]+	3	3393-18-8	C06196	3.53899e+06	4.18247e+06	4.00336e+06	6.70186e+06	6.14389e+06	6.44274e+06	5.95701e+06	5.09134e+06	6.31357e+06	7.73426e+06	7.84784e+06	7.39551e+06	7.64998e+06	6.08583e+06	5.77226e+06	ko00230,ko01232	C06196	-
3-quinolinecarboxylic acid*	Alkaloids	Quinoline alkaloids	C10H7NO3	190.05	144.04	189.043	[M+H]+	1	-	-	1.6986e+07	4.58474e+06	2.76552e+06	2.74937e+06	3.45595e+06	3.59488e+06	3.18809e+07	1.14092e+07	4.90747e+07	2.38582e+07	3.87254e+06	1.1413e+07	9.42483e+06	9.34138e+06	1.13957e+07	-	-	-
2-Aminohexadecane-1,5,6-triol	Lipids	Sphingolipids	C16H35NO3	290.27	88.08	289.262	[M+H]+	2	-	-	78279.2	57538.3	58007.9	58547.2	48321.3	44846	102568	70553.5	64265.8	94740.3	90247.6	106546	39318.5	51555.5	51306.4	-	-	-
Spongouridine	Nucleotides and derivatives	Nucleotides and derivatives	C9H12N2O6	245.07	113.03	244.07	[M+H]+	2	3083-77-0	C16745	818125	1.13093e+06	1.25741e+06	856333	874031	830101	928241	1.06567e+06	788102	776277	753165	838376	751701	889128	1.14702e+06	-	C16745	-
Asp-Pro-Asp	Amino acids and derivatives	Amino acids and derivatives	C13H19N3O8	346.15	147.04	345.117	[M+H]+	3	-	-	301519	309304	366768	213419	214307	136022	1.09871e+06	1.04929e+06	2.1361e+06	2.62039e+06	3.07059e+06	2.49194e+06	1.71538e+06	1.78885e+06	1.53732e+06	-	-	-
Ditartaroyl-hydroxycoumarin	Lignans and Coumarins	Coumarins	C17H14O13	427.05	295.05	426.043	[M+H]+	3	-	-	3.31514e+06	2.52385e+06	2.09163e+06	1.15636e+06	1.67268e+06	1.44954e+06	3.57885e+06	3.57671e+06	3.44814e+06	2.93919e+06	2.41919e+06	2.97689e+06	2.13233e+06	3.23067e+06	3.37249e+06	-	-	-
1-[(2s,3s)-3,5,7-trihydroxy-3,4-dihydro-2h-1-benzopyran-2-yl]ethanone	Phenolic acids	Phenolic acids	C11H12O5	225.07	119.05	224.069	[M+H]+	2	-	-	985235	466868	690381	370555	228449	215811	2.13448e+06	2.0262e+06	2.48038e+06	1.44191e+06	1.76091e+06	1.98206e+06	1.45885e+06	1.02554e+06	888259	-	-	-
(2E)-3-(4-methoxyphenyl)-1-(2,3,4-trihydroxyphenyl)prop-2-en-1-one	Phenolic acids	Phenolic acids	C16H14O5	287.09	153.02	286.084	[M+H]+	1	53219-84-4	-	287360	806771	336315	94173.1	148591	246647	316984	1.82627e+07	225839	1.07921e+06	453602	487633	4.30738e+06	4.20027e+06	4.09728e+06	-	-	-
LysoPC 16:1*	Lipids	LPC	C24H48NO7P	494.32	184.07	493.317	[M+H]+	1	76790-27-7	-	3.52976e+07	4.66002e+07	1.51445e+07	8.17662e+06	8.22514e+06	3.23912e+07	8.812e+06	3.35084e+07	3.07836e+07	1.65786e+07	1.97923e+07	1.57572e+07	2.39395e+07	2.15439e+07	2.15706e+07	-	-	-
Aplidiasphingosine	Others	Others	C22H43NO3	370.33	106.09	369.324	[M+H]+	2	-	-	45977	31663.7	53260.7	20791.6	20606.7	19059.3	28771.9	44650.2	29517.1	40017.2	61837.3	17526	43570.8	35940.9	31975.5	-	-	-
3-Hydroxybenzoate	Phenolic acids	Phenolic acids	C7H6O3	139.04	93.04	138.032	[M+H]+	2	10476-50-3	C00587	9.84288e+06	8.49807e+06	1.12578e+07	4.22237e+06	3.98845e+06	4.14106e+06	1.00252e+07	7.49373e+06	5.10613e+06	4.44174e+06	4.35833e+06	4.01665e+06	8.16411e+06	6.90729e+06	5.77527e+06	ko00400	C00587	-
2-(3,4-dihydroxyphenyl)-2H-chromene-3,5,7-triol	Flavonoids	Flavanols	C15H12O6	289.07	139.04	288.063	[M+H]+	1	-	-	5.33778e+07	5.02757e+07	8.27179e+07	6.02433e+07	8.40591e+07	7.68055e+07	4.58108e+07	5.6544e+07	4.94373e+07	5.28803e+07	4.79126e+07	5.38517e+07	4.82597e+07	4.36032e+07	4.23277e+07	-	-	-
6-[[3-(4-hydroxyphenyl)oxiran-2-yl]methyl]benzene-1,2,4-triol	Others	Others	C15H14O5	275.09	123.04	274.084	[M+H]+	2	-	-	336471	213345	358960	438733	448309	576880	236434	126583	190834	639818	361391	740963	346475	475068	350170	-	-	-
Tanzawaic Acid B*	Terpenoids	Sesquiterpenoids	C18H26O2	275.2	149.1	274.193	[M+H]+	2	-	-	360446	250630	276242	69625.7	47761	88760	175227	169726	275565	147353	124922	100920	258382	269359	253686	-	-	-
Cinchonain Ib*	Flavonoids	Flavanols	C24H20O9	453.11	343.08	452.111	[M+H]+	2	85081-24-9	-	6.38109e+06	5.6547e+06	6.11773e+06	3.41655e+06	8.18569e+06	7.41461e+06	4.4707e+06	5.01045e+06	4.82737e+06	5.05334e+06	5.07704e+06	6.01095e+06	4.61882e+06	5.06462e+06	5.68074e+06	-	-	-
2,7-Dimethyl-2,4-Octadiene-1,8-Diol 8-O-B-D-(6''-Malonylglucoside)	Terpenoids	Monoterpenoids	C19H30O10	436.22	153.13	418.184	[M+NH4]+	1	-	-	3.86067e+07	3.90189e+07	5.81786e+07	169909	274852	380192	549514	428188	198629	88371.6	107633	112691	1.01865e+07	1.01892e+07	9.98373e+06	-	-	-
Kaempferol 4'-rhamnoside	Flavonoids	Flavonols	C21H20O10	433.11	287.06	432.106	[M+H]+	1	-	-	7.87134e+06	6.58053e+06	1.39422e+07	2.30074e+06	3.2704e+06	3.57512e+06	1.28346e+07	1.55134e+07	1.31453e+07	8.52245e+06	9.8141e+06	6.40548e+06	1.80504e+07	9.07096e+06	1.2624e+07	-	-	-
Orobol	Flavonoids	Isoflavones	C15H10O6	287.06	241.05	286.048	[M+H]+	2	480-23-9	C10510	1.43065e+07	1.2746e+07	1.62557e+07	3.02715e+06	5.23074e+06	3.64962e+06	1.84885e+07	2.18133e+07	1.61658e+07	1.31581e+07	1.51079e+07	1.13256e+07	1.62161e+07	1.26171e+07	1.38281e+07	-	C10510	MetMap112
N-Monocinnamoylputrescine	Alkaloids	Phenolamine	C13H18N2O	219.15	131.05	218.142	[M+H]+	3	-	-	4.34283e+06	4.5772e+06	3.46148e+06	1.12509e+06	2.56952e+06	2.70903e+06	5.7189e+06	4.27661e+06	3.19752e+06	1.83342e+06	1.26586e+06	1.76214e+06	3.40824e+06	2.77792e+06	2.58777e+06	-	-	-
Baicalin	Flavonoids	Flavones	C21H18O11	447.09	271.06	446.085	[M+H]+	3	21967-41-9	C10025	3.31843e+06	4.49546e+06	1.89547e+06	1.35477e+06	3.69444e+06	1.53662e+06	910619	624168	1.43375e+06	1.09326e+06	1.25411e+06	802735	4.24444e+06	3.61584e+06	2.7397e+06	-	C10025	MetMap110
Bakayanolide	Terpenoids	Monoterpenoids	C11H14O3	195.1	91.05	194.094	[M+H]+	2	467462-30-2	-	720642	616930	1.33825e+06	2.11815e+06	3.24003e+06	2.60822e+06	5.37285e+07	5.60117e+07	5.21882e+07	1.21605e+06	911475	1.38405e+06	2.33275e+07	2.05508e+07	2.04777e+07	-	-	-
Butyl isobutyl phthalate*	Phenolic acids	Phenolic acids	C16H22O4	279.16	149.03	278.152	[M+H]+	1	17851-53-5	-	2.07716e+06	1.46356e+06	2.47047e+06	2.0314e+06	3.83334e+06	3.37268e+06	2.41991e+06	3.35801e+06	3.06896e+06	5.52583e+06	2.15711e+06	1.7256e+06	3.09614e+06	3.57704e+06	1.98918e+06	-	CM02525	MetMap157
8-Hydroxytricetin 7-glucuronide	Flavonoids	Flavones	C21H18O14	495.08	113.02	494.07	[M+H]+	2	-	-	467917	641334	555211	73207.8	53088.8	52724.5	410547	562439	157203	109171	145604	110264	125898	212162	268821	-	-	-
2-(2-phenylethyl)chromone glycoside	Others	Others	C24H26O9	459.16	297.11	458.158	[M+H]+	3	-	-	802667	813397	951366	1.84388e+06	2.66496e+06	2.2438e+06	2.51368e+06	2.16357e+06	2.03869e+06	3.27654e+06	3.36766e+06	3.73069e+06	2.42231e+06	2.22533e+06	2.20787e+06	-	-	-
Scutellarein 7,4'-dimethyl ether 6-glucoside*	Flavonoids	Flavones	C23H24O11	477.14	315.09	476.132	[M+H]+	1	57498-69-8	-	9.65772e+06	1.35565e+07	1.14825e+07	363012	1.6705e+06	3.35296e+07	450984	2.05747e+06	157193	184320	144649	121803	3.98477e+06	3.92685e+06	3.6324e+06	-	-	-
3',4'-Dihydroxy-7,5'-dimethoxyflavone*	Flavonoids	Flavones	C17H14O6	315.09	282.06	314.079	[M+H]+	1	-	-	108174	118005	102477	290904	352845	1.10549e+06	64719.8	2.32514e+06	52766.3	82246.6	67909.9	35044.7	490257	477742	461877	-	CM01076	MetMap120
Delphinidin 3'-O-(2''-O-galloyl-beta-galactopyranoside)*	Flavonoids	Anthocyanidins	C28H24O16	617.11	303.05	616.106	[M+H]+	1	740786-46-3	-	6.03495e+06	4.9448e+06	1.0417e+07	4.25657e+06	7.53914e+06	1.06713e+07	643799	435612	316620	1.84166e+06	2.30543e+06	3.39966e+06	3.10076e+06	3.87721e+06	3.78013e+06	-	-	-
[(2S,3R,4S,5S,6R)-3,4,5-trihydroxy-6-(hydroxymethyl)oxan-2-yl] 4-methoxybenzoate	Phenolic acids	Phenolic acids	C14H18O8	315.11	153.05	314.1	[M+H]+	1	-	-	1.37768e+07	1.26062e+07	1.12136e+07	8.58949e+06	2.44073e+07	1.94247e+07	874468	812570	995605	4.42872e+06	4.9097e+06	6.19867e+06	1.05911e+07	8.69055e+06	7.85357e+06	-	-	-
2-Aminoethylphosphonate	Others	Others	C2H8NO3P	126.03	96.97	125.024	[M+H]+	3	2041-14-7	C03557	208801	176229	54708.4	57093.7	30904.5	22776.8	70419.6	78651.2	20978.2	27597.8	57335.3	29368.7	93139.6	79205.9	68372.4	ko00440,ko01100,ko02010	C03557	-
Hydroxy-o-tolyl-acetic acid	Organic acids	Organic acids	C9H10O3	167.07	91.05	166.063	[M+H]+	2	85589-35-1	-	939496	855235	1.35502e+06	6.19544e+06	8.91855e+06	9.87914e+06	1.84283e+07	1.42033e+07	2.55496e+07	1.64008e+07	1.69652e+07	1.92248e+07	1.52049e+07	1.14476e+07	1.07894e+07	-	-	-
1-(9Z-Octadecenoyl)-2-(9-oxo-nonanoyl)-sn-glycero-3-phosphocholine	Lipids	Glycerol ester	C35H66NO9P	676.45	184.08	675.447	[M+H]+	1	-	-	222285	318751	422447	1.00366e+06	853000	801791	701617	354057	561816	1.13756e+06	1.26305e+06	814718	754228	581008	663827	-	-	-
3',4',5,5',6,7-Hexamethoxyflavone*	Flavonoids	Flavones	C21H22O8	403.14	373.09	402.132	[M+H]+	3	29043-07-0	-	6.52282e+06	2.06796e+06	613752	1.34139e+06	2.61513e+06	441264	354118	351696	1.21403e+06	343617	372942	824784	1.60518e+06	1.43646e+06	1.53641e+06	-	-	-
(3E,8E,6S)-undeca-3,8,10-trien-1,6-diol	Lipids	Sphingolipids	C11H18O2	183.14	81.07	182.131	[M+H]+	1	-	-	1.16409e+06	1.10819e+06	907096	1.49937e+06	1.95046e+06	2.13557e+06	1.14011e+06	937585	1.43906e+06	3.95984e+06	3.72926e+06	4.74126e+06	2.47859e+06	1.91992e+06	2.35346e+06	-	-	-
(1R,6S,7S)-6-Methylbicyclo[4.3.1]Dec-2-Ene-1,7-diol	Terpenoids	Monoterpenoids	C11H18O2	183.14	81.07	182.131	[M+H]+	1	-	-	1.17036e+06	1.06317e+06	865849	1.54659e+06	1.7212e+06	2.05177e+06	1.25625e+06	796478	1.98147e+06	4.38777e+06	3.68541e+06	5.15698e+06	2.39238e+06	1.90633e+06	2.1634e+06	-	-	-
LysoPE 20:2(2n isomer)*	Lipids	LPE	C25H48NO7P	506.32	365.31	505.317	[M+H]+	1	-	-	1.15286e+06	1.05139e+06	720765	1.48702e+06	2.13453e+06	2.05514e+06	1.59962e+06	1.46341e+06	1.54556e+06	1.45239e+06	1.32115e+06	1.53717e+06	1.27819e+06	1.4143e+06	1.21523e+06	-	-	-
6-Methoxy-2-(2-phenylethyl)chromone	Others	Chromone	C18H16O3	281.12	91.05	280.11	[M+H]+	3	84294-89-3	-	292987	858787	242953	253638	213318	554684	1.70737e+06	273287	277715	407213	221671	245264	176847	215131	247844	-	-	-
Quercetin-5,4'-di-O-glucoside	Flavonoids	Flavonols	C27H30O17	627.15	303.05	626.148	[M+H]+	2	-	-	361494	652299	339005	2.07287e+06	2.45863e+06	3.46373e+06	3.39863e+06	1.62431e+06	1.08811e+06	225994	139368	224648	1.16698e+06	1.30364e+06	1.64832e+06	-	CM00613	MetMap116
Polygodial	Terpenoids	Sesquiterpenoids	C15H22O2	235.17	133.1	234.162	[M+H]+	2	6754-20-7	C09712	1.29076e+06	715099	1.53094e+06	1.08629e+06	1.55058e+06	1.38173e+06	1.80458e+06	1.69827e+06	1.32536e+06	1.28955e+06	1.07955e+06	1.07974e+06	1.4834e+06	1.3808e+06	1.13461e+06	-	C09712	-
11-hydroxy-3-oxo-4(5),6(7)-diene-eudesman-12-ol	Terpenoids	Sesquiterpenoids	C15H22O2	235.17	119.09	234.162	[M+H]+	2	-	-	1.41909e+06	1.22946e+06	1.61565e+06	1.92574e+06	2.4504e+06	2.1894e+06	2.86965e+06	2.91871e+06	2.41676e+06	2.14378e+06	1.85782e+06	1.99915e+06	2.19475e+06	1.95281e+06	1.91563e+06	-	-	-
4,9-Cadinadien-15-al	Terpenoids	Sesquiterpenoids	C15H22O	219.17	121.06	218.167	[M+H]+	1	135118-53-5	-	3.63619e+06	1.99097e+06	3.14204e+06	761978	802503	907601	942477	795688	842633	869541	894053	805430	1.47741e+06	1.23468e+06	623361	-	-	-
Afrormosin	Flavonoids	Isoflavones	C17H14O5	299.09	284.07	298.084	[M+H]+	1	550-79-8	C10199	1.92491e+06	2.04635e+06	552222	5.0083e+06	5.88854e+06	7.7455e+06	1.4855e+06	3.62005e+07	920131	743216	488584	390996	9.08653e+06	9.13926e+06	9.10805e+06	-	C10199	-
2-Aminotetradecane-1,11,13-triol	Lipids	Sphingolipids	C14H31NO3	262.24	88.08	261.23	[M+H]+	1	-	-	1.19497e+06	1.40879e+06	670000	961038	1.08269e+06	1.26056e+06	1.34451e+06	1.09875e+06	1.31861e+06	1.33377e+06	1.04411e+06	994051	1.33946e+06	1.37364e+06	1.20872e+06	-	-	-
5-hydroxy-2-(4-hydroxyphenyl)-3-[(2S,3R,4S,5S,6R)-3,4,5-trihydroxy-6-(hydroxymethyl)oxan-2-yl]oxychromen-4-one*	Flavonoids	Flavonols	C21H20O10	433.12	271.07	432.106	[M+H]+	1	-	-	1.15361e+07	1.56796e+07	9.70295e+06	4.13025e+06	3.30967e+06	5.07579e+06	9.13619e+07	7.15463e+07	2.31659e+07	2.89822e+06	2.62438e+06	2.25698e+06	1.85611e+07	2.07047e+07	1.78495e+07	-	-	-
Galangin 7-glucoside*	Flavonoids	Flavonols	C21H20O10	433.11	271.06	432.106	[M+H]+	1	-	-	1.14959e+07	1.62603e+07	9.31908e+06	2.90039e+06	2.96596e+06	4.97429e+06	8.73068e+07	5.7255e+07	2.49254e+07	2.55131e+06	2.61509e+06	2.7304e+06	1.59025e+07	1.91556e+07	1.60777e+07	-	CM01001	MetMap124
Genistein-7-O-galactoside*	Flavonoids	Isoflavones	C21H20O10	433.11	271.06	432.106	[M+H]+	1	-	-	9.43591e+06	1.60479e+07	1.03315e+07	3.90028e+06	2.93664e+06	4.69914e+06	8.52276e+07	7.05111e+07	2.27695e+07	3.49761e+06	3.34471e+06	2.31621e+06	1.72407e+07	1.88453e+07	1.97395e+07	-	CM00422	MetMap112
Estrane-3,17-diol	Steroids	Steroid	C18H30O2	279.23	67.05	278.225	[M+H]+	2	517-01-1	-	1.38043e+07	9.83467e+06	1.22586e+07	6.22774e+06	7.37396e+06	7.71994e+06	1.33357e+07	2.07422e+07	1.18584e+07	6.82451e+06	8.76764e+06	6.42771e+06	1.23819e+07	1.19329e+07	1.11276e+07	-	-	-
8-(5-Hydroxy-2,6,6-Trimethylcyclohex-2-En-1-Yl)-6-Methyloct-5-En-2-one	Terpenoids	Sesquiterpenoids	C18H30O2	279.23	81.07	278.225	[M+H]+	1	-	-	1.83084e+07	1.25768e+07	1.65346e+07	8.29419e+06	9.84462e+06	9.83671e+06	1.79682e+07	2.86556e+07	1.56888e+07	9.67215e+06	1.13324e+07	8.29136e+06	1.73e+07	1.50804e+07	1.47264e+07	-	-	-
11-Acetoxycyclofarnesa-4,8,10-Trien-15-al	Terpenoids	Sesquiterpenoids	C17H24O3	277.18	135.12	276.173	[M+H]+	3	109326-05-8	-	4.22077e+06	3.5635e+06	2.92298e+06	2.97137e+06	3.48874e+06	3.09773e+06	5.24263e+06	7.52291e+06	8.41603e+06	9.74654e+06	8.37853e+06	8.14875e+06	1.40071e+07	1.27461e+07	1.12145e+07	-	-	-
15,16-Bisnor-13-oxo-8(17),11-labdadien-19-ol	Terpenoids	Sesquiterpenoids	C18H28O2	277.22	235.18	276.209	[M+H]+	3	-	-	370760	252776	253935	70986.2	77988.3	106656	142460	176642	192934	165669	145417	185308	220756	180374	186021	-	-	-
(2-aminoethoxy)({2-hydroxy-3-[(11E,14E)-icosa-11,14-dienoyloxy]propoxy})phosphinic acid*	Lipids	LPE	C25H48NO7P	506.32	365.31	505.317	[M+H]+	1	-	-	1.19044e+06	1.17438e+06	683770	1.53606e+06	1.77245e+06	1.57832e+06	1.74395e+06	1.53494e+06	2.28976e+06	1.29787e+06	1.67117e+06	1.38588e+06	1.37961e+06	1.17671e+06	1.18649e+06	-	-	-
Rubinic acid	Terpenoids	Triterpene	C30H46O4	471.34	425.34	470.34	[M+H]+	2	94662-96-1	-	1.45813e+06	777068	1.54201e+06	1.80357e+06	1.94845e+06	2.15873e+06	3.44039e+06	3.51612e+06	2.54802e+06	2.90197e+06	2.28089e+06	2.61019e+06	1.79536e+06	2.00871e+06	1.90126e+06	-	-	-
6-Hydroxyluteolin 6-glucuronide*	Flavonoids	Flavones	C21H18O13	479.08	303.05	478.075	[M+H]+	1	-	-	5.09745e+07	5.99649e+07	7.34733e+07	1.93833e+06	2.05221e+06	1.99641e+06	1.61488e+07	1.66848e+07	7.0988e+06	1.60361e+07	1.67676e+07	1.89661e+07	3.64082e+07	4.33156e+07	4.7976e+07	-	-	-
8-Hydroxyluteolin 8-glucuronide*	Flavonoids	Flavones	C21H18O13	479.08	303.05	478.075	[M+H]+	1	56324-52-8	-	4.22816e+07	5.74951e+07	6.55106e+07	1.818e+06	2.00349e+06	2.41044e+06	1.78005e+07	1.81801e+07	8.98592e+06	1.64506e+07	1.70078e+07	1.78655e+07	4.09551e+07	4.46634e+07	3.78167e+07	-	-	-
Rhamnocitrin	Flavonoids	Flavonols	C16H12O6	301.07	286.05	300.063	[M+H]+	1	569-92-6	C17059	1.24873e+06	2.22962e+06	892690	68007.7	38609.5	54036.9	138545	9.31812e+06	104322	410738	191223	149967	1.81855e+06	2.07932e+06	2.08331e+06	-	C17059	-
Hesperetin-3'-O-glucoside	Flavonoids	Flavanones	C22H24O11	465.14	303.09	464.132	[M+H]+	3	-	-	1.43374e+08	1.7727e+08	1.39193e+08	9.09871e+07	1.3203e+08	1.81769e+08	6.26252e+07	6.48906e+07	7.68696e+07	6.9899e+07	7.3691e+07	1.02917e+08	8.97381e+07	1.01555e+08	1.24728e+08	-	-	-
Quercetin-7-O-(6''-malonyl)glucoside*	Flavonoids	Flavonols	C24H22O15	551.1	303.05	550.096	[M+H]+	1	98767-37-4	-	1.74671e+06	2.10745e+06	1.94736e+06	73602.2	106210	180053	3.84107e+07	3.32445e+07	1.56791e+07	136497	131227	137020	1.15539e+07	9.42056e+06	8.36606e+06	-	CM00583	MetMap116
quercetin 3-O-(2''-O-malonyl)glucoside*	Flavonoids	Flavonols	C24H22O15	551.11	303.05	550.096	[M+H]+	1	-	-	1.78824e+06	2.04377e+06	1.80984e+06	113132	114508	120796	3.94985e+07	3.08929e+07	2.00012e+07	134237	90407.7	106359	1.10281e+07	7.50624e+06	1.01119e+07	-	-	-
3-(2-Hydroxy-6-methoxy-6-methylhept-4-en-2-yl)-1,2-dimethylcyclopentan-1-ol*	Terpenoids	Monoterpenoids	C16H30O3	271.23	69.07	270.219	[M+H]+	1	-	-	426815	442985	428641	359347	584011	488445	328186	365075	426670	693660	425847	588127	468286	418886	383411	-	-	-
Aureusidin 6-glucuronide	Flavonoids	Aurones	C21H18O12	463.09	287.06	462.08	[M+H]+	1	-	-	1.97933e+07	1.93687e+07	2.65103e+07	86608.6	57119.4	114153	788218	443363	325280	248276	198417	429391	3.344e+06	2.78989e+06	3.41073e+06	-	-	-
Baicalein	Flavonoids	Flavones	C15H10O5	271.06	123.01	270.053	[M+H]+	3	491-67-8	C10023	81211.1	108340	102854	82846.3	110883	100664	103845	78296.1	94447.8	202991	88081.9	158917	73679.7	119874	97494.3	-	C10023	-
LysoPC 20:1	Lipids	LPC	C28H56NO7P	550.39	184.07	549.379	[M+H]+	1	-	-	5.69068e+06	6.63423e+06	5.91422e+06	3.93937e+06	4.22824e+06	3.59004e+06	5.04847e+06	5.56242e+06	3.81731e+06	3.95075e+06	3.54811e+06	3.68727e+06	4.22783e+06	4.46913e+06	5.23112e+06	-	-	-
Isophorone	Others	Ketone compounds	C9H14O	139.11	69.03	138.105	[M+H]+	3	78-59-1	C14743	287750	275228	197863	400314	343711	611349	428740	405487	218161	151895	283405	299609	316590	279097	219820	-	C14743	-
12,13-Dehydrogeranylgeraniol	Terpenoids	Monoterpenoids	C18H30O	263.24	67.05	262.23	[M+H]+	1	352274-18-1	-	1.27564e+06	1.1168e+06	1.50898e+06	1.67582e+06	1.48438e+06	1.65263e+06	2.56306e+06	2.39384e+06	3.19427e+06	3.5048e+06	3.26984e+06	3.03289e+06	2.47732e+06	1.9358e+06	1.85308e+06	-	-	-
Tamarixetin	Flavonoids	Flavonols	C16H12O7	317.07	285.04	316.058	[M+H]+	3	603-61-2	C10188	439343	1.0439e+06	493737	40936.7	24020.4	54487.9	50935	1.49365e+06	18537.9	49701.9	52291.3	20238.8	365937	353161	356749	-	C10188	MetMap117
4(15),10(14)-Aromadendradien-1-ol*	Terpenoids	Sesquiterpenoids	C15H22O	219.17	119.08	218.167	[M+H]+	1	782501-65-9	-	7.79777e+06	5.0127e+06	8.38012e+06	3.41211e+06	4.05289e+06	3.53101e+06	3.92489e+06	4.05919e+06	4.13747e+06	4.18845e+06	4.21497e+06	4.29115e+06	5.06684e+06	4.83862e+06	3.34646e+06	-	-	-
Cyclocolorenone*	Terpenoids	Sesquiterpenoids	C15H22O	219.17	119.08	218.167	[M+H]+	1	489-45-2	-	6.2474e+06	4.8557e+06	6.46905e+06	3.54373e+06	4.04333e+06	3.61474e+06	3.89506e+06	3.96081e+06	3.83016e+06	3.95338e+06	4.07016e+06	4.20549e+06	4.87487e+06	4.5669e+06	3.12763e+06	-	-	-
Callicarpenal	Terpenoids	Sesquiterpenoids	C16H26O	235.21	81.07	234.198	[M+H]+	2	161105-12-0	-	1.90828e+06	2.1531e+06	1.73116e+06	1.71968e+06	1.48729e+06	1.85077e+06	1.4059e+06	1.64184e+06	1.88057e+06	2.1642e+06	1.56874e+06	1.90374e+06	1.79344e+06	1.6261e+06	1.63376e+06	-	-	-
LysoPC 16:0(2n isomer)	Lipids	LPC	C24H50NO7P	496.34	184.07	495.332	[M+H]+	1	-	-	1.43092e+06	2.14187e+06	380285	225050	255119	298640	164216	240358	251603	209302	240120	187308	258257	334373	345098	-	-	-
13,16-Docosadienamide	Lipids	Free fatty acids	C22H41NO	336.33	69.07	335.319	[M+H]+	1	-	-	79687.2	54809.6	67944.4	104121	130135	87808.3	35142.3	79830.1	69164.1	97295.3	102532	130665	129291	127953	82852.9	-	-	-
Phosphatidylcholine lyso 18:1*	Lipids	LPC	C26H52NO7P	522.36	184.07	521.348	[M+H]+	1	-	-	4.82815e+06	5.57563e+06	1.05066e+06	382462	598018	1.26025e+06	443514	1.20454e+06	996425	283064	620782	273057	1.16959e+06	1.28879e+06	1.19625e+06	-	-	-
LysoPC 18:1(2n isomer)*	Lipids	LPC	C26H52NO7P	522.36	184.07	521.348	[M+H]+	1	-	-	4.29857e+06	5.54139e+06	939693	414806	708841	1.10254e+06	536246	1.30221e+06	997320	269498	599673	311343	1.16223e+06	1.33863e+06	1.29864e+06	-	-	-
8,11,14-Eicosatriynoic Acid	Lipids	Free fatty acids	C20H28O2	301.21	167.03	300.209	[M+H]+	3	34262-64-1	-	1.1065e+06	1.02491e+06	447292	186160	294196	645289	1.02899e+06	1.39743e+08	918571	3.22015e+06	1.2587e+06	1.43268e+06	3.20317e+07	3.02804e+07	3.04153e+07	-	-	-
kukulkanin A*	Flavonoids	Chalcones	C17H16O5	301.11	167.03	300.1	[M+H]+	1	124704-82-1	-	1.06524e+06	1.22089e+06	404383	171348	327707	703295	999740	1.27383e+08	863922	3.29849e+06	1.13059e+06	1.36821e+06	3.01761e+07	2.92529e+07	2.87867e+07	-	-	-
Met-Ile-His	Amino acids and derivatives	Amino acids and derivatives	C17H29N5O4S1	400.21	132.1	399.194	[M+H]+	3	-	-	55466.7	33752	73485.3	34268.9	26272.5	27646.1	33554.9	35064.4	63779.5	63886.2	63927.4	44270.3	54485.5	20934.8	54473.8	-	-	-
2-aminooctadec-12-ene-1,3,4-triol*	Lipids	Sphingolipids	C18H37NO3	316.29	60.04	315.277	[M+H]+	1	-	-	1.48654e+07	1.58181e+07	1.76559e+07	2.26152e+07	1.75563e+07	1.80812e+07	1.34061e+07	1.34672e+07	1.21985e+07	2.07007e+07	1.63744e+07	1.94525e+07	1.49201e+07	1.42105e+07	1.38128e+07	-	-	-
LysoPC 17:2	Lipids	LPC	C25H48NO7P	506.32	184.07	505.317	[M+H]+	1	-	-	1.23959e+07	1.08998e+07	1.74558e+06	366036	460801	585945	274290	615191	906862	250931	293917	199594	1.25202e+06	1.3958e+06	1.38672e+06	-	-	-
Asp-Asn-Ile	Amino acids and derivatives	Amino acids and derivatives	C14H24N4O7	361.16	161.06	360.164	[M+H]+	3	-	-	303504	404527	473600	416813	589241	710439	403014	419408	338535	1.00324e+06	914248	1.06381e+06	571175	576933	620288	-	-	-
2-Oxo-1(10)-Aromadendren-12-Oic Acid	Terpenoids	Sesquiterpenoids	C15H20O3	249.15	175.15	248.141	[M+H]+	3	-	-	468082	448525	253788	245492	300333	270042	509781	379287	352125	307380	242908	311255	387978	340502	306696	-	-	-
3,7,4'-Tri-O-methylquercetin*	Flavonoids	Flavonols	C18H16O7	345.1	330.08	344.09	[M+H]+	1	572-32-7	C04444	708369	1.02084e+06	94648.3	153108	354712	143459	701823	6.95487e+06	279851	278104	115783	185903	1.31872e+06	1.25146e+06	1.18602e+06	ko00944,ko01110	C04444	-
Oleamide	Lipids	Free fatty acids	C18H35NO	282.28	247.24	281.272	[M+H]+	2	301-02-0	C19670	919769	618066	418711	1.30223e+06	1.35121e+06	1.94236e+06	1.18269e+06	1.29575e+06	842973	1.02679e+06	1.08398e+06	1.21666e+06	2.14683e+06	1.28308e+06	1.46842e+06	-	C19670	-
4-(1,2,4a-trimethyl-5-methylidene-1,2,3,4,4a,5,8,8a-octahydronaphthalen-1-yl)butan-2-one	Terpenoids	Sesquiterpenoids	C18H28O	261.22	147.12	260.214	[M+H]+	2	-	-	1.59342e+06	1.95443e+06	662348	285182	203970	284938	417401	424851	493691	449022	425027	484377	744516	590314	464356	-	-	-
12-hydroxydodeca-5,8,10-trienoic acid	Lipids	Free fatty acids	C12H18O3	211.13	133.1	210.126	[M+H]+	1	-	-	1.64016e+06	1.46094e+06	1.95768e+06	1.27594e+06	1.29718e+06	1.06804e+06	986087	771287	809405	1.03787e+06	953854	830527	1.19065e+06	1.0202e+06	1.06427e+06	-	-	-
Ieodomycin B	Others	Others	C12H18O3	211.13	133.1	210.126	[M+H]+	1	-	-	1.62497e+06	1.48981e+06	1.66139e+06	1.25473e+06	1.17776e+06	986590	984736	739748	807204	940295	875044	716353	1.20807e+06	952165	934425	-	-	-
2-methyl-4-(2,5,5-trimethyl-7,8-dihydro-6H-naphthalen-1-yl)butan-2-ol*	Terpenoids	Sesquiterpenoids	C18H28O	261.22	121.1	260.214	[M+H]+	1	-	-	3.56142e+06	3.18793e+06	4.19791e+06	4.46862e+06	5.27215e+06	5.49014e+06	5.59096e+06	5.28517e+06	7.77024e+06	7.2458e+06	7.66434e+06	7.2057e+06	4.6482e+06	4.15102e+06	3.97296e+06	-	-	-
3,5-Dihydroxy-7,3',4'-trimethoxyflavone	Flavonoids	Flavonols	C18H16O7	345.1	287.06	344.09	[M+H]+	1	6068-80-0	-	256643	375808	63228.3	74300.1	142282	55417.1	292028	2.90466e+06	115220	61025.9	27298.9	28651.2	467473	458817	505756	-	-	-
LysoPC 16:1(2n isomer)*	Lipids	LPC	C24H48NO7P	494.32	184.07	493.317	[M+H]+	1	-	-	2.33782e+06	2.50023e+06	554269	74978.5	82311.3	418974	49625.5	300586	309723	81368.8	276625	71589.5	382852	401025	365588	-	-	-
Gossypetin 8-glucuronide*	Flavonoids	Flavonols	C21H18O14	495.08	319.05	494.07	[M+H]+	1	55366-56-8	-	1.52226e+07	2.09193e+07	3.65781e+07	3.87526e+06	5.91253e+06	5.04907e+06	8.24729e+06	5.50554e+06	2.29884e+06	1.72591e+06	1.82372e+06	2.96223e+06	7.30223e+06	5.74061e+06	6.04224e+06	-	-	-
Ser-Trp	Amino acids and derivatives	Amino acids and derivatives	C14H17N3O4	292.13	188.07	291.122	[M+H]+	3	94421-70-2	-	682152	717989	1.38729e+06	448043	506354	462295	286422	392543	600587	863935	889824	835515	529319	555485	442232	-	-	-
2-Methoxy-1-benzofuran-5-carbaldehyde	Others	Aldehyde compounds	C10H8O3	177.06	117.03	176.047	[M+H]+	1	-	-	2.12968e+06	929321	1.10256e+06	2.11881e+06	1.60691e+06	1.45545e+06	1.24991e+07	1.10588e+07	2.79276e+07	1.17732e+07	1.03361e+07	1.12101e+07	9.52748e+06	7.39215e+06	6.88636e+06	-	-	-
Periseoside B*	Steroids	Steroidal saponins	C33H54O13	659.37	335.26	658.356	[M+H]+	2	-	-	796530	545725	286033	67515.3	55557.5	68976.7	117899	106636	149534	179033	139526	136087	166674	203453	198934	-	-	-
Intergristerone A-22-O-galactoside (Sileneoside C)*	Steroids	Steroidal saponins	C33H54O13	659.36	335.26	658.356	[M+H]+	2	83207-65-2	-	1.00432e+06	501506	206737	73557.2	56031.6	62271.4	157832	108891	109843	127758	170049	114596	176770	137704	146442	-	-	-
Gracilistone B	Terpenoids	Sesquiterpenoids	C16H24O2	249.18	203.18	248.178	[M+H]+	3	-	-	478469	561779	180956	265528	272148	332314	646129	484481	428590	383657	381927	322032	425203	383262	374098	-	-	-
2-aminohexadec-4-ene-1,3-diol	Lipids	Sphingolipids	C16H33NO2	272.26	254.25	271.251	[M+H]+	1	-	-	1.37896e+06	1.14584e+06	1.00895e+06	1.14526e+06	1.03852e+06	1.24898e+06	1.14608e+06	739189	1.1122e+06	881796	978619	819001	1.50157e+06	1.15028e+06	1.15244e+06	-	-	-
LysoPE 20:4(2n isomer)*	Lipids	LPE	C25H44NO7P	502.29	361.27	501.286	[M+H]+	2	-	-	210545	182855	109750	52970.2	73257.2	314368	54705.1	337525	513357	42281.5	378248	79694.5	345069	337834	281483	-	-	-
Sphingosine	Lipids	Sphingolipids	C18H37NO2	300.29	60.04	299.282	[M+H]+	2	123-78-4	C00319	107115	152002	81037.4	512671	510138	487958	156524	147306	251710	341170	296066	319938	222040	178002	154342	ko00600,ko01100	C00319	-
abutasterone*	Steroids	Steroid	C27H44O8	497.31	335.26	496.304	[M+H]+	1	88669-02-7	-	719776	898523	329178	72357.7	72380.6	124572	134845	135183	201725	136146	156331	180013	236355	217505	155755	-	-	-
LysoPE 20:2	Lipids	LPE	C25H48NO7P	506.32	365.31	505.317	[M+H]+	1	-	-	1.11576e+06	1.24725e+06	939260	1.40054e+06	1.53857e+06	1.79843e+06	1.42812e+06	1.37432e+06	1.61041e+06	1.21157e+06	1.28359e+06	1.412e+06	1.35598e+06	1.51994e+06	1.53746e+06	-	-	-
LysoPE 15:0*	Lipids	LPE	C20H42NO7P	440.28	299.26	439.27	[M+H]+	3	-	-	259199	197254	171603	460132	523686	351194	320810	259196	270505	199788	237938	246824	240964	224291	293611	-	-	-
Phosphatidylcholine lyso 17:0*	Lipids	LPC	C25H52NO7P	510.36	184.07	509.348	[M+H]+	1	68659-01-8	-	5.4635e+06	4.99843e+06	4.50685e+06	4.77673e+06	4.66852e+06	4.60004e+06	8.82147e+06	1.07202e+07	4.85264e+06	3.68651e+06	2.84739e+06	3.18596e+06	4.49379e+06	4.13382e+06	4.42842e+06	-	-	-
3-pyridine-methanol-O-β-D-glucopyranosyl*	Alkaloids	Pyridine alkaloids	C12H17NO6	272.11	110.06	271.106	[M+H]+	1	-	-	4.65483e+06	4.53409e+06	4.96909e+06	1.3397e+06	2.0495e+06	1.74512e+06	4.12548e+06	5.34687e+06	4.01311e+06	3.89566e+06	4.02606e+06	3.64292e+06	3.79865e+06	4.04534e+06	3.94761e+06	-	-	-
Megastigmatrienone A	Terpenoids	Sesquiterpenoids	C13H18O	191.14	121.06	190.136	[M+H]+	2	-	-	491670	399980	326599	831349	900400	903063	1.39951e+06	1.37856e+06	1.13198e+06	950699	861413	749875	967862	748190	862813	-	-	-
2-Amino-7-methyltridecan-1-ol*	Lipids	Sphingolipids	C14H31NO	230.25	62.06	229.241	[M+H]+	2	-	-	126819	105177	95225.8	96499.9	112515	117017	128177	124629	94340.7	116042	109603	106450	111121	105859	111473	-	-	-
LysoPC 18:2	Lipids	LPC	C26H50NO7P	520.34	184.07	519.332	[M+H]+	1	-	-	3.20651e+06	3.66965e+06	2.10317e+06	4.28618e+06	5.38201e+06	4.96166e+06	3.82714e+06	4.24046e+06	3.6683e+06	3.14499e+06	3.23139e+06	3.29546e+06	3.54381e+06	4.00167e+06	3.50306e+06	-	-	-
3,5-di-tert-Butyl-4-hydroxyacetophenone	Others	Ketone compounds	C16H24O2	249.18	193.13	248.178	[M+H]+	3	14035-33-7	-	1.03804e+06	973326	623617	875725	1.0354e+06	1.13519e+06	1.23594e+06	1.17978e+06	1.03304e+06	1.1061e+06	845224	977067	1.22447e+06	1.06059e+06	1.02156e+06	-	-	-
Fraxidinglucoside*	Lignans and Coumarins	Coumarins	C17H20O10	385.12	223.06	384.106	[M+H]+	2	58970-71-1	-	1.40773e+06	1.76923e+06	1.19906e+06	1.68831e+06	1.06406e+06	1.15042e+06	5.40295e+06	4.65587e+06	7.07724e+06	6.02287e+06	5.63646e+06	5.81542e+06	4.00947e+06	4.06411e+06	3.82307e+06	-	CM01391	MetMap129
Tomenin*	Lignans and Coumarins	Coumarins	C17H20O10	385.11	223.06	384.106	[M+H]+	2	28446-08-4	-	1.4535e+06	1.22082e+06	1.13797e+06	1.5854e+06	878944	831678	4.72533e+06	4.40151e+06	7.67823e+06	5.66982e+06	4.93653e+06	6.53058e+06	4.01568e+06	3.65075e+06	3.95888e+06	-	-	-
Quercetin-3-O-(6''-O-p-Coumaroyl)galactoside*	Flavonoids	Flavonols	C30H26O14	611.14	147.04	610.132	[M+H]+	1	-	-	9.97865e+06	1.28518e+07	4.83037e+06	5.64904e+07	8.28905e+07	5.60975e+07	4.86443e+07	3.74277e+07	1.62795e+07	8.29463e+06	6.94249e+06	5.64746e+06	4.25762e+07	3.33538e+07	2.92975e+07	-	CM00595	MetMap115
[6]-Gingerol	Others	Ketone compounds	C17H26O4	295.19	137.06	294.183	[M+H]+	3	23513-14-6	C10462	773347	545501	675762	94242.4	119935	94971	298465	583266	286399	224516	158328	185325	364649	322831	345190	ko00945,ko01110	C10462	-
N-(12-methyltetradecyl)propionamide	Alkaloids	Alkaloids	C18H37NO	284.3	88.08	283.288	[M+H]+	2	-	-	980773	946423	671876	1.28592e+06	1.49633e+06	1.37655e+06	925260	1.70747e+06	1.53649e+06	1.79227e+06	1.5833e+06	1.51226e+06	1.54135e+06	1.26148e+06	1.37331e+06	-	-	-
Oleoylethanolamide	Alkaloids	Alkaloids	C20H39NO2	326.31	62.06	325.298	[M+H]+	3	111-58-0	C20792	186948	145483	133429	78963.5	239522	219484	107019	1.13932e+06	1.37363e+06	118643	174625	90409.3	340697	277952	319978	-	C20792	-
Cypellogin B	Flavonoids	Flavonols	C31H34O14	631.2	303.05	630.195	[M+H]+	1	-	-	1.21119e+06	1.39929e+06	1.37146e+06	2.87615e+07	1.67868e+07	1.67722e+07	1.51243e+07	1.6617e+07	3.50514e+06	616043	511748	612932	5.01482e+06	9.30564e+06	7.65267e+06	-	-	-
Phosphatidylcholine lyso 14	Lipids	LPC	C22H46NO7P	468.31	184.07	467.301	[M+H]+	2	13699-45-1	-	1.5314e+06	1.52186e+06	1.63207e+06	2.05703e+06	2.53393e+06	2.84636e+06	2.46363e+06	3.62436e+06	2.71772e+06	2.14552e+06	1.7e+06	1.89362e+06	1.87509e+06	2.04492e+06	1.6668e+06	-	-	-
Dinortrixagone	Terpenoids	Sesquiterpenoids	C18H28O	261.22	121.1	260.214	[M+H]+	1	-	-	6.06054e+06	6.32431e+06	2.97962e+06	498908	464515	787802	1.04125e+06	1.37838e+06	1.76182e+06	1.2814e+06	1.67865e+06	1.55208e+06	2.60752e+06	1.99998e+06	2.04732e+06	-	-	-
N-Isobutyl Decanamide	Alkaloids	Alkaloids	C14H29NO	228.23	228.24	227.225	[M+H]+	3	73785-31-6	-	295342	205652	155095	316532	342976	376473	289591	339300	195183	282244	314316	272030	389296	279714	329761	-	-	-
(2S)-2-ethyl-N-(2-phenylethyl)hexanamide*	Alkaloids	Alkaloids	C16H25NO	248.2	105.07	247.194	[M+H]+	1	-	-	40691	19554.7	33697.4	659091	536129	737646	160327	142247	177305	141284	163774	185349	214678	156067	161094	-	-	-
Phe-Ser	Amino acids and derivatives	Amino acids and derivatives	C12H16N2O4	253.12	120.09	252.111	[M+H]+	2	16053-39-7	-	615771	628444	847995	346268	274219	342396	455505	500247	576673	731382	606991	628886	477890	496829	501819	-	-	-
Phytosphingosine	Lipids	Sphingolipids	C18H39NO3	318.3	60.04	317.293	[M+H]+	2	554-62-1	C12144	7.89975e+06	8.77294e+06	7.63026e+06	6.56009e+06	6.30929e+06	5.83544e+06	5.20194e+06	5.83405e+06	3.68868e+06	6.14969e+06	4.89373e+06	5.73611e+06	6.02774e+06	5.25335e+06	5.02173e+06	ko00600,ko01100	C12144	-
Monolinolenin*	Lipids	Glycerol ester	C21H36O4	353.27	261.22	352.261	[M+H]+	1	75685-85-7	-	1.45491e+07	1.50632e+07	8.2617e+06	8.37637e+06	8.88903e+06	1.00359e+07	1.19993e+07	1.46963e+07	1.93867e+07	1.48961e+07	1.55822e+07	1.31874e+07	1.87556e+07	1.64557e+07	1.55272e+07	-	-	-
N-Isobutyl-2E,4E-dodedienamide	Alkaloids	Alkaloids	C16H29NO	252.23	196.2	251.225	[M+H]+	3	-	-	255989	226090	181048	401048	302063	398083	339205	323861	331507	357972	394330	365722	419878	291728	196873	-	-	-
1-(9Z-octadecenoyl)-sn-glycero-3-phosphocholine	Lipids	LPC	C26H52NO7P	544.34	485.26	521.348	[M+Na]+	1	-	-	4.14933e+07	4.44669e+07	5.40723e+06	3.18322e+06	5.49064e+06	1.05278e+07	5.96202e+06	1.33677e+07	8.96689e+06	2.75338e+06	4.91955e+06	2.04315e+06	1.22123e+07	1.18548e+07	1.07976e+07	-	-	-
3-Hydroxy-18-oxoursan-28,13-olide	Terpenoids	Triterpene	C30H46O4	471.34	207.17	470.34	[M+H]+	3	-	-	98396.2	64969.4	140028	129239	186144	159185	331790	259720	185773	218327	202596	214697	172180	138932	190199	-	-	-
5-(1-oxopropan-2-yl)isolongifol-5-ene*	Terpenoids	Ditepenoids	C18H28O	261.22	121.1	260.214	[M+H]+	1	-	-	3.54128e+06	3.30517e+06	4.21796e+06	4.53317e+06	4.86755e+06	5.43268e+06	5.43925e+06	5.3693e+06	7.31318e+06	6.97335e+06	7.16196e+06	6.48657e+06	4.46129e+06	3.74014e+06	3.76025e+06	-	-	-
1-α-Linolenoyl-glycerol*	Lipids	Glycerol ester	C21H36O4	353.27	261.22	352.261	[M+H]+	1	-	-	1.37783e+07	1.24539e+07	1.53647e+07	1.5661e+07	1.81203e+07	1.85652e+07	1.83797e+07	1.92122e+07	2.80889e+07	2.44028e+07	2.57989e+07	2.49046e+07	1.73707e+07	1.53193e+07	1.41672e+07	-	-	-
Dextropimaric acid	Terpenoids	Ditepenoids	C18H28O2	277.22	93.07	276.209	[M+H]+	1	-	-	5.65635e+06	5.00651e+06	4.62738e+06	4.49467e+06	5.21904e+06	4.38599e+06	8.48353e+06	1.05465e+07	1.32302e+07	1.49432e+07	1.34226e+07	1.35714e+07	2.01491e+07	1.78245e+07	1.77536e+07	-	-	-
C16 phytosphingosine	Lipids	Sphingolipids	C16H35NO3	290.27	242.25	289.262	[M+H]+	1	-	-	402082	486138	373909	303949	270165	366444	839459	509354	638016	786935	485167	603064	461399	376319	382815	-	-	-
His-Leu-Glu	Amino acids and derivatives	Amino acids and derivatives	C17H27N5O6	398.2	132.1	397.196	[M+H]+	3	-	-	204620	166915	87881.4	317010	336971	265137	70841.6	86149.6	234965	221507	179589	246134	238309	155831	203674	-	-	-
LysoPC 17:0*	Lipids	LPC	C25H52NO7P	510.36	184.07	509.348	[M+H]+	1	50930-23-9	-	5.85444e+06	5.26771e+06	4.53509e+06	4.41885e+06	4.98026e+06	4.48712e+06	8.37679e+06	1.04857e+07	4.55787e+06	3.46803e+06	2.94036e+06	3.00525e+06	4.64795e+06	4.05845e+06	4.11258e+06	-	-	-
Apigenin 7,4'-dimethyl ether	Flavonoids	Flavones	C17H14O5	299.09	256.07	298.084	[M+H]+	1	5128-44-9	C10019	1.30419e+06	1.56402e+06	957722	3.17651e+06	3.55372e+06	4.52919e+06	848689	2.34757e+07	513471	471596	249477	207806	4.48494e+06	5.89499e+06	5.26324e+06	-	C10019	MetMap120
LPC(18:1/0:0)	Lipids	LPC	C26H53NO7P+	522.35	184.08	522.356	[M]+	1	3542-29-8	-	4.5851e+06	5.52859e+06	858713	351853	642318	1.11369e+06	527148	1.20188e+06	786910	324121	602795	286487	1.41647e+06	1.16357e+06	1.25739e+06	-	-	-
4-Pentylbenzene-1,2-diol	Others	Others	C11H16O2	181.12	135.12	180.115	[M+H]+	2	2525-11-3	-	687877	439240	873990	947524	799435	652208	1.25308e+06	890676	1.13605e+06	1.18968e+06	954620	870542	813951	826855	773605	-	-	-
3,7-Dimethyl-2,6-Octadienyl 6-O-(beta-D-Xylopyranosyl)-beta-D-glucopyranoside	Terpenoids	Monoterpenoids	C21H36O10	466.26	81.07	448.231	[M+NH4]+	1	-	-	316912	347190	306978	833780	604424	451480	108487	157979	57357	195576	115281	154812	199989	155979	178073	-	-	-
7-Oxodehydroabietic acid	Terpenoids	Ditepenoids	C20H26O3	315.2	187.12	314.188	[M+H]+	2	18684-55-4	-	1.10967e+06	357187	316708	4.03996e+06	3.00781e+06	3.00273e+06	800619	1.12059e+06	2.42989e+06	958807	805899	874407	1.44082e+06	1.40257e+06	1.32477e+06	-	-	-
Vitetrifolin H	Terpenoids	Ditepenoids	C21H36O3	337.27	263.24	336.266	[M+H]+	3	-	-	263906	176878	228308	276021	243305	251788	351557	401542	531666	457955	475606	407691	299987	231235	254140	-	-	-
Elemicin*	Others	Others	C12H16O3	209.11	153.05	208.11	[M+H]+	1	487-11-6	C10451	1.31469e+07	2.44765e+06	2.4503e+07	76591.6	208665	216859	239927	221607	116931	132855	220204	202672	3.10962e+06	2.8768e+06	2.8159e+06	-	C10451	MetMap163
linoleoyl ethanolamine	Lipids	LPE	C20H37NO2	324.29	62.06	323.282	[M+H]+	2	68171-52-8	-	2.07122e+06	2.15638e+06	2.16045e+06	420041	792015	678502	854177	1.15031e+06	1.06786e+06	1.0821e+06	1.40278e+06	1.09057e+06	1.64725e+06	1.3587e+06	1.42421e+06	-	-	-
LysoPC 16:0	Lipids	LPC	C24H50NO7P	496.34	184.07	495.332	[M+H]+	1	17364-16-8	-	2.97613e+06	3.53065e+06	3.16693e+06	3.18884e+06	3.59801e+06	3.06427e+06	4.46124e+06	5.73836e+06	3.84976e+06	3.35132e+06	3.16998e+06	3.70296e+06	2.69417e+06	3.22156e+06	3.36317e+06	-	-	-
LysoPC 16:2(2n isomer)*	Lipids	LPC	C24H46NO7P	492.31	184.07	491.301	[M+H]+	3	-	-	2.17138e+07	2.80554e+07	5.11935e+06	752907	850185	891880	444232	719752	813104	934410	796718	909605	3.77664e+06	3.09411e+06	3.15871e+06	-	-	-
5-Methoxyfurfural*	Others	Aldehyde compounds	C6H6O3	127.04	53.04	126.032	[M+H]+	3	21300-07-2	-	745081	608502	890060	152150	227104	240663	658731	442574	1.04498e+06	889138	739914	702530	588650	509109	422776	-	-	-
LysoPC 18:4	Lipids	LPC	C26H46NO7P	516.3	184.07	515.301	[M+H]+	1	-	-	2.61726e+07	1.11692e+07	5.00731e+06	146293	256905	435122	148792	350348	492875	117873	190356	127403	1.47183e+06	1.53219e+06	1.36447e+06	-	-	-
LysoPE 15:0(2n isomer)*	Lipids	LPE	C20H42NO7P	440.28	299.26	439.27	[M+H]+	3	-	-	228328	178474	195042	436729	500850	457539	250360	320352	346331	215693	238532	185791	221562	283782	215573	-	-	-
PC(16:1/14:1)	Lipids	PC	C38H70NO8P	700.49	184.07	699.484	[M+H]+	3	-	-	1.95983e+06	2.2556e+06	1.95421e+06	1.72463e+06	1.21035e+06	1.39874e+06	1.34589e+06	1.23571e+06	1.47354e+06	1.19412e+06	1.0904e+06	952986	1.46119e+06	1.38114e+06	1.30236e+06	-	-	-
(3R),(6R)-6-hydroxy-de-O-methyllasiodiplodin	Others	Lactones	C16H22O5	295.15	149.02	294.147	[M+H]+	3	-	-	134560	63071.2	48172.8	110012	93784.3	85292.2	99351.8	86075.9	120815	309108	205901	275798	184095	138838	138476	-	-	-
Ser-Ile-Asn	Amino acids and derivatives	Amino acids and derivatives	C13H24N4O6	333.18	173.13	332.17	[M+H]+	3	-	-	138279	127654	157493	73917.4	101486	135035	187088	115869	172210	134953	298867	245543	177861	180508	195328	-	-	-
Echinocystic acid	Terpenoids	Triterpene	C30H48O4	473.36	427.36	472.355	[M+H]+	2	510-30-5	C08942	100213	67364.6	74677.3	109159	126951	166370	235124	204066	114578	146678	128344	115901	86083.3	111151	115042	ko00999,ko01100,ko01110	C08942	-
3,3,8,8-tetramethyltricyclo[5.1.0.02,4]oct-5-ene-5-propanoic acid	Others	Others	C15H24O2	237.19	81.07	236.178	[M+H]+	1	-	-	358354	254855	136078	101903	105896	67028.3	90794.7	94101.6	91351.2	133607	143644	124458	119392	100767	120782	-	-	-
2-α-Linolenoyl-glycerol*	Lipids	Glycerol ester	C21H36O4	353.27	261.22	352.261	[M+H]+	1	55268-58-1	-	1.39897e+07	1.55036e+07	9.32441e+06	8.34748e+06	9.60956e+06	9.858e+06	1.17485e+07	1.37258e+07	1.91066e+07	1.52668e+07	1.43427e+07	1.33353e+07	1.85641e+07	1.59723e+07	1.47993e+07	-	-	-
17beta-hydroxy-3-oxo-19-nor-5alpha-androst-1-ene	Steroids	Steroid	C18H26O2	275.2	133.1	274.193	[M+H]+	2	-	-	1.134e+06	767955	540135	1.12058e+06	888575	1.06521e+06	1.38357e+06	1.11127e+06	2.80892e+06	1.98555e+06	2.40685e+06	2.60741e+06	1.23632e+06	1.05067e+06	1.06081e+06	-	-	-
Buddlenoid A*	Flavonoids	Flavonols	C30H26O13	595.14	147	594.137	[M+H]+	1	142750-32-1	-	1.29874e+06	1.76196e+06	917483	2.6848e+06	2.78946e+06	3.17593e+06	3.61047e+06	6.57191e+06	1.36598e+06	540509	570769	420866	2.02889e+06	2.15344e+06	1.40274e+06	-	-	-
glaucogenin C 3-O-β-D-thevetoside	Steroids	Steroid	C28H40O9	521.27	359.18	520.267	[M+H]+	2	-	-	167381	147131	129374	207147	327669	273432	494440	538508	312146	872432	763257	809651	396709	429039	518859	-	-	-
Dicumarol	Lignans and Coumarins	Coumarins	C19H12O6	337.06	163.04	336.063	[M+H]+	3	66-76-2	C00796	1.29662e+06	1.74234e+06	340394	246343	315804	305701	233316	321194	348060	170009	236267	231759	537611	602500	599437	-	C00796	-
5-hydroxy-1-(4-hydroxy-3-methoxyphenyl)decan-2-one	Others	Others	C17H26O4	295.19	137.06	294.183	[M+H]+	3	-	-	728182	532149	674100	113011	77126.5	80151.1	286668	463142	300256	234957	161225	201348	324353	321854	369365	-	-	-
(3s)-5-(hydroxymethyl)-3-(3-methylbut-2-en-1-yl)-6,7-dihydro-3h-oxepin-2-one	Terpenoids	Monoterpenoids	C12H18O3	211.13	133.1	210.126	[M+H]+	2	-	-	1.51649e+06	1.50645e+06	1.93526e+06	1.29592e+06	1.31142e+06	1.01823e+06	999706	824366	917539	1.09455e+06	960383	822987	1.17315e+06	1.10182e+06	975233	-	-	-
6-Demethoxy-4'-O-methylcapillarisin	Others	Chromone	C16H12O6	301.07	286.05	300.063	[M+H]+	1	61854-35-1	-	265275	428359	288247	1.78456e+06	1.09753e+06	2.30774e+06	522599	1.59806e+07	546092	944851	517379	386686	3.76807e+06	3.65552e+06	3.20218e+06	-	-	-
Octadecadienamide	Alkaloids	Alkaloids	C18H33NO	280.26	81.07	279.256	[M+H]+	1	-	-	730699	486568	419309	809278	1.37795e+06	1.83771e+06	735848	1.06843e+06	737694	948249	1.1575e+06	932615	764940	709164	830699	-	-	-
Hedyotol C	Lignans and Coumarins	Lignans	C31H36O11	585.23	359.15	584.226	[M+H]+	2	97465-79-7	-	294413	130323	484679	173699	152666	414103	2.4796e+06	2.09849e+06	796474	1.13484e+06	348511	481393	808861	672705	685733	-	-	-
2-AminoicoSane-1,5,7,19-tetraol	Lipids	Sphingolipids	C20H43NO4	362.33	300.29	361.319	[M+H]+	2	-	-	1.63807e+07	1.73304e+07	1.32283e+07	1.27952e+07	1.59451e+07	1.27086e+07	1.45265e+07	1.00798e+07	1.14994e+07	1.2311e+07	1.03945e+07	1.32276e+07	1.49424e+07	1.544e+07	1.48958e+07	-	-	-
Hexadecylsphingosine	Lipids	Sphingolipids	C16H35NO2	274.27	256.27	273.267	[M+H]+	2	-	-	141530	180945	105969	229705	241386	260823	270039	231767	209925	198522	211534	140260	241521	215714	194858	-	-	-
kaempferol 3-O-(6'-O-feruloyl)-glucoside	Flavonoids	Flavonols	C31H28O14	625.16	177.06	624.148	[M+H]+	1	-	-	504817	950474	395263	863474	738337	499572	5.18347e+06	1.30274e+06	351514	162354	148371	112873	440247	518830	453574	-	-	-
5-Oxo-D-proline	Amino acids and derivatives	Amino acids and derivatives	C5H7NO3	130.05	84.05	129.043	[M+H]+	3	4042-36-8	C02237	3.57484e+06	3.23967e+06	3.50225e+06	797931	655680	623076	728154	853623	1.38046e+06	1.27231e+06	1.29018e+06	1.07639e+06	1.50948e+06	1.80247e+06	1.56416e+06	ko00470,ko01100	C02237	-
L-Pipecolate	Alkaloids	Piperidine alkaloids	C6H11NO2	130.09	84.08	129.079	[M+H]+	1	1723-00-8	C00408	3.92976e+06	3.92857e+06	4.56201e+06	916438	520245	525026	880337	1.02577e+06	1.35031e+06	1.33865e+06	1.26844e+06	1.07643e+06	1.70846e+06	2.03477e+06	1.85601e+06	ko00310,ko00960,ko01100,ko01110	C00408	-
(2R,4R)-4-methylpyrrolidine-2-carboxylic acid	Alkaloids	Alkaloids	C6H11NO2	130.09	84.09	129.079	[M+H]+	2	31137-95-8	-	3.29672e+06	2.99448e+06	3.9638e+06	826518	637371	613545	837555	845151	1.17659e+06	1.30431e+06	1.26364e+06	934934	1.7175e+06	2.04389e+06	1.60157e+06	-	-	-
4-(2-aminoethenyl)phenol*	Alkaloids	Alkaloids	C8H9NO	136.07	91.05	135.068	[M+H]+	2	-	-	446531	281156	406712	284798	377514	424311	282747	374192	425008	250490	276330	219608	283792	390280	310252	-	-	-
3-Hydroxy-L-phenylalanine*	Amino acids and derivatives	Amino acids and derivatives	C9H11NO3	182.08	136.08	181.074	[M+H]+	1	587-33-7	C20807	5.5486e+06	3.74838e+06	4.86494e+06	3.01981e+06	3.977e+06	4.44347e+06	2.96079e+06	3.95037e+06	4.69874e+06	2.76351e+06	3.30767e+06	2.49759e+06	3.5374e+06	4.33788e+06	3.38097e+06	-	C20807	-
2-[[3-Mercapto-2-(alpha-glutamylamino)-1-oxopropyl]amino]acetic acid	Amino acids and derivatives	Amino acids and derivatives	C10H17N3O6S	308.09	162.02	307.083	[M+H]+	1	-	-	854148	332109	490447	1.11116e+06	1.12729e+06	780371	1.04287e+06	886197	1.53025e+06	1.83065e+06	2.12684e+06	1.63672e+06	1.16897e+06	1.46022e+06	925463	-	-	-
Nicotinate	Others	Vitamin	C6H5NO2	124.04	78.03	123.032	[M+H]+	3	59-67-6	C00253	2.35955e+06	1.54108e+06	1.85174e+06	1.49158e+06	1.75059e+06	1.49896e+06	1.64839e+06	2.17139e+06	2.0855e+06	2.22267e+06	2.62362e+06	1.82702e+06	2.34758e+06	2.50245e+06	1.94877e+06	ko00760,ko00960,ko01100,ko01110,ko01240	C00253	-
3-Methoxyanthranilate	Phenolic acids	Phenolic acids	C8H9NO3	168.06	94.06	167.058	[M+H]+	3	3177-80-8	C05831	557624	504014	493368	357775	396999	360099	423153	537638	509483	511907	478678	513634	484509	450585	428119	ko00380	C05831	MetMap157
Adenine	Nucleotides and derivatives	Nucleotides and derivatives	C5H5N5	136.06	119.04	135.054	[M+H]+	1	73-24-5	C00147	3.05443e+07	2.89921e+07	2.98603e+07	4.95833e+07	4.93312e+07	4.68883e+07	1.21819e+07	1.60597e+07	1.99241e+07	3.15829e+07	2.91645e+07	2.37506e+07	3.24444e+07	2.6703e+07	2.8324e+07	ko00230,ko00908,ko01100,ko01110,ko01232	C00147	-
2-[6-Ethenyl-3,6-Dimethyl-7-(Prop-1-En-2-Yl)-Octahydro-1-Benzofuran-2-Ylidene]Acetaldehyde	Terpenoids	Ditepenoids	C17H24O2	261.18	121.1	260.178	[M+H]+	2	-	-	887073	771389	864571	580121	486339	513843	570414	478666	761715	861178	612196	987334	867828	765823	625580	-	-	-
(Oxiran-2-yl)methyl octadeca-9,12-dienoate*	Lipids	Glycerol ester	C21H36O3	337.27	263.24	336.266	[M+H]+	1	856386-19-1	-	322411	335602	183037	179564	274094	348748	415668	566410	669482	493817	574692	467571	588284	466717	500178	-	-	-
Diisobutyl phthalate*	Phenolic acids	Phenolic acids	C16H22O4	279.16	149.02	278.152	[M+H]+	1	84-69-5	C15205	1.98769e+06	1.7649e+06	3.86845e+06	2.42163e+06	3.75063e+06	2.95241e+06	5.04283e+06	1.71948e+06	3.5963e+06	3.07928e+06	3.07296e+06	2.87484e+06	3.57678e+06	3.24954e+06	3.38703e+06	-	C15205	MetMap157
2-Aminophenol	Alkaloids	Alkaloids	C6H7NO	110.06	65.04	109.053	[M+H]+	3	95-55-6	C01987	276083	320979	231814	41197	32075.1	50918.2	18309.7	19166.5	25873.7	40135.4	22639.2	23191.4	79014.1	65794.4	54300.4	ko00380,ko01100	C01987	-
6-Hydroxy-3,9-Undecadienoic acid Methyl Ester	Lipids	Free fatty acids	C12H20O3	213.15	111.04	212.141	[M+H]+	1	-	-	2.93442e+06	2.61045e+06	3.51762e+06	4.59468e+06	4.13957e+06	2.96955e+06	6.78146e+06	4.63195e+06	5.8875e+06	5.8192e+06	5.07841e+06	4.32837e+06	4.37799e+06	3.74121e+06	3.74649e+06	-	-	-
D-Threose	Others	Saccharides	C4H8O4	121.05	93.06	120.042	[M+H]+	3	95-43-2	C06463	1.89009e+06	2.0347e+06	1.13558e+06	2.15913e+06	2.29237e+06	1.72304e+06	3.93486e+06	3.65989e+06	1.19021e+06	1.26756e+06	1.0785e+06	1.28669e+06	2.20985e+06	2.17443e+06	1.35575e+06	-	C06463	-
Barbiturate	Nucleotides and derivatives	Nucleotides and derivatives	C4H4N2O3	129.03	69	128.022	[M+H]+	3	67-52-7	C00813	9.29677e+06	6.35466e+06	9.53616e+06	1.04916e+07	1.27326e+07	1.20566e+07	6.28688e+06	4.70423e+06	5.70487e+06	6.88147e+06	5.9148e+06	6.289e+06	8.19574e+06	8.22511e+06	6.86882e+06	ko00240,ko01100	C00813	-
o-Carboxy-5-hydroxytryptamine	Alkaloids	Alkaloids	C11H12N2O3	221.09	130.06	220.085	[M+H]+	1	-	-	3.32493e+06	3.6239e+06	2.99021e+06	397251	425967	372833	5.72286e+06	7.9839e+06	1.80857e+06	1.34275e+06	1.27839e+06	1.28223e+06	2.76502e+06	3.05796e+06	2.79671e+06	-	-	-
p-Coumaric acid methyl ester	Phenolic acids	Phenolic acids	C10H10O3	179.07	147.04	178.063	[M+H]+	3	19367-38-5	-	1.39567e+07	288086	2.03895e+07	823559	1.19843e+06	1.72277e+06	2.59136e+06	1.69609e+06	2.44534e+06	2.78988e+06	3.2118e+06	2.30562e+06	1.2962e+06	1.02811e+06	1.13094e+06	-	CM02608	MetMap166,MetMap170
JiangxiBaiyingsu I	Terpenoids	Sesquiterpenoids	C18H28O3	293.21	149.1	292.204	[M+H]+	3	-	-	658292	657663	543640	271521	205639	185464	464354	561447	491471	299816	361266	369299	490256	423587	452173	-	-	-
Guanine*	Nucleotides and derivatives	Nucleotides and derivatives	C5H5N5O	152.06	135.03	151.049	[M+H]+	1	73-40-5	C00242	81569.7	56429.3	49732.9	89542.5	153108	104900	187584	144923	121420	74693.2	109820	83238.2	108713	110565	88964.9	ko00230,ko01100,ko01232	C00242	-
Hexadecanamide	Alkaloids	Alkaloids	C16H33NO	256.26	88.08	255.256	[M+H]+	1	629-54-9	-	3.3029e+06	2.19837e+06	1.43153e+06	2.17274e+06	5.46233e+06	5.86968e+06	3.26858e+06	5.42516e+06	4.57539e+06	5.89293e+06	5.35991e+06	5.44621e+06	5.23608e+06	4.24844e+06	4.97184e+06	-	-	-
LysoPE 18:3(2n isomer)	Lipids	LPE	C23H42NO7P	476.28	335.26	475.27	[M+H]+	1	-	-	1.34848e+07	2.16927e+07	3.79123e+06	1.62838e+06	4.2751e+06	1.86446e+06	1.35083e+06	1.53067e+06	2.43992e+06	1.08798e+06	1.13003e+06	921620	3.83979e+06	4.36472e+06	4.23342e+06	-	-	-
7-Methylguanine	Nucleotides and derivatives	Nucleotides and derivatives	C6H7N5O	166.07	149.05	165.065	[M+H]+	3	578-76-7	C02242	132935	97038.1	118135	68181.2	105146	103451	114391	91288.1	116923	104118	201635	75745.8	217328	127215	85440.7	-	C02242	-
Pseudosindorin*	Flavonoids	Chalcones	C15H12O5	273.08	153.02	272.068	[M+H]+	1	-	-	817692	1.17236e+06	1.01134e+06	30571.8	26802.7	24891.7	138764	204037	59667.7	64784.8	54298.5	73670.3	333126	364490	270686	-	-	-
Antrodin D	Terpenoids	Sesquiterpenoids	C16H28O	237.22	55.05	236.214	[M+H]+	2	-	-	174131	142250	123542	90331.5	76084.4	96075	88799.3	72923.4	133486	111007	99565.9	103938	94464	84461.1	97875.6	-	-	-
1-β-D-Ribofuranosyl-2-oxo-4-imidazoline-4-carbaldehyde	Alkaloids	Alkaloids	C9H12N2O6	245.08	113.03	244.07	[M+H]+	1	-	-	3.35902e+06	2.9034e+06	4.97879e+06	2.19566e+06	2.12212e+06	1.73911e+06	1.9409e+06	1.96309e+06	1.6239e+06	2.66393e+06	2.47096e+06	2.76802e+06	3.00244e+06	2.04899e+06	2.2283e+06	-	-	-
(diphenylphosphoroso)benzene	Others	Others	C18H15OP	279.09	201.05	278.086	[M+H]+	2	791-28-6	-	676920	637209	596048	558201	695488	513888	571089	581785	626067	664187	555059	568688	611837	595852	552425	-	-	-
Creatinine	Alkaloids	Alkaloids	C4H7N3O	114.07	86.07	113.059	[M+H]+	3	60-27-5	C00791	901567	812415	807677	598751	711373	719786	641371	671558	654151	601747	608399	676720	831008	732924	663171	ko00330,ko01100	C00791	-
6,29-Dihydroxy-18-Oleanen-3-one	Terpenoids	Triterpene Saponin	C30H48O3	457.37	203.18	456.36	[M+H]+	3	1374669-96-1	-	137679	39553.3	298252	70685	29853.6	72456	62671.7	41930.6	26872.4	143087	53752.1	90774	71399.1	77596.1	73340.4	-	-	-
5,7-dihydroxy-3-(4'-hydroxybenzyl)-6-methylchromone	Flavonoids	Other Flavonoids	C17H14O5	299.09	205.05	298.084	[M+H]+	2	-	-	173191	225194	278587	652029	810784	773031	489191	275943	467385	421197	446066	544930	308102	388209	293309	-	-	-
3-(3,4-Dimethoxyphenyl)-1-propanol	Phenolic acids	Phenolic acids	C12H18O4	227.13	181.09	226.12	[M+H]+	2	-	-	199279	317205	202044	501439	857551	812349	522473	658721	417375	620991	327054	480817	440190	301414	370981	-	-	-
14-Amino-15-hydroxy-11-methylpentadecanoic acid	Lipids	Sphingolipids	C16H33NO3	288.25	88.08	287.246	[M+H]+	3	-	-	93536	98655.3	84103.5	85957.4	50239.6	44735.1	62644.4	44702.6	84674.3	34812.5	39253	163060	75756.6	61218.6	50393.4	-	-	-
Medioresinol B	Lignans and Coumarins	Lignans	C21H24O7	389.16	327.12	388.152	[M+H]+	2	-	-	82263.9	95351.1	174032	356788	309964	427739	632113	529241	316349	729705	849766	812278	526414	496157	328397	-	-	-
LysoPC 18:2(2n isomer)	Lipids	LPC	C26H50NO7P	520.34	184.07	519.332	[M+H]+	1	-	-	4.45725e+07	5.1271e+07	1.1889e+07	5.79319e+06	7.51454e+06	7.20558e+06	4.29235e+06	6.64896e+06	6.36741e+06	4.38702e+06	3.66566e+06	3.51144e+06	1.34755e+07	1.43013e+07	1.51662e+07	-	-	-
Rubochingoside G	Terpenoids	Ditepenoids	C18H30O3	295.23	81.07	294.219	[M+H]+	1	-	-	324156	265643	216245	288135	326174	292032	391705	355449	463406	1.00794e+06	754431	961750	529100	503471	440973	-	-	-
6-Pentadecylsalicylic acid	Phenolic acids	Phenolic acids	C22H36O3	349.27	123.08	348.266	[M+H]+	3	16611-84-0	C10759	2.85631e+06	1.70029e+06	2.68783e+06	375855	543685	421381	742555	801614	686514	556621	367233	330598	1.61238e+06	1.2973e+06	1.29828e+06	-	C10759	-
Naringenin	Flavonoids	Flavanones	C15H12O5	273.08	153.02	272.068	[M+H]+	1	480-41-1	C00509	772503	1.26228e+06	1.07479e+06	37286.9	31844.4	28564.6	157010	203957	73669.8	78095.4	71886.3	72005.6	305550	347917	279487	ko00941,ko00943,ko01100,ko01110	C00509	-
6-Aminohexanoate	Organic acids	Organic acids	C6H13NO2	132.1	69.07	131.095	[M+H]+	3	60-32-2	C02378	472850	293623	417091	437343	466813	460551	522547	475136	751925	494725	552722	478126	403984	461108	433681	ko01100	C02378	-
Lys-Ala	Amino acids and derivatives	Amino acids and derivatives	C9H19N3O3	218.15	84.08	217.143	[M+H]+	3	17043-71-9	-	806557	786210	913464	705829	780682	762432	794055	866065	802454	781565	809280	807150	740590	874315	836843	-	-	-
Tomentodione E	Others	Others	C30H42O3	451.32	405.32	450.313	[M+H]+	2	-	-	1.02387e+07	1.11578e+07	4.07515e+06	4.47834e+06	6.16536e+06	5.26103e+06	1.14946e+07	8.36708e+06	6.77211e+06	5.77201e+06	5.87233e+06	5.16361e+06	7.22793e+06	6.74176e+06	6.89435e+06	-	-	-
Tagalsin Q	Terpenoids	Ditepenoids	C18H26O2	275.2	133.1	274.193	[M+H]+	2	1253641-44-9	-	508193	711800	742889	218770	272859	333180	445417	545474	595205	486599	466083	536546	432385	483202	450714	-	-	-
dihydromachaeric acid lactone	Terpenoids	Triterpene	C30H48O3	457.36	175.15	456.36	[M+H]+	2	-	-	141727	21472.9	236679	66699.6	16646.2	65261.9	46513.8	34033.5	33377.1	113600	50958.1	77821.4	51482.1	76192.1	65108.5	-	-	-
LysoPC 20:2	Lipids	LPC	C28H54NO7P	548.37	184.07	547.364	[M+H]+	3	-	-	8.97614e+06	9.63835e+06	6.74385e+06	7.61233e+06	9.46841e+06	9.61262e+06	1.08248e+07	1.27319e+07	1.00784e+07	7.60696e+06	6.26982e+06	6.75164e+06	8.95759e+06	8.13341e+06	8.15931e+06	-	-	-
trans-11-Icosenamide	Lipids	Free fatty acids	C20H39NO	310.31	69.07	309.303	[M+H]+	1	-	-	780565	819812	430508	788946	919899	906499	731433	919808	581750	553423	700549	583874	806185	619768	641540	-	-	-
2,2,5,8-tetramethyl-1,2,3,4-tetrahydronaphthalen-1-ol	Others	Others	C14H20O	205.16	145.1	204.151	[M+H]+	2	-	-	848233	858749	693864	985262	1.54501e+06	1.26585e+06	1.77479e+06	1.66062e+06	1.47247e+06	1.4977e+06	1.0627e+06	1.09704e+06	1.66431e+06	1.49721e+06	1.23993e+06	-	-	-
4,8-dimethyl-12-methylidene-3-oxatricyclo[9.3.0.02,4]tetradec-7-en-13-one*	Terpenoids	Sesquiterpenoids	C16H22O2	247.17	131.08	246.162	[M+H]+	2	-	-	566652	535906	383668	886027	1.39567e+06	1.20769e+06	1.31386e+06	1.61735e+06	1.28351e+06	1.12623e+06	995626	1.05767e+06	1.22808e+06	1.00248e+06	1.14393e+06	-	-	-
Shizukafuranol	Terpenoids	Sesquiterpenoids	C15H22O2	235.17	189.16	234.162	[M+H]+	2	90332-93-7	-	1.60415e+06	1.36539e+06	1.3195e+06	2.51403e+06	3.71166e+06	3.21309e+06	4.35317e+06	4.00759e+06	3.64133e+06	2.84385e+06	2.63337e+06	2.82764e+06	3.0369e+06	2.89716e+06	2.52606e+06	-	-	-
Ferulic acid methyl ester	Phenolic acids	Phenolic acids	C11H12O4	209.08	177.05	208.074	[M+H]+	3	22329-76-6	-	815093	1.16388e+06	1.85599e+06	118938	98026.7	124085	687127	329534	766646	483158	470830	446236	559229	479946	489109	-	CM02621	MetMap165,MetMap166,MetMap168,MetMap170
4-[3-(4,8-Dimethyl-3,7-Nonadienyl)-3-Methyloxiranyl]-2-Butanone	Terpenoids	Ditepenoids	C18H30O2	279.23	81.07	278.225	[M+H]+	1	115028-53-0	-	6.48391e+06	6.49036e+06	5.89405e+06	5.5364e+06	7.87891e+06	7.64472e+06	6.68972e+06	7.50888e+06	9.25763e+06	9.37991e+06	8.52402e+06	7.88515e+06	1.12128e+07	9.18029e+06	9.47972e+06	-	-	-
gnetupendin A	Others	Stilbene	C22H20O5	365.14	243.1	364.131	[M+H]+	2	-	-	1.65034e+06	1.20933e+06	776987	2.03182e+06	2.33482e+06	2.2671e+06	2.35465e+06	2.10209e+06	2.43718e+06	2.01587e+06	2.12331e+06	2.05305e+06	2.36926e+06	2.01142e+06	1.69686e+06	-	-	-
7-(4-Hydroxyphenyl)-1-phenyl-4-hepten-3-one	Others	Ketone compounds	C19H20O2	281.15	107.05	280.146	[M+H]+	3	100667-52-5	-	1.52345e+06	4.17298e+06	1.10889e+06	1.3986e+06	1.06552e+06	2.68585e+06	8.74821e+06	1.52116e+06	1.5782e+06	2.26782e+06	1.14964e+06	1.26365e+06	975144	1.0382e+06	1.03272e+06	-	-	-
14,15-Bisnor-3,11-Kolavadien-13-one	Terpenoids	Ditepenoids	C18H28O	261.22	93.07	260.214	[M+H]+	1	126582-61-4	-	5.85626e+06	6.60428e+06	3.69305e+06	3.40582e+06	3.70058e+06	4.57091e+06	5.68856e+06	5.96434e+06	7.61723e+06	6.36019e+06	6.39283e+06	5.65394e+06	7.20203e+06	6.44824e+06	7.17897e+06	-	-	-
[(2R)-2-acetyloxy-3-[(Z)-hexadec-9-enoyl]oxypropyl] 2-(trimethylazaniumyl)ethyl phosphate	Lipids	LPC	C26H50NO8P	536.33	184.07	535.327	[M+H]+	2	-	-	572548	794744	136230	70773.7	126858	90039.2	66159	63482.4	120521	86083.9	103267	71590.1	136236	222656	105072	-	-	-
2,2-dimethylchromene-6-carboxylic acid	Others	Others	C12H12O3	205.09	149.02	204.079	[M+H]+	1	34818-56-9	-	4.34489e+06	3.53221e+06	4.21693e+07	3.04375e+06	1.47991e+06	2.95285e+06	1.29902e+06	2.20369e+06	1.85354e+06	1.85654e+06	3.07097e+06	1.93251e+06	2.58205e+06	4.20554e+06	2.63237e+06	-	-	-
2,5-dimethyl-2,3,3a,7a-tetrahydro-1H-indene-1,3-diol	Terpenoids	Sesquiterpenoids	C11H16O2	181.12	135.12	180.115	[M+H]+	2	-	-	6.59353e+06	6.69797e+06	3.62911e+06	1.46413e+06	1.09426e+06	1.06456e+06	1.805e+06	1.34842e+06	1.61134e+06	1.92659e+06	1.56078e+06	1.6416e+06	2.67992e+06	2.20908e+06	2.11419e+06	-	-	-
Luteolin 7-(6''-ferulylglucoside)	Flavonoids	Flavones	C31H28O14	625.16	287.06	624.148	[M+H]+	1	-	-	479946	176038	197986	470290	395528	330675	411566	453813	139836	43778.2	41149.3	48711.1	331950	286694	241769	-	-	-
Sorbinol B	Terpenoids	Triterpene	C30H48O4	473.36	437.34	472.355	[M+H]+	3	943249-03-4	-	521463	107724	314738	287919	237765	141550	268836	272643	461159	585613	747547	381297	497138	511822	548909	-	-	-
3-methyl-5-(1,2,5-trimethyl-3,7,8,8a-tetrahydro-2H-naphthalen-1-yl)pentanoic acid	Terpenoids	Ditepenoids	C19H30O2	291.23	79.05	290.225	[M+H]+	1	-	-	1.32395e+06	1.96816e+06	346202	72817.3	85604.8	169072	321026	525581	532061	256522	407957	261611	721631	570106	529711	-	-	-
2-Hexylphosphoric Acid*	Others	Others	C6H15O4P	183.08	98.98	182.071	[M+H]+	3	-	-	295501	147717	215090	290698	338917	264066	286080	155616	243538	174287	164652	214016	534024	446868	481794	-	-	-
Lauramide	Lipids	Free fatty acids	C12H25NO	200.2	57.07	199.194	[M+H]+	1	1120-16-7	-	498781	577300	476191	698996	679187	862039	469580	840821	394710	586963	774412	691950	791115	783480	780941	-	-	-
Scutellarein-4'-methyl ether (5,6,7-Trihydroxy-4'-methoxyflavone)	Flavonoids	Flavones	C16H12O6	301.07	258.05	300.063	[M+H]+	3	6563-66-2	-	18299.7	157842	33758.4	63849.9	75677.1	102496	48362.9	638336	38903.5	70266.6	35551.7	28358.9	111021	131866	153717	-	CM00892	MetMap110
Isoxanthohumol	Flavonoids	Flavanones	C21H22O5	355.15	179.04	354.147	[M+H]+	3	70872-29-6	C22606	94460.4	38810.2	85577.2	22415.1	31632.5	26699.1	87712	62751.2	190942	50922	67751.7	59195.3	71718.6	76860.1	53058.8	-	C22606	-
Nudifloid H	Terpenoids	Ditepenoids	C21H34O4	351.25	259.21	350.246	[M+H]+	1	-	-	1.2294e+06	953772	1.011e+06	544960	551039	485340	1.21053e+06	1.30583e+06	2.21478e+06	3.11485e+06	2.83548e+06	2.86949e+06	2.98263e+06	2.59561e+06	2.47844e+06	-	-	-
3',4',5',5,7-Pentamethoxyflavone*	Flavonoids	Flavones	C20H20O7	373.13	343.08	372.121	[M+H]+	3	53350-26-8	-	3.95452e+06	1.40482e+06	397835	934767	1.74347e+06	287553	249198	236221	722821	214361	228877	721205	1.36535e+06	1.31983e+06	1.10676e+06	-	-	-
Isopentenyl adenosine	Nucleotides and derivatives	Nucleotides and derivatives	C15H21N5O4	336.17	148.06	335.159	[M+H]+	3	7724-76-7	C16427	316241	173126	129626	1.32685e+06	2.29129e+06	907142	2.53273e+06	2.66533e+06	2.56323e+06	2.7104e+06	2.91054e+06	4.69045e+06	3.97667e+06	1.89573e+06	1.83602e+06	ko00908,ko01110	C16427	-
2,3,23-Trihydroxyurs-12,19(29)-dien-28-oic acid	Terpenoids	Triterpene	C30H46O5	487.34	405.31	486.334	[M+H]+	1	-	-	174127	186846	78112.8	336584	106522	117753	516230	303161	322082	214442	169301	180203	210071	257286	176193	-	-	-
LysoPE 18:0(2n isomer)	Lipids	LPE	C23H48NO7P	482.32	341.31	481.317	[M+H]+	3	-	-	59770.9	52740.2	33265.5	108118	137147	184687	67508	115325	211436	50577.6	98779.6	74232.2	85143.6	74337.7	115545	-	-	-
Methyldopa anhydrous	Amino acids and derivatives	Amino acids and derivatives	C10H13NO4	212.09	166.09	211.084	[M+H]+	3	555-30-6	C07194	155333	74256.7	81844.9	317478	324299	388680	601728	624194	492328	233281	217054	103384	322427	314634	268945	-	C07194	-
8-Hydroxyapigenin 8-(6''-E-p-coumaroylglucoside)*	Flavonoids	Flavones	C30H26O13	595.14	147.04	594.137	[M+H]+	1	-	-	1.223e+06	1.59499e+06	967426	2.56696e+06	2.40375e+06	4.25595e+06	3.36353e+06	6.25885e+06	1.41808e+06	550597	577208	331531	1.69135e+06	2.84782e+06	1.56e+06	-	-	-
3-Dehydrosphinganine	Lipids	Sphingolipids	C18H37NO2	300.3	60.05	299.282	[M+H]+	2	16105-69-4	C02934	987123	917765	855059	967209	873067	927231	842762	877308	1.23197e+06	2.00682e+06	1.82196e+06	2.09277e+06	1.20675e+06	1.25228e+06	1.20219e+06	ko00600,ko01100	C02934	-
Oxoflaccidin	Quinones	PhenAnthraquinones	C16H12O5	285.08	242.06	284.068	[M+H]+	1	-	-	386090	733707	267077	1.52485e+06	1.40278e+06	1.05647e+07	715346	3.07704e+07	362334	715527	387727	343716	7.09633e+06	6.57251e+06	7.88081e+06	-	-	-
3-Oxooleana-11,13(18)-dien-28-oic acid	Terpenoids	Triterpene	C30H44O3	453.34	201.17	452.329	[M+H]+	1	-	-	5.28109e+06	4.09701e+06	4.63836e+06	7.6921e+06	1.12074e+07	7.87578e+06	1.26089e+07	1.19686e+07	1.12288e+07	8.22594e+06	9.2291e+06	8.96595e+06	7.50653e+06	9.53413e+06	6.63062e+06	-	-	-
3-hydroxy-13-apo-alpha-caroten-13-one*	Terpenoids	Sesquiterpenoids	C18H26O2	275.2	149.1	274.193	[M+H]+	2	-	-	335786	359674	302869	101581	77524.4	131472	232547	188420	224303	117307	106203	119816	219160	254568	285965	-	-	-
3-Hydroxy-3,7,11-trimethyldodeca-1,6E,10-trien-9-yl isobutyrate	Terpenoids	Sesquiterpenoids	C18H30O3	295.23	81.07	294.219	[M+H]+	3	-	-	103573	89522.7	95689.8	399698	371407	343643	403287	478673	543035	297679	368358	292334	300979	303835	316364	-	-	-
Hydroxyanthraquinone	Quinones	Anthraquinone	C14H8O3	225.05	105.03	224.047	[M+H]+	3	129-43-1	C02980	295353	270483	236837	270847	296347	259478	310865	305916	294573	314826	322170	318195	317719	325999	190082	-	C02980	-
Elaeocarpucin G	Terpenoids	Triterpene	C30H46O5	487.34	423.33	486.334	[M+H]+	2	-	-	106739	81106.2	39386.4	195761	82463.5	92477.8	399922	169618	191593	128962	169627	113139	178209	165923	215753	-	-	-
linolenoyl ethanolamine	Lipids	LPE	C20H35NO2	322.27	62.06	321.267	[M+H]+	2	57086-93-8	-	1.52815e+06	1.75462e+06	1.18523e+06	236510	1.29717e+06	1.04535e+06	393054	513410	741546	691778	747420	785629	1.05295e+06	855410	827254	-	-	-
Ent-14,15-Dinor-3-Cleroden-3-one*	Terpenoids	Ditepenoids	C18H30O	263.24	81.07	262.23	[M+H]+	1	130466-21-6	-	2.56541e+06	2.70412e+06	1.65673e+06	1.43415e+06	2.121e+06	2.74271e+06	3.33445e+06	4.99558e+06	5.41149e+06	4.32291e+06	4.88807e+06	4.19934e+06	5.06379e+06	4.27585e+06	4.38213e+06	-	-	-
9-Oxo-10,12-Octadecadienoic Acid	Lipids	Free fatty acids	C18H30O3	295.23	151.11	294.219	[M+H]+	2	54665-32-6	-	162096	171348	233585	188832	209150	114563	208484	319650	247894	156160	112416	89724	352479	224360	244457	-	-	-
Linoleamide	Lipids	Free fatty acids	C18H33NO	280.26	245.23	279.256	[M+H]+	1	3999-01-7	-	373883	284454	220064	408220	721375	895602	407421	587094	423137	543707	631083	504951	502945	395683	444930	-	-	-
LysoPC 19:2(2n isomer)	Lipids	LPC	C27H52NO7P	534.36	184.07	533.348	[M+H]+	3	-	-	5.04274e+06	6.68493e+06	980192	1.06273e+06	1.83086e+06	1.39854e+06	507700	672728	435386	348704	313808	305647	1.0758e+06	1.02408e+06	895338	-	-	-
[6]-Paradol methyl	Phenolic acids	Phenolic acids	C18H28O3	293.21	177.09	292.204	[M+H]+	2	-	-	76862.5	121837	178165	84602.7	32499.3	44575.1	95466.7	123759	72849.5	127453	194039	112926	112063	87016.4	90304.2	-	-	-
Diphenylamine	Alkaloids	Alkaloids	C12H11N	170.1	93.06	169.089	[M+H]+	3	122-39-4	C11016	75216	57914.9	73853.2	51534.1	54302.1	51569.2	56190	57423.1	41894.6	50476.9	40561.6	52289.5	73936.6	45920.3	43125.9	-	C11016	-
Punicic acid	Lipids	Free fatty acids	C18H30O2	279.23	95.09	278.225	[M+H]+	3	544-72-9	C08364	1.79154e+07	1.31001e+07	1.60077e+07	7.89724e+06	9.51381e+06	9.75854e+06	1.85804e+07	2.73009e+07	1.59884e+07	9.96044e+06	1.12526e+07	8.54117e+06	1.59524e+07	1.54443e+07	1.47564e+07	-	C08364	-
N-Cyclohexyl-1,3-benzothiazol-2-amine	Alkaloids	Alkaloids	C13H16N2S	233.11	151.03	232.103	[M+H]+	3	28291-75-0	-	2.22738e+06	2.24496e+06	2.50056e+06	2.93042e+06	2.96715e+06	2.92286e+06	3.38267e+06	3.3125e+06	3.09362e+06	3.09983e+06	3.17158e+06	3.33739e+06	3.41432e+06	3.06554e+06	3.02224e+06	-	-	-
Genistein*	Flavonoids	Isoflavones	C15H10O5	271.06	153.02	270.053	[M+H]+	1	446-72-0	C06563	414221	640379	527469	127074	83263	113841	1.29905e+06	2.27688e+06	288601	159849	120676	55992.6	576925	612582	642931	ko00943,ko01100,ko01110	C06563	-
Aminoimidazole ribotide	Nucleotides and derivatives	Nucleotides and derivatives	C8H14N3O7P	296.07	104.11	295.057	[M+H]+	1	25635-88-5	C03373	676635	519750	686930	2.01943e+06	2.85988e+06	2.61573e+06	918311	714033	1.58768e+06	1.66072e+06	1.8103e+06	1.55524e+06	1.51135e+06	1.71409e+06	1.44652e+06	ko00230,ko00730,ko00860,ko01100,ko01110,ko01240	C03373	-
NG,NG-Dimethyl-L-arginine*	Amino acids and derivatives	Amino acids and derivatives	C8H18N4O2	203.15	70.07	202.143	[M+H]+	1	30315-93-6	C03626	2.1982e+06	2.4111e+06	2.11719e+06	1.26114e+06	1.35497e+06	1.04493e+06	2.35785e+06	2.58888e+06	4.3676e+06	2.84036e+06	3.20323e+06	2.41449e+06	2.21258e+06	2.48602e+06	2.76396e+06	-	C03626	-
Homomethionine	Amino acids and derivatives	Amino acids and derivatives	C6H13NO2S	164.07	56.05	163.067	[M+H]+	3	25148-30-5	C17213	2.11649e+06	776149	1.69555e+06	1.67533e+06	1.23453e+06	1.20586e+06	760043	1.30408e+06	765921	1.09439e+06	1.13154e+06	750754	1.32685e+06	1.49093e+06	1.49049e+06	ko00966,ko01110,ko01210	C17213	-
L-Threonine	Amino acids and derivatives	Amino acids and derivatives	C4H9NO3	120.07	56.05	119.058	[M+H]+	3	72-19-5	C00188	4.3588e+06	3.84905e+06	3.73699e+06	1.69991e+06	1.62377e+06	1.76432e+06	1.30277e+06	1.20699e+06	1.68569e+06	1.57004e+06	1.60827e+06	1.66573e+06	2.28247e+06	2.54638e+06	2.04963e+06	ko00260,ko00261,ko00290,ko00470,ko00860,ko00970,ko01100,ko01110,ko01230,ko02010	C00188	-
L-Isoserine	Amino acids and derivatives	Amino acids and derivatives	C3H7NO3	106.05	60.04	105.043	[M+H]+	3	632-13-3	-	3.91399e+06	3.21469e+06	3.32784e+06	3.36874e+06	3.235e+06	2.84455e+06	2.12683e+06	1.8494e+06	2.07618e+06	1.9066e+06	2.1891e+06	2.04143e+06	2.89236e+06	2.85e+06	2.34454e+06	-	-	-
1-Aminocyclopropane-1-carboxylate	Amino acids and derivatives	Amino acids and derivatives	C4H7NO2	102.06	56.05	101.048	[M+H]+	3	22059-21-8	C01234	720082	680924	592578	483878	391710	406425	394074	338726	358963	393968	374517	417551	551647	497929	460359	ko00270,ko01100,ko01110	C01234	-
2-[(1R)-1-carboxyethoxy]propanoic acid	Organic acids	Organic acids	C6H10O5	163.06	69.03	162.053	[M+H]+	1	-	-	464484	493081	375330	641929	786991	576085	687599	633059	665562	523450	541363	850780	739138	518741	629836	-	-	-
L-Methionine S-oxide	Amino acids and derivatives	Amino acids and derivatives	C5H11NO3S	166.05	102.06	165.046	[M+H]+	3	3226-65-1	C02989	800656	381415	455105	243472	1.08895e+06	735172	197503	195448	400340	158925	219412	105218	476773	503096	488382	ko00270,ko01100	C02989	-
L-Citrulline	Amino acids and derivatives	Amino acids and derivatives	C6H13N3O3	176.1	113.07	175.096	[M+H]+	3	372-75-8	C00327	2.5451e+06	2.37416e+06	1.33646e+06	934940	801223	840760	1.03675e+06	1.0758e+06	1.77303e+06	1.1086e+06	1.30949e+06	1.1681e+06	1.36494e+06	1.21411e+06	1.22153e+06	ko00220,ko01100,ko01110,ko01230	C00327	-
3-Chloroaniline	Alkaloids	Alkaloids	C6H6ClN	128.03	93.06	127.019	[M+H]+	1	108-42-9	-	911856	871942	1.0471e+06	1.13299e+06	1.20933e+06	1.07559e+06	1.13286e+06	1.11502e+06	1.16287e+06	1.05776e+06	1.08642e+06	1.09281e+06	986382	1.09997e+06	1.02089e+06	-	-	-
7-(3,4-dimethoxyphenyl)-1-(4-hydroxyphenyl)hept-1-ene-3,5-dione	Others	Ketone compounds	C21H22O5	355.15	137.05	354.147	[M+H]+	2	-	-	583901	357542	261600	153532	148429	102203	388046	360185	1.12551e+06	287106	328883	227665	461346	345835	380139	-	-	-
2-Amino-2-methylpropanoate	Organic acids	Organic acids	C4H9NO2	104.07	58.07	103.063	[M+H]+	3	62-57-7	C03665	2.94187e+07	2.72554e+07	3.12234e+07	1.65601e+07	1.6969e+07	1.62787e+07	1.97607e+07	1.70231e+07	2.1651e+07	1.81319e+07	1.82016e+07	1.83015e+07	2.38419e+07	2.08473e+07	1.8879e+07	-	C03665	-
6-Demethoxy-7-methylcapillarisin	Others	Chromone	C16H12O6	301.07	286.05	300.063	[M+H]+	2	-	-	1.31508e+06	2.20706e+06	841773	47260.8	39027.6	58556.2	128330	8.49142e+06	110120	432076	119651	105703	1.63237e+06	1.93719e+06	2.0609e+06	-	-	-
12-Ursen-25,3-olide	Terpenoids	Triterpene	C30H46O2	439.36	203.18	438.35	[M+H]+	2	1393641-87-6	-	34082.8	20665.9	17752.4	3750.72	13454	11872.6	9713.39	1.56276e+06	15959.5	59436.6	33052.7	25324.4	265508	210177	245926	-	-	-
Viteagnusin B	Terpenoids	Ditepenoids	C22H36O3	349.27	179.14	348.266	[M+H]+	2	-	-	7.45199e+06	4.14635e+06	7.67286e+06	1.09139e+06	1.58692e+06	1.49477e+06	2.32562e+06	2.45717e+06	2.27462e+06	1.7131e+06	1.49183e+06	1.24868e+06	5.48463e+06	4.1813e+06	3.8762e+06	-	-	-
(5S,6R)-5-methyl-6-(3-oxobutyl)cyclohept-2-en-1-one	Terpenoids	Sesquiterpenoids	C12H18O2	195.14	163.04	194.131	[M+H]+	1	-	-	950725	1.43937e+06	1.02737e+06	766272	1.18003e+06	871457	1.15451e+06	962042	921605	747644	753168	770578	843042	911384	895914	-	-	-
Octadeca-11E,13E,15Z-trienoic acid	Lipids	Free fatty acids	C18H30O2	279.23	149.13	278.225	[M+H]+	3	25575-00-2	-	2.3035e+06	2.4459e+06	2.92718e+06	3.24082e+06	3.50171e+06	4.46043e+06	4.70057e+06	3.95911e+06	4.29042e+06	1.00112e+07	4.20109e+06	4.52813e+06	3.15073e+06	3.74723e+06	3.89307e+06	-	-	-
1,3,5-Cadinatrien-10-ol	Terpenoids	Sesquiterpenoids	C15H22O	219.18	121.07	218.167	[M+H]+	1	123931-36-2	-	5.89263e+06	3.88456e+06	5.7985e+06	4.24152e+06	4.76435e+06	4.5762e+06	4.41594e+06	4.6937e+06	4.50111e+06	4.27978e+06	4.57149e+06	4.07433e+06	5.50761e+06	5.07554e+06	2.92852e+06	-	-	-
Nobiletin*	Flavonoids	Flavones	C21H22O8	403.14	373.1	402.132	[M+H]+	3	478-01-3	C10112	1.08963e+07	3.37974e+06	940156	2.24103e+06	4.22543e+06	670086	556757	566718	1.78554e+06	585954	629988	1.55625e+06	2.7258e+06	2.72845e+06	2.5783e+06	-	C10112	MetMap120
6-acetamido-3-aminohexanoic acid	Alkaloids	Alkaloids	C8H16N2O3	189.12	70.07	188.116	[M+H]+	3	-	-	7.69951e+06	8.19647e+06	7.41434e+06	1.43588e+06	1.25759e+06	1.14421e+06	2.47256e+06	2.56313e+06	3.38137e+06	3.14383e+06	3.4498e+06	2.17765e+06	3.46397e+06	3.90834e+06	4.03724e+06	-	-	-
Ombuin	Flavonoids	Flavonols	C17H14O7	331.08	316.06	330.074	[M+H]+	1	529-40-8	-	4.39015e+06	6.40101e+06	1.83065e+06	846397	898415	748367	3.4854e+06	9.98364e+07	2.15181e+06	3.3403e+06	1.12939e+06	943368	2.07509e+07	2.09741e+07	2.11137e+07	-	-	-
N-(1-Deoxy-1-fructosyl)isoleucine*	Amino acids and derivatives	Amino acids and derivatives	C12H23NO7	294.15	86.1	293.147	[M+H]+	1	-	-	1.28883e+06	1.61181e+06	726719	5.02635e+06	5.28095e+06	5.84882e+06	1.21229e+06	1.96706e+06	1.90554e+06	2.68613e+06	3.18244e+06	3.02852e+06	2.92069e+06	2.89365e+06	3.04715e+06	-	-	-
Dibutyl sebacate	Lipids	Free fatty acids	C18H34O4	315.25	185.12	314.246	[M+H]+	3	109-43-3	-	457553	369765	352260	407334	321683	305944	430318	317743	303185	322974	264474	301101	325662	237357	193997	-	-	-
Cirsimaritin*	Flavonoids	Flavones	C17H14O6	315.09	282.06	314.079	[M+H]+	1	6601-62-3	C17785	160352	120458	75871.3	286149	325063	1.03291e+06	31406.3	2.08355e+06	50999.2	72836.9	65753.9	61504.4	504727	466951	523544	-	C17785	MetMap110
LysoPC 22:4	Lipids	LPC	C30H54NO7P	572.37	184.07	571.364	[M+H]+	3	-	-	244572	153329	108625	113979	92528.9	81801.7	33716	123791	56446.9	16823.2	47642.2	30388.1	100328	75040.1	82732.5	-	-	-
4-(1,2,4a,5-tetramethyl-2,3,4,7,8,8a-hexahydronaphthalen-1-yl)butan-2-one	Terpenoids	Sesquiterpenoids	C18H30O	263.24	95.09	262.23	[M+H]+	1	-	-	2.88208e+06	3.10728e+06	1.92052e+06	1.66872e+06	2.41642e+06	3.05342e+06	3.66045e+06	5.37437e+06	6.32946e+06	5.01019e+06	5.27391e+06	4.86588e+06	5.43643e+06	4.6409e+06	5.14691e+06	-	-	-
Glycidyl Linoleate*	Lipids	Glycerol ester	C21H36O3	337.27	263.24	336.266	[M+H]+	1	24305-63-3	-	340880	316830	216252	183730	220199	328609	392687	650864	699430	546234	566754	534566	598784	502126	451914	-	-	-
4,5-Dihydroxy-1,2-dimethoxy-7-methylanthracene-9,10-dione	Quinones	Anthraquinone	C17H14O6	315.09	300.06	314.079	[M+H]+	1	89701-79-1	-	6.29413e+06	8.31513e+06	2.13872e+06	2.63002e+07	1.08821e+07	1.38228e+08	1.24025e+07	8.7671e+07	4.9082e+06	2.37305e+06	1.01487e+06	1.18657e+06	2.31548e+07	2.27116e+07	2.24792e+07	-	-	-
13-Hydroxygermacrone	Terpenoids	Sesquiterpenoids	C15H22O2	235.17	179.11	234.162	[M+H]+	1	-	C17491	5.3324e+06	4.60986e+06	3.41113e+06	5.12375e+06	5.65661e+06	5.64586e+06	6.26008e+06	6.87965e+06	5.82821e+06	5.75529e+06	6.54134e+06	5.61812e+06	7.28749e+06	6.52956e+06	5.90962e+06	-	C17491	-
Dodecanamide	Alkaloids	Alkaloids	C12H25NO	200.2	88.07	199.194	[M+H]+	2	-	C13831	884903	887638	798899	1.06834e+06	1.0578e+06	1.36761e+06	709491	1.28699e+06	530076	889817	1.21596e+06	970606	1.36837e+06	1.34565e+06	1.22962e+06	-	C13831	-
LysoPC 20:3	Lipids	LPC	C28H52NO7P	546.36	184.07	545.348	[M+H]+	2	1199257-41-4	-	3.45311e+06	3.40874e+06	2.17834e+06	3.10637e+06	3.94386e+06	3.86225e+06	2.16427e+06	2.21739e+06	1.93132e+06	1.66506e+06	1.6743e+06	1.55924e+06	1.99498e+06	2.05433e+06	2.10756e+06	-	-	-
9-beta-d-arabinosylhypoxanthine*	Nucleotides and derivatives	Nucleotides and derivatives	C10H12N4O5	269.09	137.05	268.081	[M+H]+	1	18520-78-0	-	745206	408076	456526	824117	1.48339e+06	1.62458e+06	2.16026e+06	1.96973e+06	3.33921e+06	1.52994e+06	2.45801e+06	2.31989e+06	1.7084e+06	1.83749e+06	1.53648e+06	-	-	-
LysoPC 18:0	Lipids	LPC	C26H54NO7P	524.37	184.07	523.364	[M+H]+	1	19420-57-6	-	4.4709e+07	4.92411e+07	3.99116e+07	3.00967e+07	2.95126e+07	3.16683e+07	5.41552e+07	7.80986e+07	3.34126e+07	1.886e+07	1.70539e+07	1.75976e+07	2.91299e+07	2.92486e+07	2.93402e+07	-	-	-
Pachypodol*	Flavonoids	Flavonols	C18H16O7	345.1	330.07	344.09	[M+H]+	1	33708-72-4	C10117	655681	915253	133372	170954	303302	153920	673025	7.17673e+06	276523	329725	114031	178620	1.36674e+06	1.26722e+06	1.22151e+06	-	C10117	-
Castanoside A[Kaempferol-3-O-(6''-p-coumaroyl)mannoside]	Flavonoids	Flavonols	C30H26O13	595.14	287.06	594.137	[M+H]+	3	-	-	427661	717726	329124	227007	364840	300254	649064	779617	348232	357505	323921	585420	588478	474688	379021	-	CM00530	MetMap114
2-methyl-3-phenylcyclopentan-1-one	Terpenoids	Monoterpenoids	C12H14O	175.11	105.07	174.105	[M+H]+	2	-	-	435916	465636	434836	511294	891701	629965	897502	1.02213e+06	788108	587722	429050	551624	617120	657886	528248	-	-	-
His-Tyr	Amino acids and derivatives	Amino acids and derivatives	C15H18N4O4	319.14	110.07	318.133	[M+H]+	3	35979-00-1	-	364650	309777	280574	277062	310568	294836	197575	293466	277000	252259	237550	233548	254593	257206	255537	-	-	-
2-{4-amino-1H-imidazo[4,5-d]pyridazin-1-yl}-5-(hydroxymethyl)oxolane-3,4-diol	Nucleotides and derivatives	Nucleotides and derivatives	C10H13N5O4	268.1	136.07	267.097	[M+H]+	1	-	-	576714	665441	390192	369230	357131	461307	315917	341592	333175	365036	365714	504905	469884	346213	337921	-	-	-
Asp-Glu	Amino acids and derivatives	Amino acids and derivatives	C9H14N2O7	263.09	136.04	262.08	[M+H]+	3	6157-06-8	-	1.20738e+06	994177	793390	907717	797295	773428	1.61487e+06	785232	2.56458e+06	850761	812890	856802	839487	1.03792e+06	914213	-	-	-
Homoproline	Amino acids and derivatives	Amino acids and derivatives	C6H11NO2	130.09	70.07	129.079	[M+H]+	3	535-75-1	-	8.90365e+06	1.46943e+07	1.42914e+07	2.06765e+06	1.76226e+06	1.9749e+06	2.85836e+06	2.76369e+06	2.95765e+06	1.85111e+06	3.5906e+06	1.48558e+06	4.78047e+06	4.5308e+06	4.21472e+06	-	-	-
Pyrrolidin	Alkaloids	Pyrrole alkaloids	C4H9N	72.08	55.05	71.0735	[M+H]+	3	123-75-1	-	1.53495e+06	884903	1.0175e+06	631047	716955	673260	637846	545092	843098	610856	665872	532354	1.34513e+06	942294	691660	-	-	-
O-Acetylcarnitine	Alkaloids	Alkaloids	C9H17NO4	204.13	85.03	203.116	[M+H]+	1	3040-38-8	C02571	2.21661e+06	1.62374e+06	1.80897e+06	5.36491e+06	7.21516e+06	4.37232e+07	2.31784e+06	3.85368e+07	2.75419e+07	3.70204e+07	3.80786e+07	2.08233e+07	2.27603e+07	2.54459e+07	2.11906e+07	-	C02571	-
Ile-Asn	Amino acids and derivatives	Amino acids and derivatives	C10H19N3O4	246.15	86.1	245.138	[M+H]+	3	59652-59-4	-	159969	169114	223428	155761	169786	183898	203083	173227	234493	212039	210226	161653	218229	158106	153372	-	-	-
Tyr-Ala	Amino acids and derivatives	Amino acids and derivatives	C12H16N2O4	253.12	136.08	252.111	[M+H]+	3	730-08-5	-	119435	94055.6	113015	59161.5	90559.6	66452.3	105811	60306.9	119746	112798	88682.5	116799	89800.5	101119	79560.7	-	-	-
Pro-Asn	Amino acids and derivatives	Amino acids and derivatives	C9H15N3O4	230.11	70.07	229.106	[M+H]+	3	107856-82-6	-	4.14911e+06	3.37463e+06	4.05269e+06	3.08071e+06	2.5719e+06	2.34962e+06	3.16093e+06	3.00816e+06	4.4297e+06	3.80787e+06	3.74822e+06	3.60768e+06	3.06267e+06	3.5792e+06	3.06098e+06	-	-	-
Isoguanine	Nucleotides and derivatives	Nucleotides and derivatives	C5H5N5O	152.06	135.03	151.049	[M+H]+	2	3373-53-3	-	1.15107e+07	1.03555e+07	1.0355e+07	1.00411e+07	7.00101e+06	1.53079e+07	7.77222e+06	1.05266e+07	7.79641e+06	7.98806e+06	9.54186e+06	7.56367e+06	1.15068e+07	1.03891e+07	7.53689e+06	-	-	-
L-Homocitrulline	Amino acids and derivatives	Amino acids and derivatives	C7H15N3O3	190.12	84.08	189.111	[M+H]+	3	1190-49-4	C02427	939623	851399	734016	782260	941579	897030	988671	985847	1.43178e+06	1.09631e+06	1.06845e+06	1.25817e+06	1.01249e+06	993355	944438	-	C02427	-
P-Mentha-1,8-Diene-3,6-diol 3-Ac	Terpenoids	Monoterpenoids	C12H18O3	211.13	133.1	210.126	[M+H]+	1	877668-51-4	-	1.7468e+06	1.54684e+06	1.84663e+06	1.2573e+06	1.31402e+06	1.01302e+06	1.08872e+06	817095	839605	1.04619e+06	906461	787095	1.15425e+06	1.0979e+06	948040	-	-	-
Jasmonoyl-L-leucine	Alkaloids	Alkaloids	C18H29NO4	324.22	151.11	323.21	[M+H]+	1	-	-	1.45822e+06	1.20535e+06	1.7823e+06	1.80546e+06	1.75999e+06	1.80039e+06	2.19273e+06	2.1635e+06	5.21131e+06	3.75477e+06	3.88291e+06	3.23783e+06	2.57037e+06	2.38746e+06	2.28201e+06	-	-	-
L-Valine	Amino acids and derivatives	Amino acids and derivatives	C5H11NO2	118.09	72.08	117.079	[M+H]+	1	72-18-4	C00183	9.24689e+06	6.2019e+06	8.16904e+06	5.11105e+06	6.2661e+06	5.92862e+06	6.08848e+06	5.18009e+06	8.6118e+06	6.16597e+06	6.96982e+06	6.00723e+06	7.62382e+06	6.77662e+06	6.12352e+06	ko00280,ko00290,ko00460,ko00770,ko00966,ko00970,ko01100,ko01110,ko01210,ko01230,ko01240,ko02010	C00183	-
Choline phosphate	Alkaloids	Alkaloids	C5H15NO4P+	184.07	125	184.073	[M]+	3	107-73-3	C00588	186187	121071	189862	366117	446757	339924	444145	412069	293290	371604	567353	479691	487514	436195	307622	ko00564,ko01100	C00588	-
L-Glutamate	Amino acids and derivatives	Amino acids and derivatives	C5H9NO4	148.06	84.04	147.053	[M+H]+	3	56-86-0	C00025	2.69948e+06	2.48081e+06	2.68994e+06	1.50017e+06	1.4139e+06	1.302e+06	1.44892e+06	1.16634e+06	1.40904e+06	1.69166e+06	1.93103e+06	1.68042e+06	2.57389e+06	1.86234e+06	1.83781e+06	ko00220,ko00250,ko00330,ko00332,ko00340,ko00430,ko00470,ko00480,ko00524,ko00630,ko00650,ko00660,ko00860,ko00910,ko00970,ko01100,ko01110,ko01200,ko01210,ko01230,ko01240,ko02010	C00025	-
1-Amino-1-cyclobutane-carboxylic-acid*	Amino acids and derivatives	Amino acids and derivatives	C5H9NO2	116.07	70.07	115.063	[M+H]+	1	22264-50-2	-	2.28444e+07	2.2614e+07	3.83328e+07	1.10477e+07	1.05743e+07	9.36478e+06	1.39866e+07	1.79548e+07	2.01303e+07	2.57986e+07	2.18581e+07	2.00336e+07	2.50899e+07	2.2759e+07	2.04991e+07	-	-	-
4-Methylazetidine-2-Carboxylic acid	Alkaloids	Alkaloids	C5H9NO2	116.07	70.06	115.063	[M+H]+	1	1779725-63-1	-	2.33295e+07	2.40837e+07	4.21634e+07	1.16497e+07	1.08255e+07	9.23801e+06	1.47064e+07	1.76346e+07	2.12292e+07	2.58248e+07	2.27138e+07	2.06281e+07	2.56585e+07	2.3058e+07	2.07215e+07	-	-	-
sn-Glycero-3-phosphocholine	Lipids	PC	C8H20NO6P	258.11	104.11	257.103	[M+H]+	1	28319-77-9	C00670	1.15318e+06	845731	1.05455e+06	4.55637e+06	4.24521e+06	3.98069e+06	1.89764e+06	1.21652e+06	3.1886e+06	3.22968e+06	3.17258e+06	3.07084e+06	2.81634e+06	2.51539e+06	2.36528e+06	ko00564,ko00565	C00670	-
3-Pyrrolidine carboxylic acid*	Amino acids and derivatives	Amino acids and derivatives	C5H9NO2	116.07	70.07	115.063	[M+H]+	1	-	-	2.29755e+07	2.38055e+07	4.07128e+07	1.12987e+07	1.12302e+07	9.1096e+06	1.54539e+07	1.8754e+07	2.03099e+07	2.64049e+07	2.25278e+07	2.04619e+07	2.51334e+07	2.33725e+07	2.01781e+07	-	-	-
Turanose	Others	Saccharides	C12H22O11	365.11	203.05	342.116	[M+Na]+	2	547-25-1	C19636	5.27004e+07	4.37377e+07	3.45645e+07	2.6122e+07	2.4895e+07	2.65585e+07	6.46482e+07	7.52944e+07	4.38386e+07	4.03872e+07	4.58727e+07	3.84228e+07	4.446e+07	4.56959e+07	6.67727e+07	-	C19636	-
Nicotinamide D-ribonucleotide	Nucleotides and derivatives	Nucleotides and derivatives	C11H15N2O8P	335.06	123.06	334.057	[M+H]+	3	1094-61-7	C00455	2.21865e+06	1.53072e+06	1.84509e+06	1.17353e+06	1.36521e+06	1.00114e+06	1.17329e+06	939221	1.19312e+06	1.09162e+06	1.27887e+06	1.15452e+06	1.04106e+06	1.28275e+06	1.42291e+06	ko00760,ko01100	C00455	-
N-Methyl-α-aminoisobutyric acid	Amino acids and derivatives	Amino acids and derivatives	C5H11NO2	235.16	118.09	117.079	[2M+H]+	3	2566-34-9	-	179464	85015.9	124057	291655	436300	973963	148577	384927	313960	396825	480520	305530	418354	438416	378233	-	-	-
1-Methylpiperidine-2-carboxylic acid	Alkaloids	Piperidine alkaloids	C7H13NO2	144.1	84.08	143.095	[M+H]+	3	7730-87-2	-	4.4556e+06	3.42142e+06	3.56182e+06	3.78255e+06	5.44313e+06	1.10579e+07	1.6516e+06	2.58534e+06	3.13161e+06	2.79656e+06	4.42405e+06	2.51475e+06	4.71377e+06	4.57422e+06	3.93917e+06	-	-	-
Stachydrine	Alkaloids	Pyrrole alkaloids	C7H13NO2	144.1	58.06	143.095	[M+H]+	3	471-87-4	C10172	2.37521e+06	1.91765e+06	1.8609e+06	3.01611e+06	4.73005e+06	9.28515e+06	849538	1.78296e+06	2.32348e+06	2.11846e+06	3.5949e+06	1.75913e+06	3.44576e+06	3.13767e+06	2.66428e+06	-	C10172	-
2-Amino-4,5-dihydro-1H-imidazole-4-acetic acid	Alkaloids	Alkaloids	C5H9N3O2	144.08	84.06	143.07	[M+H]+	3	69098-41-5	-	4.57036e+06	2.99023e+06	3.55296e+06	3.85221e+06	5.43015e+06	1.08657e+07	1.2475e+06	2.62748e+06	2.85501e+06	2.91476e+06	4.39841e+06	2.33581e+06	4.74135e+06	4.23775e+06	3.76401e+06	-	-	-
L-Glycyl-L-proline	Amino acids and derivatives	Amino acids and derivatives	C7H12N2O3	173.09	116.07	172.085	[M+H]+	3	704-15-4	-	1.32333e+06	1.44833e+06	1.94378e+06	396194	800025	415283	462544	454955	695942	707529	643028	700025	915195	828645	758870	-	-	-
1,4-Dideoxy-1,4-imino-(2-O-β-D-glucosyl)-D-arabinitol	Alkaloids	Pyrrole alkaloids	C11H21NO8	296.13	134.08	295.127	[M+H]+	3	-	-	421124	305030	356285	557666	448957	542884	361750	286628	284231	299068	253440	314516	294682	402322	423591	-	-	-
1-g-Linoleoyl-glycerol*	Lipids	Glycerol ester	C21H38O4	355.29	263.24	354.277	[M+H]+	1	-	-	135289	126815	127407	70041.6	67124	65328.8	106296	58820.8	109369	137924	130680	165576	115495	155629	98744.3	-	-	-
1,4,8-Trihydroxynaphthalene-1-O-glucoside	Quinones	Quinones	C16H18O8	339.11	177.05	338.1	[M+H]+	1	39015-63-9	-	1.00488e+06	1.0707e+06	1.3648e+06	9.56673e+06	7.76261e+06	7.97468e+06	2.34671e+06	2.842e+06	1.10886e+06	366461	309099	391532	2.31822e+06	2.18355e+06	2.01037e+06	-	-	-
Kaempferol	Flavonoids	Flavonols	C15H10O6	287.06	153.02	286.048	[M+H]+	1	520-18-3	C05903	2.09628e+06	3.15683e+06	2.80179e+06	686051	715393	586965	1.85879e+06	2.63149e+06	1.2073e+06	606927	1.1638e+06	480714	1.20682e+06	1.36638e+06	1.47304e+06	ko00941,ko00944,ko01100,ko01110	C05903	-
Histamine	Alkaloids	Alkaloids	C5H9N3	112.09	95.06	111.08	[M+H]+	3	51-45-6	C00388	2.02593e+06	2.05645e+06	2.67693e+06	1.58586e+06	1.5074e+06	1.27292e+06	1.86643e+06	1.96529e+06	1.68901e+06	1.68203e+06	1.69351e+06	1.54179e+06	1.98416e+06	1.86033e+06	1.80825e+06	ko00340,ko01100,ko01110	C00388	-
Cytidine	Nucleotides and derivatives	Nucleotides and derivatives	C9H13N3O5	244.09	112.05	243.085	[M+H]+	2	65-46-3	C00475	5.57083e+06	4.36937e+06	6.12823e+06	3.21084e+06	3.67079e+06	2.45948e+06	5.20966e+06	4.10372e+06	3.69561e+06	3.77733e+06	3.39525e+06	3.6841e+06	4.72068e+06	4.10386e+06	4.35209e+06	ko00240,ko01100,ko01232,ko02010	C00475	-
4-Guanidinobutanoate	Organic acids	Organic acids	C5H11N3O2	146.09	87.04	145.085	[M+H]+	3	463-00-3	C01035	4.56467e+06	4.90351e+06	4.98816e+06	3.27782e+06	3.56122e+06	4.21857e+06	4.01532e+06	5.14272e+06	4.76202e+06	3.60449e+06	4.8576e+06	4.33743e+06	5.28391e+06	5.01623e+06	4.73259e+06	ko00330,ko01100	C01035	-
L-Arginine	Amino acids and derivatives	Amino acids and derivatives	C6H14N4O2	175.12	116.07	174.112	[M+H]+	1	74-79-3	C00062	1.71361e+06	1.75669e+06	1.73839e+06	268124	198327	239136	818357	721281	1.07754e+06	579625	747792	507847	962973	1.055e+06	1.06443e+06	ko00220,ko00261,ko00330,ko00470,ko00970,ko01100,ko01110,ko01230,ko02010,ko04148	C00062	-
2-amino-5-[(C-hydroxycarbonimidoyl)amino]pentanimidic acid	Alkaloids	Alkaloids	C6H14N4O2	175.12	70.07	174.112	[M+H]+	1	-	-	488530	703062	866258	120322	115999	147102	151576	228680	548307	283858	303668	183559	373297	316229	555076	-	-	-
LL-2,6-Diaminoheptanedioate	Amino acids and derivatives	Amino acids and derivatives	C7H14N2O4	191.1	128.07	190.095	[M+H]+	3	583-93-7	C00666	1.08332e+06	894608	726789	1.0045e+06	1.47857e+06	1.23917e+06	3.20465e+06	1.84671e+06	5.71423e+06	782021	704258	814684	1.265e+06	1.2268e+06	1.26399e+06	ko00300,ko00470,ko01100,ko01110,ko01230	C00666	-
LysoPC 20:4	Lipids	LPC	C28H50NO7P	544.34	184.07	543.332	[M+H]+	3	-	-	2.37819e+06	1.00874e+06	945484	649882	520497	1.01985e+07	337806	1.72405e+07	1.90985e+07	1.65209e+06	8.46098e+06	1.86454e+06	8.45606e+06	8.29516e+06	8.36453e+06	-	-	-
17-ethyl-16-hydroxy-1-oxacycloheptadeca-7,10,13-trien-2-one	Others	Lactones	C18H28O3	293.21	219.17	292.204	[M+H]+	2	-	-	618991	400243	404913	270839	312690	259828	398597	418687	550791	413407	457109	327630	388606	310921	417630	-	-	-
3,4-dimethyl-7-[3,4,5-trihydroxy-6-(hydroxymethyl)oxan-2-yl]oxychromen-2-one	Lignans and Coumarins	Coumarins	C17H20O8	353.12	191.07	352.116	[M+H]+	2	-	-	554625	902899	365886	221019	306331	321772	389651	637215	296489	392081	422068	498532	408960	642877	562615	-	-	-
2'-Hydroxy-3,4,5,3',4',6'-hexameth-oxychalcone	Flavonoids	Chalcones	C21H24O8	405.15	387.14	404.147	[M+H]+	3	-	-	664417	737052	353153	331138	421001	350022	645527	573295	502512	464082	389955	429963	424081	553000	420610	-	-	-
Oxyayanin A glucoside*	Flavonoids	Flavones	C24H26O13	523.14	361.1	522.137	[M+H]+	3	-	-	1.18189e+06	324815	394730	1.28558e+06	1.43024e+06	1.34084e+06	799209	922213	556306	4.05592e+06	1.73936e+06	5.75697e+06	1.55119e+06	1.40325e+06	1.31028e+06	-	-	-
LysoPE 17:1(2n isomer)*	Lipids	LPE	C22H44NO7P	466.29	325.27	465.286	[M+H]+	2	-	-	107829	106176	97700.1	162492	168354	374231	166770	383599	355781	106868	217745	198047	225731	246147	264660	-	-	-
Wogonin	Flavonoids	Flavones	C16H12O5	285.08	270.06	284.068	[M+H]+	3	632-85-9	C10197	965589	1.58021e+06	611580	2.61082e+06	2.7804e+06	1.63309e+07	1.4105e+06	5.42005e+07	734467	1.33513e+06	798039	701612	1.15251e+07	1.2646e+07	1.24138e+07	-	C10197	MetMap110
Norephedrin 3-O-(2''-Phenylpropanyl)Glucoside	Alkaloids	Phenolamine	C24H33NO6	432.24	119.09	431.231	[M+H]+	1	-	-	118418	519857	154293	200775	95784.7	535289	1.09624e+06	197415	606416	314349	130560	170664	90845.1	244931	155593	-	-	-
6-Deoxy-6-sulfo-D-glucono-1,5-lactone	Others	Lactones	C6H10O8S	243.02	225.01	242.01	[M+H]+	1	-	C21064	3.69665e+07	2.80608e+07	3.13794e+07	2.63675e+07	1.90407e+07	2.65944e+07	3.27658e+07	3.04895e+07	1.80894e+07	2.69867e+07	2.19689e+07	1.84467e+07	2.5614e+07	1.93581e+07	1.95373e+07	-	C21064	-
4a,7-dimethyl-7-vinyl-4a,4b,5,6,7,8,10,10a-octahydrophenanthren-2(1H)-one	Terpenoids	Ditepenoids	C18H24O	257.19	121.1	256.183	[M+H]+	2	-	-	848877	955145	613381	64026.2	50065.5	42383.9	46575.3	63718.3	55720.6	44522.5	79913	68570.6	222430	209994	126926	-	-	-
Sphinganine	Lipids	Sphingolipids	C18H39NO2	302.3	60.04	301.298	[M+H]+	1	764-22-7	C00836	1.6208e+06	1.985e+06	1.18714e+06	1.07705e+06	1.09245e+06	1.14368e+06	946544	1.02804e+06	1.0759e+06	1.52785e+06	1.54803e+06	1.64361e+06	1.32701e+06	1.05748e+06	976931	ko00600,ko01100	C00836	-
Baicalein 6-glucuronide	Flavonoids	Flavones	C21H18O11	447.09	271.07	446.085	[M+H]+	3	35990-03-5	-	3.34733e+06	5.16548e+06	1.61922e+06	1.58865e+06	2.37404e+06	1.16401e+06	1.09837e+06	861812	1.64621e+06	1.36778e+06	1.50984e+06	673064	3.26609e+06	4.60223e+06	3.47102e+06	-	-	-
(2-aminoethoxy)({3-hydroxy-2-[(5E,8E,11E)-icosa-5,8,11-trienoyloxy]propoxy})phosphinic acid*	Lipids	LPE	C25H46NO7P	504.31	363.29	503.301	[M+H]+	1	-	-	686891	657084	680743	1.41407e+06	1.61277e+06	1.29175e+06	668523	634770	899198	782033	898861	696283	803764	720547	802273	-	-	-
LysoPE 20:3(2n isomer)*	Lipids	LPE	C25H46NO7P	504.31	363.29	503.301	[M+H]+	1	-	-	1.00104e+06	758964	548978	1.55565e+06	1.63196e+06	1.58591e+06	723538	529641	848604	1.02236e+06	807643	708065	747219	938944	812671	-	-	-
Methyl 12-phenyldodecanoate*	Lipids	Free fatty acids	C19H30O2	291.23	93.07	290.225	[M+H]+	1	38795-65-2	-	2.85787e+06	4.07504e+06	872054	120295	268726	457954	532903	866085	1.18421e+06	668741	877562	541698	1.59989e+06	1.46577e+06	1.43527e+06	-	-	-
(2-aminoethoxy)[2-hydroxy-3-(octadeca-9,12,15-trienoyloxy)propoxy]phosphinic acid*	Lipids	LPE	C23H42NO7P	476.28	335.27	475.27	[M+H]+	1	-	-	981767	912886	979197	1.25423e+06	2.29395e+06	1.94675e+06	852695	707999	1.35292e+06	863989	773521	891337	885844	1.22191e+06	1.34228e+06	-	-	-
2,10-dihydroxy-11a-methyl-hexadecahydro-1H-cyclopenta[a]phenanthren-7-one	Terpenoids	Sesquiterpenoids	C18H28O3	293.21	107.09	292.204	[M+H]+	2	-	-	602129	433499	345431	572482	472047	540302	842877	784155	1.46002e+06	1.12971e+06	1.31251e+06	1.59894e+06	770562	817779	695186	-	-	-
delta-Tocopherol	Others	Vitamin	C27H46O2	403.36	373.31	402.35	[M+H]+	3	119-13-1	C14151	281588	61358.2	27555.7	66685.4	81821.9	13472.8	8558.06	7060.92	34961.8	10143.1	17792.7	22569.8	64026.7	60959.5	73306.9	ko00130,ko01100,ko01110,ko01240	C14151	-
Actinidialactone*	Terpenoids	Monoterpenoids	C10H14O2	167.1	93.07	166.099	[M+H]+	1	76729-80-1	-	3.61195e+06	2.84074e+06	3.20022e+06	1.32739e+07	1.24415e+07	1.04699e+07	1.59238e+07	1.32394e+07	3.63493e+07	2.62423e+07	2.6551e+07	3.09902e+07	2.08334e+07	1.57106e+07	1.48071e+07	-	-	-
1-butyl-1,3-dihydroisobenzofuran	Others	Others	C12H16O	177.13	91.05	176.12	[M+H]+	3	180068-03-5	-	761809	522536	1.53951e+06	262233	153553	238322	160121	199832	179695	153811	297653	183541	395194	504329	277307	-	-	-
3-(1H-Indol-3-yl)propanoate	Alkaloids	Plumerane	C11H11NO2	190.09	118.07	189.079	[M+H]+	3	830-96-6	C22236	1.22968e+06	787128	845518	450067	436107	484123	463627	607941	643749	817686	891146	948428	880236	704329	637285	-	C22236	-
Sileneoside H	Steroids	Steroidal saponins	C35H56O14	701.37	539.32	700.367	[M+H]+	3	-	-	880519	919991	418628	255819	313669	307772	551955	543045	532539	510543	468823	498308	704744	623056	606011	-	-	-
LysoPE 18:1*	Lipids	LPE	C23H46NO7P	480.31	339.29	479.301	[M+H]+	3	89576-29-4	-	3.44296e+06	4.00768e+06	3.09364e+06	6.91838e+06	9.24183e+06	2.12077e+07	3.53306e+06	1.08323e+07	1.44939e+07	5.02771e+06	8.1249e+06	6.87949e+06	7.02869e+06	7.90641e+06	8.27474e+06	-	-	-
12-Oxo phytodienoic acid	Lipids	Free fatty acids	C18H28O3	293.21	81.07	292.204	[M+H]+	1	67204-66-4	-	251965	311279	278903	247610	153912	161144	310745	350781	260127	401607	728086	482882	371550	332345	303614	-	-	-
Agripilol D*	Terpenoids	Sesquiterpenoids	C16H30O3	271.23	69.07	270.219	[M+H]+	1	1330065-50-3	-	469257	538728	357311	378313	376667	429991	232706	207131	383106	436569	428790	312323	408561	425117	370242	-	-	-
Lauryldiethanolamine	Others	Others	C16H35NO2	274.28	88.08	273.267	[M+H]+	1	1541-67-9	-	19373.2	29469.2	22672.1	16733	18743.6	25942.2	28843.4	15731.9	44276.8	33637.6	27191.1	30914.4	17621.1	29302.3	22030.9	-	-	-
His-Asn-Cys	Amino acids and derivatives	Amino acids and derivatives	C13H20N6O5S1	373.11	126.05	372.122	[M+H]+	3	-	-	434798	291116	697737	5.73207e+06	6.44632e+06	6.16228e+06	8.36887e+06	6.21056e+06	8.61576e+06	6.58823e+06	6.40374e+06	7.44725e+06	4.97749e+06	5.00163e+06	4.68741e+06	-	-	-
Isopiperitenone	Terpenoids	Monoterpenoids	C10H14O	151.11	91.05	150.105	[M+H]+	3	529-01-1	C02289	1.26453e+06	1.14381e+06	706313	890631	759731	863260	942455	816316	823253	886825	703332	626162	816972	668139	960892	-	C02289	-
24-Norursa-3,12-dien-11-one	Terpenoids	Triterpene	C29H44O	409.35	205.16	408.339	[M+H]+	2	-	-	598867	721822	479102	1.15239e+06	1.95475e+06	2.01877e+06	5.02553e+06	5.78414e+06	3.48998e+06	2.02083e+06	1.28734e+06	927401	2.43856e+06	1.5019e+06	1.46138e+06	-	-	-
isopropyl 4-hydroxy-3-methoxybenzoate	Phenolic acids	Phenolic acids	C11H14O4	211.09	151.04	210.089	[M+H]+	2	-	-	548361	509954	616238	464367	471543	361056	360206	240395	322640	363281	321286	254872	421549	371809	314526	-	-	-
Tyrosyl-Hydroxyproline	Amino acids and derivatives	Amino acids and derivatives	C14H18N2O5	295.13	136.07	294.122	[M+H]+	1	-	-	770795	800880	1.11283e+06	350349	303484	363071	495378	482350	766492	1.42729e+06	1.09068e+06	1.22498e+06	730902	687638	628173	-	-	-
2-[[2-amino-3-(4-hydroxyphenyl)propanoyl]amino]-3-methylpentanoic acid	Alkaloids	Phenolamine	C15H22N2O4	295.16	136.07	294.158	[M+H]+	2	-	-	900988	883801	923973	313778	288759	308863	557649	552511	798684	1.48826e+06	1.14217e+06	1.04405e+06	689457	661477	705419	-	-	-
(2R)-5-oxooxolane-2-carboxamide	Alkaloids	Alkaloids	C5H7NO3	130.05	84.04	129.043	[M+H]+	3	166765-04-4	-	3.21897e+06	3.59532e+06	3.64308e+06	703761	613876	587848	732154	814916	1.20227e+06	1.2556e+06	1.24285e+06	901891	1.51181e+06	1.8807e+06	1.52094e+06	-	-	-
Epigoitrin	Others	Others	C5H7NOS	130.03	70.07	129.025	[M+H]+	3	1072-93-1	-	284587	418140	403707	466055	416263	441433	180803	186262	143770	247870	186131	306089	328127	318927	352296	-	-	-
Hypoxanthine	Nucleotides and derivatives	Nucleotides and derivatives	C5H4N4O	137.05	119.04	136.038	[M+H]+	2	68-94-0	C00262	2.89509e+06	286261	398823	535934	1.41215e+06	900937	1.16124e+06	1.22334e+06	1.09007e+06	3.50286e+06	4.06877e+06	434938	2.48154e+06	2.35915e+06	2.02179e+06	ko00230,ko01100,ko01232	C00262	-
S-Methyl-L-cysteine	Amino acids and derivatives	Amino acids and derivatives	C4H9NO2S	136.04	91.05	135.035	[M+H]+	3	1187-84-4	C22040	3.99144e+07	3.92765e+07	3.17858e+07	2.42142e+07	3.09552e+07	3.69788e+07	2.2256e+07	2.96503e+07	3.19501e+07	2.28307e+07	2.48182e+07	2.08885e+07	3.35261e+07	2.75521e+07	2.76723e+07	ko02010	C22040	-
1-Methyladenine	Nucleotides and derivatives	Nucleotides and derivatives	C6H7N5	150.08	133.05	149.07	[M+H]+	3	5142-22-3	C02216	147708	105385	175667	191214	205211	150726	264349	347451	184627	146066	155713	113066	158021	159231	192776	-	C02216	-
NAD+	Nucleotides and derivatives	Nucleotides and derivatives	C21H27N7O14P2	664.12	136.06	663.109	[M+H]+	1	53-84-9	C00003	3.80749e+06	4.70163e+06	3.09996e+06	2.38173e+06	2.8841e+06	2.62876e+06	3.52427e+06	3.17377e+06	4.575e+06	4.53446e+06	5.20193e+06	4.19069e+06	2.33047e+06	2.98691e+06	3.76595e+06	ko00190,ko00730,ko00760,ko01100,ko01240,ko04148	C00003	-
dAMP	Nucleotides and derivatives	Nucleotides and derivatives	C10H14N5O6P	332.08	136.06	331.068	[M+H]+	3	653-63-4	C00360	1.01429e+06	1.13547e+06	1.33456e+06	580799	750303	686765	1.24338e+06	1.21159e+06	1.88002e+06	1.5564e+06	1.53971e+06	1.60312e+06	639530	881578	1.28337e+06	ko00230,ko01100,ko01232	C00360	-
Ent-16α,17-Dihydroxykauran-2-one	Terpenoids	Ditepenoids	C20H32O3	321.24	123.08	320.235	[M+H]+	2	-	-	731147	409077	864732	129765	237120	240689	179468	183590	205531	465759	329737	293212	689404	630559	619341	-	-	-
Linderolide G	Others	Lactones	C15H18O3	247.13	187.11	246.126	[M+H]+	1	1416449-10-9	-	4.72246e+06	4.13073e+06	4.86818e+06	1.88396e+06	1.22989e+06	1.46443e+06	1.66917e+06	1.85639e+06	4.57866e+06	1.60999e+06	2.24049e+06	2.11682e+06	2.43017e+06	2.19951e+06	2.29196e+06	-	-	-
LysoPE 18:3*	Lipids	LPE	C23H42NO7P	476.28	335.26	475.27	[M+H]+	1	-	-	997426	1.01296e+06	1.00294e+06	1.31452e+06	2.22871e+06	2.13778e+06	714342	756016	1.26854e+06	854792	900088	860408	934876	1.2712e+06	1.15848e+06	-	-	-
LysoPC 20:2(2n isomer)	Lipids	LPC	C28H54NO7P	548.37	184.07	547.364	[M+H]+	3	-	-	9.43573e+06	9.21466e+06	6.86547e+06	7.79551e+06	1.00666e+07	1.02072e+07	1.08641e+07	1.25721e+07	9.79987e+06	7.4045e+06	6.49666e+06	6.29585e+06	9.17551e+06	8.15242e+06	7.77758e+06	-	-	-
N-(2-Hydroxyethyl)dodecanamide	Alkaloids	Alkaloids	C14H29NO2	244.23	62.06	243.22	[M+H]+	1	142-78-9	-	41506	57510	68258.9	87699.5	96486.7	69638.3	66833.4	75408.5	50997.7	95986.6	68522.7	123171	87618.2	83870.5	92472.9	-	-	-
Lonchocarpol A	Flavonoids	Flavanones	C25H28O5	409.2	177.02	408.194	[M+H]+	2	68236-11-3	C09724	1.00828e+06	959434	554949	922002	1.66209e+06	1.52842e+06	3.0349e+06	3.11253e+06	2.11969e+06	1.36753e+06	1.13973e+06	1.35605e+06	1.54503e+06	1.32463e+06	1.28989e+06	-	C09724	-
Laurocapram	Alkaloids	Alkaloids	C18H35NO	282.28	114.09	281.272	[M+H]+	3	59227-89-3	-	1.74056e+06	1.30763e+06	925125	2.48266e+06	2.89803e+06	3.58608e+06	2.34778e+06	2.66872e+06	1.7523e+06	2.39735e+06	2.31416e+06	2.2452e+06	3.60767e+06	2.39441e+06	2.64464e+06	-	-	-
Octadec-2-enamide	Alkaloids	Alkaloids	C18H35NO	282.28	69.07	281.272	[M+H]+	1	-	-	5.17158e+06	4.29161e+06	2.95478e+06	7.67936e+06	8.8981e+06	1.15648e+07	7.11235e+06	8.7067e+06	6.15832e+06	7.76236e+06	7.94305e+06	7.57527e+06	1.06094e+07	8.09291e+06	9.28389e+06	-	-	-
3-methyl-2-({[2,3,4-trihydroxy-5-(hydroxymethyl)oxolan-2-yl]methyl}amino)pentanoic acid*	Amino acids and derivatives	Amino acids and derivatives	C12H23NO7	294.15	86.1	293.147	[M+H]+	1	-	-	1.61033e+06	1.71917e+06	830452	5.25606e+06	4.39148e+06	6.17175e+06	1.31027e+06	1.95814e+06	2.36572e+06	2.50606e+06	3.06227e+06	3.42796e+06	3.18856e+06	2.99228e+06	2.82875e+06	-	-	-
4-methoxybenzamide	Alkaloids	Alkaloids	C8H9NO2	152.07	107.05	151.063	[M+H]+	3	3424-93-9	-	501211	237094	362110	243573	316604	292380	432577	369360	563946	288203	324997	212734	543431	382022	352451	-	-	-
LysoPE 20:3*	Lipids	LPE	C25H46NO7P	504.31	363.29	503.301	[M+H]+	1	-	-	554392	815804	846189	1.07848e+06	1.53287e+06	1.24394e+06	612953	752360	1.07369e+06	709065	742163	673396	824867	726356	762458	-	-	-
Glutamyl-glutamic acid	Amino acids and derivatives	Amino acids and derivatives	C10H16N2O7	277.1	148.06	276.096	[M+H]+	3	3929-61-1	C01425	521966	397547	279980	324373	475857	332484	749292	582640	944814	469772	455614	484815	510900	425877	495158	-	C01425	-
Apigenin 7-(6''-malonylglucoside)*	Flavonoids	Flavones	C24H22O13	519.11	271.07	518.106	[M+H]+	1	86546-87-4	C10020	166980	183111	117107	84090.5	209745	469104	2.0846e+07	1.06261e+07	2.69059e+06	30593.2	36705.6	41388.4	3.21969e+06	2.99987e+06	3.01638e+06	-	C10020	-
5-methoxy-2-(3-methylbut-2-enyl)benzene-1,3-diol*	Others	Others	C12H16O3	209.12	153.06	208.11	[M+H]+	1	-	-	1.25798e+07	2.39284e+06	2.44955e+07	157908	202309	220850	255704	233753	128066	139963	175415	182443	3.31804e+06	2.91703e+06	2.864e+06	-	-	-
isoscutellarein 8-O-rhamnoside*	Flavonoids	Flavones	C21H20O10	433.12	287.06	432.106	[M+H]+	1	-	-	1.41135e+07	1.07262e+07	2.14764e+07	6.97619e+06	5.69919e+06	5.86818e+06	1.57941e+07	6.31703e+07	2.22601e+07	1.39072e+07	1.89313e+07	1.34537e+07	1.36345e+07	1.35108e+07	1.13356e+07	-	-	-
4-(Hydroxymethyl)-2,4-Dimethyl-3-(3-Methyl-7-Oxoocta-1,3-Dien-1-Yl)Cyclohex-2-En-1-one	Terpenoids	Sesquiterpenoids	C18H26O3	291.2	135.08	290.188	[M+H]+	2	-	-	441153	445029	468412	76274.3	118779	118929	202197	266434	264059	132832	140991	82836.9	211364	198111	278535	-	-	-
(4aS,6R,8aR)-8a-methyl-4-methylidene-6-(prop-1-en-2-yl)-decahydronaphthalen-1-one	Terpenoids	Sesquiterpenoids	C15H22O	219.17	119.08	218.167	[M+H]+	1	-	-	6.70476e+06	3.76562e+06	6.73089e+06	3.38977e+06	3.70858e+06	3.52876e+06	3.83323e+06	3.94018e+06	4.05358e+06	3.65381e+06	3.89534e+06	3.85497e+06	4.26954e+06	4.61004e+06	2.93319e+06	-	-	-
2-hydroxy-4-methyl-8-methylenedodecahydro-6a,9-methanocyclohepta[a]naphthalen-7(1H)-one	Terpenoids	Ditepenoids	C18H26O2	275.2	173.13	274.193	[M+H]+	2	-	-	515840	692961	333302	173288	464017	228279	304462	297547	258698	264187	223140	372117	363024	379491	182314	-	-	-
Tetradecyldiethanolamine	Alkaloids	Alkaloids	C18H39NO2	302.3	88.08	301.298	[M+H]+	1	18924-66-8	-	2.33123e+06	2.51551e+06	2.08947e+06	3.0466e+06	3.66988e+06	2.7713e+06	2.85753e+06	2.40649e+06	2.31916e+06	2.5921e+06	2.33686e+06	2.55085e+06	3.50491e+06	3.59673e+06	3.62139e+06	-	-	-
Cordiaquinol C*	Terpenoids	Sesquiterpenoids	C16H22O2	247.17	131.09	246.162	[M+H]+	2	-	-	560126	516107	439415	852790	1.38841e+06	1.21379e+06	1.75327e+06	1.79961e+06	1.2584e+06	1.14544e+06	972170	915543	1.10527e+06	1.06153e+06	1.05282e+06	-	-	-
(1,3)-1-Methyl-1,2,3,4-tetrahydro-β-carboline-3-carboxylic acid	Alkaloids	Plumerane	C13H14N2O2	231.11	158.1	230.106	[M+H]+	3	-	-	254882	52422.7	172184	335476	445173	302920	384838	457455	376615	332330	296104	276045	298653	284357	282039	-	-	-
5,7,8,4'-Tetramethoxyflavone	Flavonoids	Flavones	C19H18O6	343.12	313.08	342.11	[M+H]+	3	6601-66-7	-	486745	156470	35853.6	116191	233675	34509.6	31937.1	32394.2	106695	21728.4	27968.8	51707.4	128097	154222	134423	-	CM01081	MetMap120
Glycerol 9,11,13-octadecatrienoyl ester*	Lipids	Glycerol ester	C21H36O4	353.27	261.22	352.261	[M+H]+	1	-	-	1.29196e+07	1.16345e+07	1.55696e+07	1.59887e+07	1.85249e+07	1.86336e+07	1.80893e+07	1.93526e+07	3.01108e+07	2.71731e+07	2.72688e+07	2.2886e+07	1.72934e+07	1.59395e+07	1.50752e+07	-	-	-
dodeca-2,4,6,8-tetraene-1,12-diol	Lipids	Sphingolipids	C12H18O2	195.14	81.07	194.131	[M+H]+	2	-	-	362418	299181	237726	597049	440711	466301	627767	528629	1.22299e+06	902355	928027	1.21526e+06	527773	557799	483603	-	-	-
Naringenin chalcone*	Flavonoids	Chalcones	C15H12O5	273.08	153.02	272.068	[M+H]+	1	73692-50-9	C06561	818711	1.24821e+06	1.08279e+06	44940.3	30451.2	44945.9	169423	227283	67619.9	82969.6	88500.5	69460.1	324121	346098	379186	ko00941,ko01100,ko01110	C06561	MetMap144
2-Aminooctadecane-1,16,18,18-tetraol	Lipids	Sphingolipids	C18H39NO4	334.3	242.25	333.288	[M+H]+	3	-	-	215882	342632	217999	180266	160783	183965	338749	263799	308837	314994	241950	254362	188035	142696	152971	-	-	-
(2e)-1-(2,4-dihydroxy-3-methoxyphenyl)-3-(3-hydroxyphenyl)prop-2-en-1-one*	Flavonoids	Chalcones	C16H14O5	287.09	167.03	286.084	[M+H]+	1	-	-	44970.9	35484.6	30317.9	4718.92	16141.5	14169.6	16957.4	1.91528e+06	31867	63882.2	15252.6	19170.7	386972	419365	390727	-	-	-
Luteolin-7-O-Alpha-L-Rhamnoside	Flavonoids	Flavones	C21H20O10	433.11	287.06	432.106	[M+H]+	1	18016-54-1	-	4.72666e+07	6.02557e+07	8.36465e+07	3.18128e+07	1.83312e+07	1.90784e+07	6.41133e+07	8.96899e+07	6.93517e+07	4.78168e+07	4.57694e+07	6.22974e+07	6.82469e+07	6.83649e+07	6.4471e+07	-	-	-
L-Tyrosine*	Amino acids and derivatives	Amino acids and derivatives	C9H11NO3	182.08	136.08	181.074	[M+H]+	1	60-18-4	C00082	5.78794e+06	3.4578e+06	5.06632e+06	2.94779e+06	4.00085e+06	4.17319e+06	3.22156e+06	4.17358e+06	4.73131e+06	2.87152e+06	3.44504e+06	2.1992e+06	3.94899e+06	4.36004e+06	3.57929e+06	ko00130,ko00261,ko00350,ko00360,ko00400,ko00460,ko00730,ko00940,ko00950,ko00965,ko00966,ko00970,ko00999,ko01100,ko01110,ko01210,ko01230,ko01240	C00082	-
epiloliolide	Others	Others	C11H16O3	197.12	133.1	196.11	[M+H]+	1	-	-	9.35757e+06	8.53839e+06	1.04294e+07	1.11789e+06	1.47251e+06	1.5344e+06	612447	385307	713958	839399	605255	1.29434e+06	2.87258e+06	1.96932e+06	2.10864e+06	-	-	-
PAz-PC	Lipids	LPC	C33H64NO10P	666.43	184.07	665.427	[M+H]+	2	117205-52-4	-	2.40363e+06	1.8846e+06	2.5834e+06	1.55983e+06	1.19975e+06	1.36689e+06	1.9559e+06	1.98115e+06	1.93775e+06	2.18121e+06	2.17038e+06	1.48887e+06	2.16715e+06	2.0664e+06	2.07271e+06	-	-	-
6-Methoxykaempferol 3-rhamnoside	Flavonoids	Flavonols	C22H22O11	463.12	317.07	462.116	[M+H]+	1	-	-	51952.6	91665.7	101606	69858.2	60674.3	47996.4	250708	146796	128543	82855.7	151375	131236	128637	124135	83870	-	-	-
N-(beta-D-Glucosyl)nicotinate*	Others	Vitamin	C12H15NO7	286.09	124.04	285.085	[M+H]+	1	-	-	2.27718e+06	1.93788e+06	2.24419e+06	792109	1.96439e+06	1.76521e+06	2.30629e+06	1.50407e+06	3.89513e+06	3.06098e+06	3.66663e+06	2.89751e+06	2.64304e+06	2.40084e+06	2.26988e+06	-	-	-
2-isopropyl-3,4,8,9-tetramethyl-5-methylenecyclodeca-3,8-dien-1-ol*	Terpenoids	Sesquiterpenoids	C18H30O	263.24	81.07	262.23	[M+H]+	1	-	-	2.70502e+06	2.73688e+06	1.73301e+06	1.42033e+06	2.1153e+06	2.6115e+06	3.44351e+06	4.98962e+06	5.31008e+06	4.58365e+06	4.88846e+06	4.22428e+06	5.01406e+06	4.27695e+06	4.41022e+06	-	-	-
Octadeca-2,9,12,15-tetraen-1-ol	Others	Others	C18H30O	263.24	81.07	262.23	[M+H]+	1	-	-	2.51441e+06	2.61956e+06	1.71445e+06	1.52895e+06	2.06002e+06	2.74952e+06	3.2902e+06	4.90657e+06	5.33831e+06	4.49492e+06	4.91887e+06	4.25695e+06	4.76786e+06	4.14266e+06	4.28137e+06	-	-	-
Linolenyl Alcohol	Others	Others	C18H32O	265.25	69.07	264.245	[M+H]+	1	506-44-5	-	444322	395977	277654	794658	911328	1.0222e+06	575354	702747	466758	609080	751094	717702	1.03785e+06	619308	842009	-	-	-
Gln-Gly	Amino acids and derivatives	Amino acids and derivatives	C7H13N3O4	204.1	84.04	203.091	[M+H]+	3	2650-65-9	-	218356	252694	311303	324209	320412	285552	271792	320670	293950	263764	311084	260461	300239	273251	270967	-	-	-
Acetophenone	Others	Others	C8H8O	121.06	103.05	120.058	[M+H]+	1	98-86-2	C07113	368260	286420	239679	9.19677e+06	9.66477e+06	9.03152e+06	1.54302e+07	1.35954e+07	6.24147e+06	4.89474e+06	5.88185e+06	5.05479e+06	7.2969e+06	6.86945e+06	6.60079e+06	-	C07113	MetMap139
Capillarisin	Others	Chromone	C16H12O7	317.07	302.04	316.058	[M+H]+	2	56365-38-9	C08999	4.26392e+07	7.79366e+07	5.26468e+07	188757	257613	395826	387551	6.4672e+07	364130	2.01881e+06	1.04226e+06	892743	1.31128e+07	1.39445e+07	1.35124e+07	-	C08999	-
2,3-Dehydro-4-oxo-beta-ionol	Terpenoids	Monoterpenoids	C13H18O2	207.14	93.07	206.131	[M+H]+	2	-	-	308638	381644	436606	176091	129157	109840	225180	181236	199340	219496	233715	252908	245258	208610	202078	-	-	-
1,4-dihydroxy-2,5-dimethoxy-7-methyl-9,10-dihydroanthracene-9,10-dione	Quinones	Anthraquinone	C17H14O6	315.09	272.07	314.079	[M+H]+	2	-	-	117423	258882	82019.7	38214.4	47747.4	48059.2	166317	5.80123e+06	140126	121965	63607.2	41265.1	1.25692e+06	1.13778e+06	1.25562e+06	-	-	-
LysoPE 14:0	Lipids	LPE	C19H40NO7P	426.26	285.24	425.254	[M+H]+	1	-	-	237315	189211	250885	438777	504059	682782	406343	551628	450763	266974	328244	403818	359911	362816	293734	-	-	-
5-Hydroxyconiferyl alcohol	Others	Others	C10H12O4	197.08	151.04	196.074	[M+H]+	1	1782-47-4	-	3.67138e+06	710000	4.30667e+06	1.40923e+06	1.0545e+06	1.64081e+06	1.0532e+06	465559	803225	4.91071e+06	1.40395e+06	3.23281e+06	2.29708e+06	2.45334e+06	1.3337e+06	-	-	-
4-Aminobenzoate	Phenolic acids	Phenolic acids	C7H7NO2	138.06	120.04	137.048	[M+H]+	3	150-13-0	C00568	3.70239e+06	4.49632e+06	5.30998e+06	280175	146705	214882	660364	512042	985057	1.15469e+06	691287	1.17724e+06	2.16358e+06	1.77159e+06	2.04076e+06	ko00790,ko01100,ko01240	C00568	-
3-Indoleacetonitrile	Alkaloids	Plumerane	C10H8N2	157.08	130.07	156.069	[M+H]+	3	771-51-7	C02938	1.51888e+06	962456	939026	648102	423915	578436	224731	305999	253462	725011	760758	718434	921325	478742	542129	ko00380,ko01100	C02938	-
1,3-dihydroxy-2,3,3a,4-tetrahydropyrrolo[2,1-b]quinazolin-9(1H)-one	Alkaloids	Alkaloids	C11H12N2O3	221.09	175.09	220.085	[M+H]+	2	-	-	1.66366e+06	1.26834e+06	1.30119e+06	820681	408869	568624	267136	448021	402373	891371	1.14523e+06	753215	899094	615506	670911	-	-	-
Streterpene C*	Terpenoids	Sesquiterpenoids	C16H30O3	271.23	69.07	270.219	[M+H]+	1	-	-	472341	664341	531924	447026	606336	504188	383377	401271	385392	648439	455826	659581	491892	422248	371827	-	-	-
Pro-Glu-Asp	Amino acids and derivatives	Amino acids and derivatives	C14H21N3O8	360.14	208.1	359.133	[M+H]+	3	-	-	2.07281e+07	1.14933e+07	2.65425e+07	2.36304e+07	2.09888e+07	2.51261e+07	2.17557e+07	9.68741e+06	5.93465e+07	8.03546e+07	9.6519e+07	9.47674e+07	3.47103e+07	3.34788e+07	3.24895e+07	-	-	-
Dhurrin 6'-glucoside	Alkaloids	Alkaloids	C20H27NO12	474.16	312.11	473.153	[M+H]+	3	-	-	451369	459810	877372	448187	347969	427303	1.19472e+06	1.28691e+06	716810	551358	321067	658265	697159	556006	602562	-	-	-
3,4'-Dihydroxy-3',5'-dimethoxypropiophenone	Others	Ketone compounds	C11H14O5	227.09	181.05	226.084	[M+H]+	3	136196-47-9	-	940181	184156	1.46665e+06	1.51978e+06	1.75256e+06	3.16789e+06	442112	338048	212023	1.23647e+06	422157	832343	1.02048e+06	719387	484692	-	CM01686	MetMap139
5,6,7,7a-tetrahydro-4,4,7a-trimethyl-2(4H)-benzofuranone	Others	Others	C11H16O2	181.12	135.12	180.115	[M+H]+	1	15356-74-8	-	6.7629e+06	6.90244e+06	3.67318e+06	1.34866e+06	996605	1.04041e+06	1.83195e+06	1.43377e+06	1.58367e+06	1.94252e+06	1.56271e+06	1.65506e+06	2.59555e+06	2.33429e+06	2.07026e+06	-	-	-
Lauramine oxide	Others	Others	C14H31NO	230.25	57.07	229.241	[M+H]+	1	1643-20-5	-	207960	232697	180786	151735	212746	223267	261197	189340	156646	203101	169305	179720	268068	194685	209489	-	-	-
LysoPC 20:5	Lipids	LPC	C28H48NO7P	542.32	184.07	541.317	[M+H]+	1	162440-04-2	-	132109	87070.1	77648	206191	527598	9.13107e+06	40281.5	1.02715e+07	9.36766e+06	597862	3.5208e+06	412805	4.49683e+06	4.36547e+06	3.84644e+06	-	-	-
Tyramine	Alkaloids	Alkaloids	C8H11NO	138.09	103.05	137.084	[M+H]+	1	51-67-2	C00483	40059.3	28334.1	42115.1	7.02882e+06	6.87222e+06	6.22876e+06	1.04744e+07	9.40423e+06	4.27567e+06	2.89972e+06	3.96814e+06	3.51203e+06	4.79267e+06	4.42701e+06	4.26029e+06	ko00350,ko00950,ko01100,ko01110,ko01240	C00483	-
p-Methoxycinnamaldehyde	Others	Aldehyde compounds	C10H10O2	163.08	91.05	162.068	[M+H]+	3	1963-36-6	C10475	1.06723e+06	895512	1.14403e+06	847183	1.07093e+06	733951	4.55612e+06	5.61852e+06	4.21343e+06	951384	767813	762792	2.13141e+06	1.91297e+06	1.74332e+06	-	C10475	-
furo[2,3-h]quinoline	Alkaloids	Quinoline alkaloids	C11H7NO	170.06	115.05	169.053	[M+H]+	1	-	-	1.47092e+07	1.1728e+07	9.88987e+06	5.6462e+06	5.90418e+06	5.94427e+06	5.32397e+06	6.32674e+06	5.93942e+06	1.15055e+07	1.18734e+07	1.07639e+07	9.98338e+06	7.51772e+06	8.36331e+06	-	-	-
Cyanidin 3-O-(2''-O-Galloyl-6''-O-α-L-Rhamnosyl)-β-D-Glucoside	Flavonoids	Anthocyanidins	C34H35O19+	747.18	287.06	747.177	[M]+	2	-	-	198292	305152	469706	373843	430351	543007	1.90224e+07	1.32792e+07	1.17135e+07	1.95928e+06	1.74014e+06	2.25511e+06	3.17058e+06	2.91538e+06	2.69106e+06	-	-	-
N-Methylhistamine	Alkaloids	Alkaloids	C6H11N3	126.1	68.05	125.095	[M+H]+	3	501-75-7	C05127	336552	337295	338434	295902	370201	335801	340713	346621	343926	326352	332428	321651	337002	368458	287145	ko00340,ko01100	C05127	-
(2-aminoethoxy)({2-hydroxy-3-[(5E,8E,11E,14E)-icosa-5,8,11,14-tetraenoyloxy]propoxy})phosphinic acid	Alkaloids	Alkaloids	C25H44NO7P	502.29	361.27	501.286	[M+H]+	1	-	-	189934	159211	41518.6	52871.1	55034.5	323307	35091.7	391193	390370	91783.9	384737	80372.4	498651	350521	405053	-	-	-
Quercetin-5-O-glucuronide*	Flavonoids	Flavonols	C21H18O13	479.08	303.06	478.075	[M+H]+	1	-	-	4.46065e+07	5.53978e+07	7.99348e+07	1.89037e+06	2.2228e+06	2.49768e+06	1.44409e+07	1.64243e+07	6.79778e+06	1.86317e+07	1.5528e+07	1.77433e+07	3.56368e+07	3.60732e+07	4.41933e+07	-	CM00573	MetMap117
Quercetin 7-glucuronide*	Flavonoids	Flavonols	C21H18O13	479.08	303.06	478.075	[M+H]+	1	38934-20-2	-	4.17525e+07	5.80822e+07	7.70793e+07	1.74556e+06	2.04021e+06	2.52407e+06	1.52475e+07	2.15951e+07	1.01872e+07	1.44512e+07	1.65229e+07	2.19896e+07	3.30211e+07	2.73055e+07	2.91915e+07	-	-	-
L-Prolyl-L-Leucine	Amino acids and derivatives	Amino acids and derivatives	C11H20N2O3	229.15	70.07	228.147	[M+H]+	1	52899-07-7	-	1.29612e+06	1.36674e+06	1.46747e+06	256832	364075	369166	399437	419862	610361	577700	661693	510584	592657	468925	529997	-	-	-
Luteolin 7-(6''-p-benzoyglucoside)	Flavonoids	Flavones	C28H24O12	553.13	287.06	552.127	[M+H]+	1	-	-	200598	228829	340805	158270	185123	295880	847679	509957	154471	47586.3	60634.6	48418.4	227071	258278	247669	-	-	-
10-Hydroxymethyllycaconitine	Alkaloids	Alkaloids	C37H50N2O11	699.35	699.35	698.341	[M+H]+	2	-	-	1.56219e+08	1.64948e+08	7.98883e+07	3.26966e+07	2.99261e+07	3.0532e+07	5.46689e+07	5.3681e+07	5.66823e+07	5.6497e+07	5.87492e+07	5.70709e+07	6.73778e+07	6.2788e+07	6.59193e+07	-	-	-
7-Hydroxy-3-Oxo-12-Oleanen-28-Oic Acid	Terpenoids	Triterpene	C30H46O4	471.35	407.33	470.34	[M+H]+	1	915392-34-6	-	334425	158269	334604	346469	460938	539527	854109	805424	570180	655757	504484	615461	429922	429131	444552	-	-	-
(1S,2S,4S,7Z,11S)-4,8-dimethyl-12-methylidene-3-oxatricyclo[9.3.0.02,4]tetradec-7-en-13-one	Terpenoids	Sesquiterpenoids	C16H22O2	247.17	201.16	246.162	[M+H]+	1	-	-	3.51981e+06	3.34883e+06	2.74651e+06	3.99765e+06	5.95655e+06	4.89609e+06	6.69812e+06	6.13131e+06	5.81295e+06	4.58686e+06	4.53563e+06	4.81121e+06	5.56813e+06	4.17163e+06	4.55974e+06	-	-	-
Ala-Leu-His	Amino acids and derivatives	Amino acids and derivatives	C15H25N5O4	340.2	125.1	339.191	[M+H]+	3	-	-	112434	104238	139255	76281.5	148831	94818.1	66730.9	65267.7	57771.4	72095.6	55582.9	64165.9	105826	70392.9	88277.8	-	-	-
2-Aminotetradecan-1-ol*	Lipids	Sphingolipids	C14H31NO	230.25	62.06	229.241	[M+H]+	2	-	-	140606	102163	93996.7	89888.1	60707.4	86356.4	134190	96322.8	107761	73906.3	102873	87478.2	102491	76993.2	103477	-	-	-
Chrysin-7-O-glucoside	Flavonoids	Flavones	C21H20O9	417.12	255.06	416.111	[M+H]+	3	31025-53-3	-	352309	473025	282229	108646	146667	103152	661652	643976	484053	153014	100429	130107	280085	219450	183864	-	CM00874	MetMap110
9,10-Dihydroxy-3,11(13)-Guaiadien-12,6-olide*	Terpenoids	Sesquiterpenoids	C15H20O4	265.14	119.08	264.136	[M+H]+	2	128366-54-1	-	412299	251529	405761	80444.9	290622	222145	87130.1	103756	138302	70580.9	109436	105442	168016	181836	147153	-	-	-
LysoPE 18:2(2n isomer)*	Lipids	LPE	C23H44NO7P	478.29	337.27	477.286	[M+H]+	1	-	-	1.00055e+07	1.18918e+07	2.41902e+06	2.24261e+06	3.89217e+06	3.20797e+06	2.30589e+06	3.08759e+06	2.52371e+06	1.77003e+06	1.62511e+06	2.14801e+06	4.40411e+06	4.91354e+06	5.73289e+06	-	-	-
Phosphatidylethanolamine lyso 18:2*	Lipids	Free fatty acids	C23H44NO7P	478.29	337.28	477.286	[M+H]+	1	-	-	1.03485e+07	1.02627e+07	2.84795e+06	1.76721e+06	3.70103e+06	2.60454e+06	1.74405e+06	2.91511e+06	2.55779e+06	2.17639e+06	1.88328e+06	1.83272e+06	4.18118e+06	4.84271e+06	6.05318e+06	-	-	-
Dendronobilin I	Terpenoids	Sesquiterpenoids	C18H30O3	295.23	179.14	294.219	[M+H]+	1	-	-	274249	149912	254247	75314.1	92178.3	102060	120785	181669	129959	45050.4	101346	37287	190331	197671	176075	-	-	-
Ile-Tyr	Amino acids and derivatives	Amino acids and derivatives	C15H22N2O4	295.16	120.08	294.158	[M+H]+	3	-	-	1.84371e+07	1.0478e+07	1.27142e+07	5.00214e+06	1.05871e+07	9.248e+06	2.03095e+07	2.51415e+07	5.42449e+07	8.71733e+06	7.25472e+06	9.22225e+06	1.94527e+07	1.90317e+07	1.34906e+07	-	-	-
(25S)-5β-Furost-1β,2β,3β,4β,5β,22α,26-heptaol-26-O-β-D-glucoside	Steroids	Steroidal saponins	C33H56O13	661.38	337.27	660.372	[M+H]+	2	-	-	132905	114014	58760.6	38240.5	38444.9	22090.3	71991.3	63957.4	48978.5	32574.6	29668.3	36294.5	55875.8	68931.3	45221.7	-	-	-
6-Hydroxyluteolin 7-arabinopyranoside*	Flavonoids	Flavones	C20H18O11	435.09	303.05	434.085	[M+H]+	1	52828-25-8	-	5.77054e+07	9.47822e+07	2.80268e+07	1.92014e+08	9.54839e+07	1.79267e+08	3.66543e+07	4.52988e+07	2.65298e+07	7.14767e+07	5.58889e+07	4.42636e+07	4.4091e+07	4.89114e+07	5.48296e+07	-	-	-
15-Hydroxysessilifol F	Terpenoids	Sesquiterpenoids	C21H34O4	351.25	259.2	350.246	[M+H]+	2	-	-	3.50846e+06	3.72846e+06	3.85902e+06	1.12447e+06	868592	836013	1.0141e+06	1.16321e+06	1.71969e+06	1.48417e+06	1.5792e+06	1.61737e+06	2.01708e+06	1.98274e+06	1.80121e+06	-	-	-
2-Aminooctadecane-1,5,17-triol	Lipids	Sphingolipids	C18H39NO3	318.3	256.26	317.293	[M+H]+	2	-	-	581102	794015	577152	641046	746402	631193	674103	588205	527598	552539	560687	615028	702148	726999	701681	-	-	-
(2r)-3-phenylpropane-1,2-diol	Others	Alcohol compounds	C9H12O2	153.09	91.05	152.084	[M+H]+	2	-	-	7.02573e+06	8.57114e+06	3.2961e+06	2.14797e+06	930305	982090	1.06474e+07	7.65927e+06	1.36837e+07	1.30779e+07	1.43903e+07	1.18974e+07	7.46288e+06	8.56825e+06	8.69825e+06	-	-	-
6Z,8E,10E,12Z-Octadecatetraenoic acid	Lipids	Free fatty acids	C18H28O2	277.22	93.07	276.209	[M+H]+	2	145178-65-0	-	239381	220603	106605	821068	715733	688283	770729	1.07645e+06	933073	570559	722308	638007	575016	506771	571646	-	-	-
3(15)-Longipinen-4-one	Terpenoids	Sesquiterpenoids	C15H22O	219.17	161.13	218.167	[M+H]+	2	-	-	2.96166e+06	2.85404e+06	2.39486e+06	731649	986688	829360	864269	958317	905565	984127	951110	872636	1.47654e+06	1.26321e+06	1.19041e+06	-	-	-
Valerine	Alkaloids	Alkaloids	C8H15NO2	158.12	112.08	157.11	[M+H]+	3	-	-	1.32391e+06	1.4767e+06	1.32264e+06	274179	253578	288379	688485	969059	936159	509280	562596	343467	845354	682350	874820	-	-	-
3-isochromanone	Others	Lactones	C9H8O2	149.06	103.05	148.052	[M+H]+	2	-	C07728	5.41606e+07	5.20827e+07	6.53231e+07	434496	281597	490345	649371	373791	856085	706113	555549	601209	8.78273e+06	8.02595e+06	7.18598e+06	-	C07728	-
LysoPE 16:1*	Lipids	LPE	C21H42NO7P	452.28	311.26	451.27	[M+H]+	1	-	-	2.96179e+06	3.19699e+06	1.56605e+06	1.68189e+06	1.76814e+06	2.96842e+06	920148	2.20487e+06	3.70514e+06	2.74301e+06	2.83941e+06	2.79481e+06	2.14414e+06	2.22032e+06	2.6119e+06	-	-	-
2-(2-hydroxypropyl)-5-methyl-7-{[3,4,5-trihydroxy-6-(hydroxymethyl)oxan-2-yl]oxy}-4H-chromen-4-one*	Others	Others	C19H24O9	397.15	235.1	396.142	[M+H]+	2	-	-	1.40704e+06	811515	758083	1.58027e+06	1.9958e+06	1.9901e+06	9.07671e+06	8.40903e+06	1.36872e+07	1.47486e+07	9.69259e+06	1.44205e+07	7.51145e+06	1.06498e+07	1.70429e+07	-	-	-
2-Aminohexadecane-1,16,16-triol	Lipids	Sphingolipids	C16H35NO3	290.27	242.25	289.262	[M+H]+	2	-	-	414846	501466	395033	328456	390642	327789	824880	525819	663625	683163	585020	594199	412810	341741	459063	-	-	-
cis-Zeatin-O-glucoside riboside	Alkaloids	Alkaloids	C21H31N5O10	514.21	220.12	513.207	[M+H]+	2	125225-72-1	-	1.87879e+06	1.14684e+06	887305	189283	413862	442129	1.86431e+06	1.32056e+06	1.71334e+06	1.72705e+06	1.62663e+06	1.75806e+06	1.04125e+06	1.34498e+06	1.07191e+06	-	-	-
Robinetinidol-(4alpha->8)-catechin-(6->4alpha)-robinetinidol	Flavonoids	Flavanols	C45H38O18	867.21	577.13	866.206	[M+H]+	1	85820-29-7	C10239	8.77687e+07	8.78607e+07	9.74943e+07	4.06209e+07	5.29375e+07	3.62838e+07	1.8233e+07	8.09364e+06	3.24642e+07	7.3277e+07	4.59375e+07	5.01476e+07	5.35763e+07	5.71217e+07	6.14823e+07	-	C10239	-
7,8-Dehydroboschnialactone	Terpenoids	Monoterpenoids	C9H12O2	153.09	91.05	152.084	[M+H]+	1	188442-05-9	-	6.40483e+06	2.87602e+06	1.03336e+07	1.59138e+06	2.84886e+06	2.52684e+06	4.91249e+06	2.27558e+06	8.18989e+06	1.13702e+07	9.69146e+06	1.49385e+07	8.08887e+06	4.44831e+06	4.26552e+06	-	-	-
Pro-Gly-Thr	Amino acids and derivatives	Amino acids and derivatives	C11H19N3O5	296.11	278.1	273.132	[M+Na]+	3	-	-	1.9649e+07	2.62108e+07	1.05803e+07	579303	586624	875528	2.99142e+06	3.38131e+06	2.05608e+06	5.97483e+06	7.32299e+06	5.27982e+06	5.73602e+06	7.45095e+06	9.04962e+06	-	-	-
6-Hydroxylignan-6-O-(6''-O-malonyl)glucoside*	Flavonoids	Flavones	C24H22O15	551.11	303.05	550.096	[M+H]+	1	-	-	1.48493e+06	3.12686e+06	1.26962e+06	86871.6	77930.3	118461	6.11385e+07	4.51029e+07	1.60511e+07	111679	98481.9	92885.2	9.27077e+06	1.19376e+07	1.15846e+07	-	-	-
Quercitrin	Flavonoids	Flavonols	C21H20O11	449.11	303.05	448.101	[M+H]+	1	522-12-3	C01750	2.22693e+06	2.6849e+06	4.79908e+06	1.74366e+06	2.83939e+06	3.44254e+06	3.82569e+07	5.49669e+07	2.48129e+07	4.32218e+07	3.84774e+07	3.61424e+07	2.68254e+07	4.11704e+07	2.79562e+07	ko00944	C01750	MetMap116
Sophoricoside*	Flavonoids	Isoflavones	C21H20O10	433.11	271.06	432.106	[M+H]+	1	152-95-4	-	5.30265e+06	1.12088e+07	1.73087e+07	3.04451e+06	4.06321e+06	5.29637e+06	5.48546e+07	4.38888e+07	1.51349e+07	1.77765e+06	1.83483e+06	2.88776e+06	1.50654e+07	1.22354e+07	1.30054e+07	-	-	-
Apigenin 7-O-beta-D-glucoside*	Flavonoids	Flavones	C21H20O10	433.11	271.07	432.106	[M+H]+	1	578-74-5	C04608	5.96059e+06	8.32097e+06	1.8044e+07	3.48584e+06	4.23033e+06	5.36207e+06	5.66788e+07	4.48959e+07	1.54114e+07	1.90878e+06	1.56492e+06	1.58954e+06	1.61248e+07	1.22546e+07	1.29994e+07	ko00944	C04608	-
Isoflavone glycoside*	Flavonoids	Isoflavones	C21H20O10	433.11	271.07	432.106	[M+H]+	1	34307-23-8	-	4.69047e+06	9.61139e+06	1.47249e+07	2.88979e+06	4.35219e+06	4.5974e+06	5.50371e+07	3.80884e+07	1.49866e+07	1.70243e+06	1.70848e+06	2.21271e+06	1.40078e+07	1.18973e+07	1.04365e+07	-	-	-
Triacanthinapioside	Alkaloids	Alkaloids	C15H21N5O4	336.17	204.13	335.159	[M+H]+	1	-	-	514637	297121	147924	4.2078e+06	1.89661e+06	2.45429e+06	9.34965e+06	1.09041e+07	1.12955e+07	1.06084e+07	1.18847e+07	1.51545e+07	6.69536e+06	7.69285e+06	6.15436e+06	-	-	-
2-Aminododecane-1,4-diol	Lipids	Sphingolipids	C12H27NO2	218.21	88.08	217.204	[M+H]+	1	-	-	983983	1.19339e+06	1.71983e+06	1.92618e+06	1.46962e+06	1.10052e+06	1.36565e+06	1.26412e+06	1.30014e+06	1.10658e+06	1.04893e+06	965823	1.15819e+06	1.28269e+06	1.06726e+06	-	-	-
5-(1-hydroxy-2-methylpropyl)-8a-methyl-4-methylidene-1,2,3,4a,5,6,7,8-octahydronaphthalen-1-ol	Terpenoids	Sesquiterpenoids	C16H28O2	253.22	55.05	252.209	[M+H]+	1	-	-	1.30146e+06	1.43155e+06	1.02087e+06	1.06941e+06	1.1552e+06	1.35116e+06	876832	938830	898256	1.36697e+06	1.19252e+06	1.32368e+06	1.16905e+06	1.06913e+06	1.13783e+06	-	-	-
13-Methyl-8,11,13-Podocarpatriene-2,3-diol	Terpenoids	Ditepenoids	C18H26O2	275.2	119.09	274.193	[M+H]+	1	1801444-77-8	-	817035	1.11681e+06	1.0809e+06	411425	408235	382868	584841	684332	490916	706898	492570	727788	605848	560412	664253	-	-	-
23,24,29-Trihydroxy-3-Oxo-Olean-12-En-28-Oic Acid	Terpenoids	Triterpene	C30H46O6	503.34	457.33	502.329	[M+H]+	2	-	-	62290.2	31761.8	11374.5	181657	248548	142500	80411.8	49132.1	183214	41166.1	52010.2	36566.8	104069	61965.3	71327.7	-	-	-
Thr-Trp	Amino acids and derivatives	Amino acids and derivatives	C15H19N3O4	306.14	188.07	305.138	[M+H]+	3	186761-42-2	-	510927	268134	529488	229801	312558	375951	333268	210459	515127	505450	538489	346176	377162	249625	236183	-	-	-
6-Hydroxykaempferol 7-(6''-(E)-caffeylglucoside)	Flavonoids	Flavonols	C30H26O15	627.13	163.04	626.127	[M+H]+	1	-	-	213740	270813	248947	3.07731e+06	2.11429e+06	2.12995e+06	3.64621e+06	2.13131e+06	850128	179804	131027	191643	1.00542e+06	803640	1.487e+06	-	-	-
6,9-Dihydroxy-7-megastigmen-3-one	Terpenoids	Sesquiterpenoids	C13H22O3	227.16	121.1	226.157	[M+H]+	2	-	-	1.68188e+06	1.75781e+06	1.18525e+06	1.91403e+06	1.24168e+06	1.67383e+06	1.71238e+06	1.97329e+06	2.26095e+06	3.50933e+06	4.27113e+06	2.45219e+06	1.65956e+06	1.84852e+06	1.89428e+06	-	-	-
11-Hydroxyjasmonic acid	Terpenoids	Sesquiterpenoids	C12H18O4	227.13	149.1	226.12	[M+H]+	1	140447-14-9	-	2.89406e+06	3.80008e+06	2.00424e+06	3.54842e+06	1.92455e+06	3.0778e+06	3.16512e+06	2.93471e+06	4.10837e+06	4.65092e+06	7.87883e+06	4.43901e+06	3.27871e+06	3.16063e+06	3.4747e+06	-	-	-
Lidocaine	Alkaloids	Alkaloids	C14H22N2O	235.18	86.1	234.173	[M+H]+	2	137-58-6	C07073	5.6685e+07	3.70939e+07	4.73956e+07	5.4514e+07	5.2589e+07	4.66163e+07	3.25097e+07	3.17131e+07	3.82272e+07	3.28038e+07	3.34923e+07	3.63372e+07	4.30403e+07	3.63741e+07	3.32909e+07	-	C07073	-
6-Hydroxy-7-Methoxychromanon*	Lignans and Coumarins	Coumarins	C10H10O4	195.06	117.03	194.057	[M+H]+	1	-	-	5.89011e+06	1.66227e+07	7.00414e+06	3.43394e+06	4.72255e+06	4.94086e+06	1.04007e+07	6.39277e+06	1.5039e+07	9.71132e+06	8.45553e+06	1.30927e+07	9.86564e+06	9.22083e+06	7.02739e+06	-	-	-
5-hydroxy-2-(4-hydroxyphenoxy)-7-methoxy-6-methylchromen-4-one	Others	Chromone	C17H14O6	315.09	168	314.079	[M+H]+	2	-	-	130954	165955	51399.9	574381	229881	3.25706e+06	255462	1.91381e+06	95585.3	57522.9	23146.1	28477.7	426912	551159	414063	-	-	-
H-Pro-Ile-OH	Amino acids and derivatives	Amino acids and derivatives	C11H20N2O3	229.15	70.07	228.147	[M+H]+	2	51926-51-3	-	193663	202404	140698	82796.6	179446	236267	72110.1	164972	170233	280458	269945	255758	171879	160106	194722	-	-	-
13-Methyl-8,11,13-Podocarpatriene-2,19-diol	Terpenoids	Ditepenoids	C18H26O2	275.2	173.13	274.193	[M+H]+	1	2081951-14-4	-	347843	576930	462998	171706	240429	259852	400711	332849	181494	242159	199995	242866	286371	326347	273150	-	-	-
Wogonin-7-O-Glucuronide (Wogonoside)	Flavonoids	Flavones	C22H20O11	461.11	285.08	460.101	[M+H]+	3	51059-44-0	-	788293	1.05813e+06	394868	347556	777328	304497	228636	166929	324716	351342	362554	205237	874329	842716	786254	-	CM00922	MetMap110
4-Nitrophenol	Others	Others	C6H5NO3	140.03	98.96	139.027	[M+H]+	3	100-02-7	C00870	4.2099e+07	3.47864e+07	2.80738e+07	3.04323e+07	2.86185e+07	2.60643e+07	2.90569e+07	2.89242e+07	2.78431e+07	2.43309e+07	1.9992e+07	2.15718e+07	3.66383e+07	2.72729e+07	2.63984e+07	-	C00870	MetMap163
Kaempferide	Flavonoids	Flavonols	C16H12O6	301.07	258.05	300.063	[M+H]+	1	491-54-3	C10098	666577	1.22444e+06	584444	33744.2	30209.9	37259	112203	5.42196e+06	79938	240159	112608	94140.2	993686	1.20207e+06	1.42011e+06	ko00944	C10098	MetMap114
1,5-dihydroxypentan-3-yl dihydrogen phosphate	Others	Others	C5H13O6P	200.04	98.97	200.045	[M]+	1	-	-	3.50211e+06	3.12209e+06	2.63582e+06	2.14979e+06	2.41074e+06	2.30371e+06	2.44873e+06	2.47331e+06	2.56751e+06	1.95798e+06	1.65669e+06	1.84135e+06	2.71993e+06	2.56279e+06	2.27627e+06	-	-	-
2,6-Dimethoxybenzoquinone	Quinones	Quinones	C8H8O4	169.05	123.05	168.042	[M+H]+	1	530-55-2	C10331	1.77472e+07	1.29261e+07	1.36069e+07	2.40741e+06	1.94751e+06	2.05056e+06	2.26827e+06	1.75181e+06	2.61869e+06	4.91783e+06	4.02123e+06	6.54152e+06	4.97068e+06	4.41324e+06	3.10807e+06	-	C10331	-
Dehydrophytosphingosine*	Lipids	Sphingolipids	C18H37NO3	316.29	60.04	315.277	[M+H]+	1	-	-	1.4432e+07	1.47312e+07	1.77856e+07	2.10562e+07	1.75725e+07	1.7137e+07	1.21081e+07	1.37138e+07	1.1526e+07	1.84495e+07	1.61747e+07	1.74838e+07	1.59701e+07	1.40488e+07	1.49114e+07	-	-	-
Apigenin*	Flavonoids	Flavones	C15H10O5	271.06	153.02	270.053	[M+H]+	1	520-36-5	C01477	420580	654632	462568	120307	71661.7	181520	1.35012e+06	2.27934e+06	264248	167024	77582.1	67090.4	560812	616294	545236	ko00941,ko00943,ko00944,ko01100,ko01110	C01477	MetMap120
3-(hydroxymethyl)-8'-methylspiro[cyclopentane-1,4'-tricyclo[6.3.1.02,5]dodecane]-1'-ol	Others	Others	C18H30O2	279.23	95.09	278.225	[M+H]+	1	-	-	428661	292411	639310	450198	536400	711820	1.00628e+06	631261	816899	1.05596e+06	792571	1.01812e+06	649539	579545	594565	-	-	-
Glu-Lys	Amino acids and derivatives	Amino acids and derivatives	C11H21N3O5	276.14	230.14	275.148	[M+H]+	3	5891-53-2	-	3.64897e+06	4.3936e+06	2.52811e+06	1.42529e+07	1.3995e+07	1.44564e+07	3.2082e+06	5.11298e+06	5.94993e+06	6.89436e+06	7.51867e+06	8.38894e+06	8.59819e+06	7.36441e+06	7.5559e+06	-	-	-
Luteolin-6-C-glucoside-7-O-rhamnoside*	Flavonoids	Flavones	C27H30O15	595.17	449.11	594.159	[M+H]+	3	-	-	817079	2.45911e+06	738980	233464	224512	244848	2.81792e+06	3.28274e+06	2.08532e+06	2.67096e+06	3.48078e+06	1.01748e+06	2.08166e+06	2.41988e+06	1.90339e+06	-	CM00177	MetMap105
Senkyunolide K	Others	Lactones	C12H16O3	209.12	125.06	208.11	[M+H]+	2	114569-33-4	-	3.95135e+06	684961	6.99303e+06	17024.2	45566.4	22004.2	52748.5	22418.1	18705.4	12465.1	20420.8	39134.4	936158	789641	782949	-	-	-
L-Leucyl-L-phenylalanine	Amino acids and derivatives	Amino acids and derivatives	C15H22N2O3	279.17	120.08	278.163	[M+H]+	3	56217-82-4	-	1.57576e+06	1.19566e+06	1.21359e+06	538352	842007	1.27979e+06	896890	853025	1.62473e+06	2.13814e+06	1.27123e+06	1.49579e+06	1.43688e+06	1.22283e+06	1.39141e+06	-	-	-
Kaempferol-3-O-rutinoside-7-O-rhamnoside	Flavonoids	Flavonols	C33H40O19	741.22	287.06	740.216	[M+H]+	3	-	-	124554	103198	115628	129806	413070	249313	163934	117714	256667	425323	275693	354938	208124	310952	169144	-	CM00501	MetMap113,MetMap114
Ala-Ser-Thr	Amino acids and derivatives	Amino acids and derivatives	C10H19N3O6	278.14	163.04	277.127	[M+H]+	3	-	-	1.47428e+07	5.63714e+06	3.38824e+07	1.27019e+06	1.20273e+06	727468	4.44461e+06	5.9782e+06	1.2304e+06	196777	189295	219568	5.18941e+06	4.32492e+06	4.48683e+06	-	-	-
3-(2-oxopropyl)-3-hydroxyindolin-2-one	Alkaloids	Plumerane	C11H11NO3	206.08	120.09	205.074	[M+H]+	2	-	-	1.99092e+06	1.86972e+06	2.23546e+06	3.83568e+06	3.94971e+06	4.17226e+06	5.91194e+06	7.2425e+06	2.17275e+06	1.08452e+06	732089	1.18611e+06	3.67436e+06	3.51986e+06	2.69005e+06	-	-	-
Homoarginine	Amino acids and derivatives	Amino acids and derivatives	C7H16N4O2	189.13	144.1	188.127	[M+H]+	3	156-86-5	C01924	2.368e+06	2.67832e+06	1.97471e+06	560516	584005	778141	1.14274e+06	1.33875e+06	1.60279e+06	1.05416e+06	1.35361e+06	998144	1.37423e+06	1.42227e+06	1.43381e+06	-	C01924	-
Arginine methyl ester*	Amino acids and derivatives	Amino acids and derivatives	C7H16N4O2	189.14	70.07	188.127	[M+H]+	3	-	-	7.19052e+06	8.7881e+06	6.53301e+06	1.59113e+06	1.34818e+06	1.23772e+06	2.20296e+06	2.44564e+06	3.07814e+06	2.92765e+06	3.15946e+06	2.06079e+06	3.08652e+06	3.67515e+06	3.89362e+06	-	-	-
Oleracone B	Others	Others	C13H18O2	207.14	95.08	206.131	[M+H]+	2	-	-	4.95389e+06	2.66802e+06	6.42756e+06	3.40018e+06	2.54704e+06	2.28126e+06	7.57819e+06	6.9759e+06	4.53759e+06	1.33572e+06	1.34105e+06	2.15355e+06	3.77442e+06	3.53872e+06	3.03495e+06	-	-	-
Biotin	Others	Vitamin	C10H16N2O3S	245.1	227.08	244.088	[M+H]+	3	58-85-5	C00120	4.50436e+06	6.09946e+06	5.31714e+06	934149	1.12807e+06	984794	881785	764380	1.03348e+06	994662	943635	1.20957e+06	1.56074e+06	1.46058e+06	1.01149e+06	ko00780,ko01100,ko01240,ko02010	C00120	-
Allopurinol riboside	Nucleotides and derivatives	Nucleotides and derivatives	C10H12N4O5	269.09	137.05	268.081	[M+H]+	2	16220-07-8	-	343898	463289	404635	326679	354100	341229	436362	557829	254097	272204	276593	295377	303874	295553	263432	-	-	-
LysoPC 18:3(2n isomer)	Lipids	LPC	C26H48NO7P	518.32	184.07	517.317	[M+H]+	1	-	-	4.91274e+07	5.23735e+07	1.38446e+07	3.65718e+06	4.38731e+06	3.72703e+06	3.22689e+06	4.03918e+06	4.41148e+06	2.33243e+06	2.23227e+06	2.16871e+06	1.18019e+07	1.2223e+07	1.29119e+07	-	-	-
4-(2,6-Dihydroxybenzoyl)-3-Formyl-5-Hydroxybenzoic acid	Phenolic acids	Phenolic acids	C15H10O7	303.05	165.02	302.043	[M+H]+	1	127448-92-4	-	1.00223e+06	1.20565e+06	1.33964e+06	1.74441e+06	1.60336e+06	1.42863e+06	727582	503891	610441	789350	753093	959248	1.30782e+06	828582	890509	-	-	-
Robinetin	Flavonoids	Flavonols	C15H10O7	303.05	137.02	302.043	[M+H]+	1	490-31-3	C10177	945595	766294	967968	1.2326e+06	950837	781466	568940	348679	374934	556038	536991	516608	859460	654908	495897	-	C10177	-
Isoquercitrin*	Flavonoids	Flavonols	C21H20O12	465.1	303.05	464.096	[M+H]+	1	482-35-9	C05623	1.18154e+08	1.71978e+08	1.53211e+08	1.86164e+08	1.40247e+08	1.50625e+08	5.4821e+07	5.40704e+07	6.88047e+07	7.04356e+07	8.93061e+07	9.77123e+07	9.3216e+07	1.01799e+08	1.12004e+08	ko00944,ko01100,ko01110	C05623	-
Quercetin-3-O-alloside; Isohyperoside*	Flavonoids	Flavonols	C21H20O12	465.1	303.06	464.096	[M+H]+	1	35589-21-0	-	1.6246e+08	1.35911e+08	2.00721e+08	1.80958e+08	1.40344e+08	1.36749e+08	8.61235e+07	7.79322e+07	9.52292e+07	7.13183e+07	9.92813e+07	1.12834e+08	1.06617e+08	1.51087e+08	7.77351e+07	-	CM00680	MetMap116
Quercetin-5-O-β-D-glucoside*	Flavonoids	Flavonols	C21H20O12	465.1	303.05	464.096	[M+H]+	1	-	-	1.14942e+08	1.66057e+08	1.68903e+08	1.9867e+08	1.99042e+08	1.42427e+08	1.50568e+08	6.8495e+07	7.56175e+07	7.5753e+07	1.09873e+08	9.96693e+07	1.0904e+08	9.56515e+07	9.6239e+07	-	CM00568	MetMap116
3,5,7,4'-Tetrahydroxy-Coumaronochromone	Others	Chromone	C15H10O7	303.04	257.04	302.043	[M+H]+	1	-	-	1.72766e+06	2.32616e+06	2.57748e+06	3.1437e+06	2.84892e+06	2.24214e+06	977338	1.29434e+06	1.15592e+06	1.11044e+06	1.48869e+06	1.56143e+06	1.746e+06	1.55654e+06	1.43608e+06	-	-	-
Bracteatin*	Flavonoids	Aurones	C15H10O7	303.05	229.05	302.043	[M+H]+	1	3260-50-2	C08577	3.64739e+06	3.1606e+06	3.63638e+06	4.40504e+06	3.26895e+06	3.61583e+06	2.0891e+06	1.67424e+06	1.39061e+06	2.1737e+06	2.10522e+06	2.13444e+06	2.77192e+06	2.1648e+06	2.23889e+06	-	C08577	MetMap144
3,6-dihydroxy-2-(2,4,5-trihydroxyphenyl)chromen-4-one*	Flavonoids	Flavonols	C15H10O7	303.05	229.05	302.043	[M+H]+	1	-	-	3.28888e+06	2.85591e+06	3.66763e+06	5.05044e+06	4.14181e+06	3.07783e+06	1.87622e+06	1.86143e+06	1.58388e+06	2.09296e+06	1.96173e+06	2.18604e+06	2.31722e+06	2.27892e+06	2.55522e+06	-	-	-
1,2,3,7,8-pentahydroxy-6-methylanthracene-9,10-dione*	Flavonoids	Other Flavonoids	C15H10O7	303.05	229.05	302.043	[M+H]+	1	-	-	2.85076e+06	3.59866e+06	3.37641e+06	5.1583e+06	3.92147e+06	3.77411e+06	1.90379e+06	1.62266e+06	1.47177e+06	2.0048e+06	2.27404e+06	1.92927e+06	2.93227e+06	2.56461e+06	2.06661e+06	-	-	-
Myricetin-3-O-galactoside*	Flavonoids	Flavonols	C21H20O13	481.1	319.06	480.09	[M+H]+	1	15648-86-9	-	8.62588e+06	7.34224e+06	2.07675e+07	7.35725e+07	4.2433e+07	4.58396e+07	2.22793e+07	1.3728e+07	1.2224e+07	7.46918e+06	7.70792e+06	9.65568e+06	1.58062e+07	2.70498e+07	2.12372e+07	-	CM00807	MetMap109
Myricetin-3-O-β-D-glucoside*	Flavonoids	Flavonols	C21H20O13	481.1	319.04	480.09	[M+H]+	1	19833-12-6	-	8.94482e+06	1.71124e+07	2.56491e+07	7.2632e+07	5.87982e+07	6.07709e+07	1.94871e+07	2.43325e+07	2.17288e+07	4.78697e+06	7.55223e+06	5.40763e+06	1.39655e+07	2.77386e+07	1.97973e+07	-	CM00806	MetMap109
3',5',5,7-Tetrahydroxy-4'-methoxyflavanone-3'-O-glucoside	Flavonoids	Flavanones	C22H24O12	481.13	319.05	480.127	[M+H]+	2	-	-	1.21985e+07	1.75531e+07	1.79566e+07	8.06111e+07	4.72934e+07	3.69488e+07	1.67049e+07	2.17685e+07	1.17767e+07	7.1143e+06	6.09671e+06	6.76431e+06	2.35559e+07	3.1305e+07	2.5339e+07	-	-	-
Gossypetin-3-O-glucoside*	Flavonoids	Flavonols	C21H20O13	481.1	319.05	480.09	[M+H]+	1	-	-	8.7542e+06	7.93427e+06	1.2307e+07	6.98635e+07	3.7494e+07	3.73815e+07	2.04298e+07	2.05346e+07	8.17989e+06	8.21418e+06	6.01423e+06	6.03582e+06	1.51734e+07	2.94773e+07	2.32952e+07	-	-	-
4-(2,4,6-Trihydroxybenzoyl)-3-Formyl-5-Hydroxybenzoic acid	Phenolic acids	Phenolic acids	C15H10O8	319.05	153.02	318.038	[M+H]+	1	-	-	205098	185591	428669	1.91365e+06	1.43275e+06	1.37491e+06	390630	469307	350734	185473	218474	223710	616019	709788	646357	-	-	-
Phenylalanylphenylalanine	Amino acids and derivatives	Amino acids and derivatives	C18H20N2O3	313.15	120.08	312.147	[M+H]+	3	201023-39-4	-	666485	326659	816686	531363	711534	816480	513978	546076	697138	750472	665510	902653	623801	661467	513462	-	-	-
5-O-Galloyl-D-hamamelose	Phenolic acids	Phenolic acids	C13H16O10	333.08	153.02	332.074	[M+H]+	1	90275-97-1	-	819357	925034	721125	200320	280675	271535	876562	914321	1.31454e+06	929147	797140	872125	568284	646700	729258	-	-	-
4,5-dihydroxy-3-{[(2E)-3-(4-hydroxyphenyl)prop-2-enoyl]oxy}cyclohex-1-ene-1-carboxylic acid*	Phenolic acids	Phenolic acids	C16H16O7	321.1	147.04	320.09	[M+H]+	1	-	-	5.49396e+06	4.99658e+06	5.36409e+06	2.25499e+07	2.60325e+07	2.14443e+07	859104	936346	749862	711459	1.70056e+06	543505	7.15311e+06	8.54178e+06	6.36044e+06	-	-	-
Riboflavin	Others	Vitamin	C17H20N4O6	377.15	243.09	376.138	[M+H]+	1	83-88-5	C00255	1.82286e+07	1.24389e+07	2.89417e+07	7.10139e+06	2.04619e+07	2.14701e+07	1.50493e+07	2.01856e+07	1.16601e+07	7.46753e+06	7.49367e+06	1.10711e+07	1.62184e+07	1.47313e+07	1.07898e+07	ko00740,ko01100,ko01110,ko01240,ko02010	C00255	-
Tupichinol E	Flavonoids	Flavonols	C17H14O6	315.09	300.06	314.079	[M+H]+	2	-	-	6.18666e+06	8.30421e+06	2.2559e+06	2.61403e+07	1.08848e+07	1.43923e+08	1.12489e+07	8.31875e+07	4.9983e+06	2.28116e+06	1.10899e+06	1.10276e+06	2.52291e+07	2.31594e+07	2.30849e+07	-	-	-
(1S)-2-cyano-1-phenylethyl acetate	Alkaloids	Alkaloids	C11H11NO2	190.09	130.06	189.079	[M+H]+	3	-	-	104401	92135.2	125905	100376	132431	105140	87743.6	101660	95224.2	103456	117341	125350	125500	111528	106200	-	-	-
N(omega)-Methyl-L-arginine*	Amino acids and derivatives	Amino acids and derivatives	C7H16N4O2	189.13	70.07	188.127	[M+H]+	3	17035-90-4	C03884	8.0877e+06	8.5758e+06	7.66183e+06	1.50281e+06	1.18609e+06	1.30705e+06	2.47968e+06	2.87516e+06	3.52102e+06	3.34068e+06	3.49373e+06	2.3826e+06	3.76131e+06	3.77235e+06	4.1586e+06	-	C03884	-
3,7,11-trimethyl-2-oxa-6,10,13-triazatricyclo[7.3.1.05,13]tridecane	Alkaloids	Alkaloids	C12H23N3O	226.19	180.18	225.184	[M+H]+	2	-	-	425596	458154	411798	322804	396836	373968	366553	357051	393203	327178	405799	328645	593058	496119	478778	-	-	-
Phenyl salicylate	Phenolic acids	Phenolic acids	C13H10O3	215.07	121.03	214.063	[M+H]+	3	118-55-8	C14163	101007	103006	87414.8	75174.7	89246.2	92348.3	95718.1	59198.6	111714	99116.6	130367	146240	111840	45542.1	74424.3	-	C14163	MetMap158
IPA imine	Amino acids and derivatives	Amino acids and derivatives	C11H10N2O2	203.08	157.08	202.074	[M+H]+	1	-	C21124	5.3483e+06	5.69027e+06	3.86355e+06	664413	563707	636687	2.55324e+06	3.23001e+06	1.24172e+06	2.00967e+06	1.80433e+06	1.93374e+06	2.42558e+06	2.20835e+06	2.14353e+06	ko01100,ko01110	C21124	-
Val-Trp	Amino acids and derivatives	Amino acids and derivatives	C16H21N3O3	304.17	188.07	303.158	[M+H]+	3	24587-37-9	-	255108	252567	158084	120999	249679	229223	279816	235812	538500	382845	304052	372153	377206	301529	277435	-	-	-
N-(1-Deoxy-1-fructosyl)Valine	Amino acids and derivatives	Amino acids and derivatives	C11H21NO7	280.14	216.12	279.132	[M+H]+	3	-	-	640278	654176	355268	1.14255e+06	1.8106e+06	2.3879e+06	493794	643519	699919	1.04347e+06	1.08699e+06	1.11456e+06	1.0132e+06	1.03217e+06	1.12838e+06	-	-	-
Cytarabine	Nucleotides and derivatives	Nucleotides and derivatives	C9H13N3O5	244.09	112.05	243.085	[M+H]+	1	147-94-4	C02961	1.76949e+06	1.70199e+06	3.04195e+06	959707	620372	597897	1.51302e+06	2.03457e+06	1.36682e+06	1.37619e+06	1.68574e+06	1.22022e+06	1.19676e+06	1.54453e+06	1.49581e+06	-	C02961	-
Pyridoxine	Others	Vitamin	C8H11NO3	170.08	134.06	169.074	[M+H]+	3	65-23-6	C00314	3.78757e+06	2.62949e+06	3.30785e+06	919750	868691	876593	2.39265e+06	1.92248e+06	3.92455e+06	3.91448e+06	3.92812e+06	3.53231e+06	3.16087e+06	2.58557e+06	2.60506e+06	ko00750,ko01100,ko01240	C00314	-
Synephrine	Alkaloids	Alkaloids	C9H13NO2	168.1	150.09	167.095	[M+H]+	3	94-07-5	C04548	3.28724e+06	2.39219e+06	2.90587e+06	1.47959e+06	1.53442e+06	1.22698e+06	2.20104e+06	1.64847e+06	2.41993e+06	2.64094e+06	2.7788e+06	2.39645e+06	2.16228e+06	2.2456e+06	1.96551e+06	-	C04548	-
5-Aminocycloheptane-1,2,3-triol	Alkaloids	Alkaloids	C7H15NO3	162.11	79.1	161.105	[M+H]+	3	-	-	116357	141660	126159	121902	119872	126265	125523	115192	109931	131536	136731	127089	125497	142606	106297	-	-	-
3-hydroxylup-12(13),20(29)-diene	Terpenoids	Triterpene	C30H48O	425.37	177.16	424.37	[M+H]+	3	-	-	250214	153983	216254	539801	617210	552189	827293	896894	635032	787968	689171	693474	551374	591599	513914	-	-	-
N-Phenethylpropionamide	Alkaloids	Alkaloids	C11H15NO	178.12	105.07	177.115	[M+H]+	3	6283-04-1	-	1.47406e+06	1.36708e+06	891049	1.03698e+06	1.10147e+06	1.08361e+06	1.0185e+06	1.03551e+06	1.05547e+06	1.02861e+06	932947	1.00408e+06	1.25106e+06	1.04539e+06	895032	-	-	-
2-aminodocoSane-1,6,19,20,21-pentaol	Lipids	Sphingolipids	C22H47NO5	406.35	300.29	405.345	[M+H]+	2	-	-	2.22308e+06	2.3803e+06	1.83548e+06	2.32301e+06	3.16119e+06	2.15146e+06	2.36372e+06	1.96729e+06	1.9571e+06	2.2463e+06	1.95008e+06	2.06973e+06	2.5921e+06	3.02479e+06	2.7828e+06	-	-	-
Yucalexin B7	Terpenoids	Ditepenoids	C20H28O2	301.22	131.09	300.209	[M+H]+	2	64657-12-1	-	188316	143770	273724	697112	336896	77806.5	79710.9	88784	185810	44565.3	56938	59076.3	187177	170633	195022	-	-	-
LysoPE 16:1(2n isomer)*	Lipids	LPE	C21H42NO7P	452.28	311.26	451.27	[M+H]+	1	-	-	3.32468e+06	3.1003e+06	1.11656e+06	1.4969e+06	1.72913e+06	3.90573e+06	1.0647e+06	2.36707e+06	3.20488e+06	2.48952e+06	2.92681e+06	2.63853e+06	2.40112e+06	2.3858e+06	2.18263e+06	-	-	-
2-[(1S,4R)-3,3-dimethyl-2-bicyclo[2.2.1]heptanylidene]acetic acid	Organic acids	Organic acids	C11H16O2	181.12	55.05	180.115	[M+H]+	2	-	-	1.75609e+06	1.58746e+06	1.44884e+06	1.25371e+06	965724	918305	1.44302e+06	1.08289e+06	1.28275e+06	1.7919e+06	1.41151e+06	1.45918e+06	1.5864e+06	1.4256e+06	1.48131e+06	-	-	-
5'-O-beta-D-Glucosylpyridoxine	Others	Vitamin	C14H21NO8	332.13	152.07	331.127	[M+H]+	3	-	C03996	2.23645e+06	2.24814e+06	1.7909e+06	514315	552319	590812	2.53644e+06	2.16365e+06	3.48782e+06	2.15504e+06	1.89916e+06	2.16377e+06	1.67321e+06	1.54061e+06	1.71941e+06	-	C03996	-
Swietenialide A	Terpenoids	Triterpene	C40H52O17	805.33	773.3	804.321	[M+H]+	2	-	-	317894	95951.3	118500	171645	163691	392373	69475.6	113990	83860.1	207786	44803.4	187910	363063	376570	306236	-	-	-
Pro-Ser-Tyr	Amino acids and derivatives	Amino acids and derivatives	C17H23N3O6	366.18	204.13	365.159	[M+H]+	3	-	-	1.49589e+07	8.09708e+06	2.61533e+07	2.26538e+07	9.94856e+06	7.18548e+06	1.47262e+07	1.21948e+07	7.73355e+06	6.71434e+06	8.16021e+06	1.17294e+07	1.0287e+07	8.36821e+06	7.12922e+06	-	-	-
Quercetin-3-O-(2''-O-galactosyl)glucoside	Flavonoids	Flavonols	C27H30O17	627.16	465.1	626.148	[M+H]+	2	56782-99-1	-	6.04737e+06	6.94675e+06	4.8433e+06	2.39538e+06	6.34399e+06	5.57688e+06	976485	645917	599272	1.14189e+06	1.27321e+06	1.22723e+06	3.1905e+06	2.17452e+06	2.38247e+06	-	CM00612	MetMap115
7-Hydroxy-8-(Hydroxymethyl)-4b,8,10a-Trimethyl-2,3,4,4a,5,6,7,8A,9,10-Decahydrophenanthren-1-one	Terpenoids	Ditepenoids	C18H30O3	295.23	151.11	294.219	[M+H]+	1	-	-	101724	113607	71748.1	371025	282246	272017	273975	397322	388031	243259	276977	202146	245898	209895	273864	-	-	-
3-methyl-2-indolic acid	Alkaloids	Alkaloids	C10H9NO2	176.07	130.07	175.063	[M+H]+	3	-	-	110441	138393	135444	104708	63335.7	118197	164648	227079	171538	189260	211148	207883	160348	98695	126863	-	-	-
1,2,5,7,8-pentahydroxy-3-methylanthracene-9,10-dione	Quinones	Quinones	C15H10O7	303.05	303.05	302.043	[M+H]+	2	-	-	2.7631e+08	2.98938e+08	2.80755e+08	4.2285e+08	4.38024e+08	4.22191e+08	3.05113e+08	3.36167e+08	1.83161e+08	1.69739e+08	1.60569e+08	1.43595e+08	2.7658e+08	2.88749e+08	2.85123e+08	-	-	-
Furanoeremophilane	Terpenoids	Sesquiterpenoids	C15H22O	219.18	203.14	218.167	[M+H]+	2	6750-13-6	-	3.48962e+06	3.16201e+06	3.06653e+06	3.28874e+06	3.14342e+06	3.04047e+06	3.24015e+06	3.46257e+06	3.19863e+06	3.27292e+06	3.29504e+06	3.04357e+06	3.25338e+06	2.94763e+06	3.32379e+06	-	-	-
Morin	Flavonoids	Flavonols	C15H10O7	303.05	229.05	302.043	[M+H]+	1	480-16-0	C10105	2.50947e+07	3.57257e+07	3.49016e+07	4.95307e+07	4.72153e+07	4.80488e+07	2.32585e+07	2.82126e+07	1.12101e+07	1.02028e+07	9.91826e+06	9.62661e+06	2.24428e+07	2.37407e+07	2.08995e+07	-	C10105	-
2-[(2R,4aS,8aR)-4a-methyl-8-methylidene-7-oxo-2,3,4,8a-tetrahydro-1H-naphthalen-2-yl]prop-2-enoic acid	Terpenoids	Sesquiterpenoids	C15H18O3	247.13	187.11	246.126	[M+H]+	1	-	-	1.62975e+06	1.31085e+06	1.62501e+06	1.90866e+06	1.04762e+06	1.15509e+06	2.03384e+06	2.30491e+06	1.98096e+06	2.39684e+06	2.26538e+06	2.10537e+06	1.41077e+06	1.60537e+06	1.60645e+06	-	-	-
2-imino-3-(1H-indol-3-yl)propanoic acid	Amino acids and derivatives	Amino acids and derivatives	C11H10N2O2	203.08	130.06	202.074	[M+H]+	1	-	-	5.67012e+06	7.04758e+06	4.88638e+06	736870	609110	823603	3.00635e+06	4.04254e+06	1.67322e+06	2.41708e+06	2.10511e+06	2.28387e+06	2.89846e+06	3.01339e+06	2.69758e+06	-	-	-
6-Deoxyfagomine	Alkaloids	Piperidine alkaloids	C6H13NO2	132.1	57.03	131.095	[M+H]+	1	197449-09-5	-	8.17519e+06	5.9866e+06	6.23977e+06	6.07552e+06	5.56872e+06	5.86542e+06	6.09914e+06	6.36042e+06	1.01198e+07	6.61106e+06	7.14432e+06	6.74308e+06	7.31652e+06	6.96169e+06	6.32798e+06	-	-	-
3alpha,12alpha-Dihydroxy-5beta-chol-6-enoate	Steroids	Steroid	C24H38O4	391.28	355.26	390.277	[M+H]+	3	-	-	89982.9	52803.5	111379	71046.6	96534.4	47984.3	61992.6	58591.1	79043.5	89876.6	55444.1	41004.5	54191.6	77410.5	49940.7	-	-	-
Flowerine	Flavonoids	Flavanones	C22H24O5	369.17	298.12	368.162	[M+H]+	2	-	-	911038	449258	319015	783342	790591	659158	471911	790322	943060	283341	364618	319409	723100	587107	692699	-	-	-
N-{3-[N-(4-{[1-hydroxy-3-(4-hydroxyphenyl)prop-2-en-1-ylidene]amino}butyl)-3-(4-hydroxyphenyl)prop-2-enamido]propyl}-3-(4-hydroxyphenyl)prop-2-enimidic acid*	Alkaloids	Phenolamine	C34H37N3O6	584.28	438.24	583.268	[M+H]+	1	-	-	6.33549e+07	6.72361e+07	1.86201e+07	836603	1.36207e+06	1.57198e+06	2.17438e+06	6.29322e+06	2.11378e+06	524391	177753	321702	1.07892e+07	1.14817e+07	1.05191e+07	-	-	-
10-Oxo-11,15-phytodienoic acid	Others	Others	C18H28O3	293.21	149.1	292.204	[M+H]+	2	-	-	886626	809233	673974	338157	292821	334868	490323	570175	621515	415187	399404	375696	515240	562325	520213	-	-	-
5-Hydroxy-2-Carbonylcadinane-12,7-lactone	Terpenoids	Sesquiterpenoids	C15H20O4	265.14	135.08	264.136	[M+H]+	1	-	-	362700	395858	349593	195297	109304	116173	133031	130842	363216	148115	207180	149280	186333	173474	170000	-	-	-
Tomentosolic acid	Terpenoids	Triterpene	C30H46O3	455.35	409.34	454.345	[M+H]+	1	6812-98-2	-	2.91833e+06	2.61977e+06	1.65914e+06	5.34326e+06	5.67849e+06	5.40441e+06	4.79188e+06	3.76241e+06	4.72285e+06	3.78612e+06	3.73966e+06	4.24669e+06	4.09923e+06	3.61401e+06	3.12881e+06	-	-	-
Hyp-Val	Amino acids and derivatives	Amino acids and derivatives	C10H18N2O4	231.13	86.06	230.127	[M+H]+	3	-	-	55163.3	87172.7	91027	20859.7	45620.7	76319.6	82360.6	58068.2	84873	66454.2	45139.7	63173.7	87665.9	77461.8	86924.7	-	-	-
N6-Acetyl-L-lysine	Amino acids and derivatives	Amino acids and derivatives	C8H16N2O3	189.12	126.09	188.116	[M+H]+	3	692-04-6	C02727	1.71444e+06	1.58623e+06	1.41196e+06	691750	820224	759465	733407	719553	756712	557208	618810	619646	916346	922950	779006	ko00310,ko01100	C02727	-
Isoguanosine	Nucleotides and derivatives	Nucleotides and derivatives	C10H13N5O5	284.1	152.06	283.092	[M+H]+	3	1818-71-9	C08432	2.31077e+07	2.61318e+07	2.43029e+07	1.96188e+07	1.8052e+07	3.28105e+07	1.68791e+07	2.41874e+07	1.31123e+07	1.72952e+07	2.04287e+07	1.84061e+07	2.27624e+07	2.35279e+07	1.90855e+07	-	C08432	-
Met-Arg	Amino acids and derivatives	Amino acids and derivatives	C11H23N5O3S	306.16	175.12	305.152	[M+H]+	3	60461-10-1	-	185570	198492	203536	116607	128043	138984	278778	211750	329865	155060	132958	159789	126972	104503	203469	-	-	-
Lys-Phe	Amino acids and derivatives	Amino acids and derivatives	C15H23N3O3	294.18	84.08	293.174	[M+H]+	3	6235-35-4	-	214659	277219	239849	274032	183974	330084	224206	194467	232590	270300	248592	278442	275522	292847	261543	-	-	-
1,5-Anhydro-D-fructose	Others	Saccharides	C6H10O5	163.06	69.03	162.053	[M+H]+	2	75414-43-6	C06485	638876	827261	419795	683366	898739	747604	907851	763883	822119	851975	748463	756870	846954	734398	903379	-	C06485	-
Glu-Ser	Amino acids and derivatives	Amino acids and derivatives	C8H14N2O6	235.09	118.08	234.085	[M+H]+	3	5875-38-7	-	136436	55283.6	101302	262050	344599	848556	117534	308896	210715	368719	404151	263023	357483	364959	261539	-	-	-
L-Lysine-Butanoic Acid	Amino acids and derivatives	Amino acids and derivatives	C10H22N2O4	235.17	118.09	234.158	[M+H]+	3	80407-71-2	-	210753	81641.5	127502	357597	507799	1.23485e+06	191535	439053	412099	537511	530498	439901	514146	494108	475713	-	-	-
O-Acetyl-L-serine	Amino acids and derivatives	Amino acids and derivatives	C5H9NO4	148.06	88.04	147.053	[M+H]+	3	5147-00-2	C00979	1.17208e+06	991200	720091	690481	608206	638263	639879	464706	594700	515874	548455	511492	719390	566492	544501	ko00270,ko00908,ko00920,ko01100,ko01110,ko01200,ko01230,ko04122	C00979	-
2-Ethyl-2,6,6-trimethylpiperidin-4-one	Alkaloids	Piperidine alkaloids	C10H19NO	170.15	152.14	169.147	[M+H]+	3	133568-79-3	-	311998	318317	188655	184746	167455	183226	203373	150429	240127	335535	355246	285139	361970	227901	212503	-	-	-
5'-Demethylaquillochin	Lignans and Coumarins	Lignans	C20H18O8	387.11	191.07	386.1	[M+H]+	3	305364-91-4	-	199734	140807	295791	294781	240463	509533	1.11214e+06	645943	841018	2.12808e+06	1.27594e+06	1.91849e+06	603939	650773	712203	-	-	-
3-Hydrocinnamyl-6-CinnamylGlucose	Others	Alcohol compounds	C24H30O6	415.21	119.09	414.204	[M+H]+	1	-	-	3.6499e+06	1.234e+07	3.59952e+06	4.26617e+06	3.47403e+06	9.81219e+06	2.90003e+07	5.17083e+06	4.98178e+06	6.98928e+06	3.8847e+06	3.89598e+06	2.66937e+06	3.17549e+06	3.24441e+06	-	-	-
2,5-O-Di-CinnamylSorbitol	Phenolic acids	Phenolic acids	C24H30O6	415.21	119.09	414.204	[M+H]+	1	-	-	4.03494e+06	1.16659e+07	3.3436e+06	4.23319e+06	3.52112e+06	1.01832e+07	2.84787e+07	5.30179e+06	4.82721e+06	7.06147e+06	3.91231e+06	3.7899e+06	3.08359e+06	3.38465e+06	3.41426e+06	-	-	-
Cytosine	Nucleotides and derivatives	Nucleotides and derivatives	C4H5N3O	112.05	95.02	111.043	[M+H]+	2	71-30-7	C00380	2.47579e+06	2.59503e+06	3.34574e+06	1.74832e+06	1.69819e+06	1.48715e+06	2.14764e+06	2.10453e+06	2.04221e+06	1.90125e+06	1.93171e+06	1.91984e+06	2.30695e+06	2.13506e+06	2.21307e+06	ko00240,ko01100,ko01232	C00380	-
Nicotinate D-ribonucleoside	Others	Vitamin	C11H14NO6+	256.08	124.04	256.082	[M]+	2	17720-18-2	C05841	1.16939e+07	8.99746e+06	8.68764e+06	6.75446e+06	6.70317e+06	5.62545e+06	1.48393e+07	1.41254e+07	1.40768e+07	8.08524e+06	7.82773e+06	7.56058e+06	9.17381e+06	9.8121e+06	9.57929e+06	ko00760,ko01100	C05841	-
Ganoderal A	Terpenoids	Triterpene	C30H44O2	437.34	391.33	436.334	[M+H]+	1	104700-98-3	-	7.79297e+06	7.78256e+06	6.25447e+06	2.29005e+07	2.40343e+07	2.39776e+07	3.0958e+07	3.25878e+07	2.36901e+07	2.87407e+07	2.65757e+07	2.6686e+07	1.98169e+07	1.82915e+07	1.88813e+07	-	-	-
4-Hydroxy-L-Isoleucine	Amino acids and derivatives	Amino acids and derivatives	C6H13NO3	148.09	74.02	147.089	[M+H]+	3	1219387-79-7	-	545056	624340	403339	340658	302923	379794	274786	244197	446994	398816	448578	353635	479423	421849	486549	-	-	-
5-(Hydroxymethyl)-2,2-Dimethyl-3-Methylidenebicyclo[2.2.1]Heptane-1-Carbaldehyde*	Terpenoids	Monoterpenoids	C12H18O2	195.14	81.07	194.131	[M+H]+	1	-	-	259468	238459	140404	1.00603e+06	755088	918595	659730	851599	961593	589012	694712	712097	717257	654827	514449	-	-	-
5-hydroxy-1,4a-dimethyl-3,4,5,6,7,8-hexahydronaphthalen-2-one*	Terpenoids	Monoterpenoids	C12H18O2	195.14	81.07	194.131	[M+H]+	1	-	-	274617	260663	145871	1.28015e+06	1.01506e+06	1.06564e+06	818920	1.07398e+06	1.32552e+06	754470	1.03841e+06	967940	749652	788907	726606	-	-	-
(2R,6R)-piperidine-2,6-dicarboxylic acid	Alkaloids	Alkaloids	C7H11NO4	174.07	128.07	173.069	[M+H]+	3	-	-	3.36932e+06	1.74056e+06	2.74969e+06	1.07272e+06	867059	945137	850739	873551	891837	807688	982895	734253	1.74089e+06	1.5002e+06	1.24828e+06	-	-	-
Eperuol*	Terpenoids	Ditepenoids	C18H30O	263.24	81.07	262.23	[M+H]+	1	87553-46-6	-	395969	340757	137778	308909	381452	369890	496716	722429	610737	847409	846318	796901	458687	464263	469912	-	-	-
Craiobioside B	Others	Others	C26H42O10	515.28	353.23	514.278	[M+H]+	3	-	-	1.18801e+06	1.81255e+06	1.39588e+06	422459	179783	161308	303519	473962	306607	610303	870945	647204	367841	589167	709415	-	-	-
Meratin*	Flavonoids	Flavonols	C27H30O17	627.15	303.05	626.148	[M+H]+	1	27215-04-9	-	8.52436e+06	1.00009e+07	6.12213e+06	4.63798e+06	4.43748e+06	5.13959e+06	6.90973e+06	4.43933e+06	7.22673e+06	1.8059e+07	2.41475e+07	1.17623e+07	6.43059e+06	7.11183e+06	7.25675e+06	-	-	-
(1R,4Ar)-7-Isopropylidene-1,4A-Dimethyl-6-Methylene-Decalin-1,4-diol	Terpenoids	Sesquiterpenoids	C16H26O2	251.2	67.05	250.193	[M+H]+	1	-	-	1.63702e+06	1.88218e+06	1.91283e+06	1.20834e+06	918306	1.03841e+06	992943	1.03718e+06	932577	1.59875e+06	1.3787e+06	1.40604e+06	1.38585e+06	1.24581e+06	1.10847e+06	-	-	-
LysoPE 18:2	Lipids	LPE	C23H44NO7P	478.29	337.27	477.286	[M+H]+	2	-	-	1.31002e+06	1.49365e+06	998913	2.65384e+06	2.71613e+06	2.84889e+06	1.60893e+06	1.83705e+06	2.31615e+06	1.86762e+06	1.79886e+06	2.09642e+06	1.5532e+06	2.00339e+06	2.11785e+06	-	-	-
Africanone	Terpenoids	Sesquiterpenoids	C15H22O	219.17	119.08	218.167	[M+H]+	2	90851-05-1	-	3.10672e+07	2.57881e+07	3.38732e+07	2.47634e+06	2.81589e+06	2.41912e+06	2.59806e+06	2.47411e+06	2.78677e+06	2.45978e+06	2.95787e+06	2.45816e+06	1.32781e+07	1.25831e+07	1.18794e+07	-	-	-
2,4,6-Trihydroxybenzoic acid	Phenolic acids	Phenolic acids	C7H6O5	171.03	81.03	170.022	[M+H]+	1	83-30-7	-	677508	812669	1.60524e+06	1.2441e+06	1.64024e+06	1.26952e+06	7.3345e+06	7.31827e+06	1.02295e+07	1.50312e+07	1.24777e+07	1.6638e+07	8.47347e+06	7.97304e+06	7.75731e+06	-	CM02396	MetMap157,MetMap158
24-Nor-3-Oxo-12-Ursen-28-Oic Acid	Terpenoids	Triterpene	C29H44O3	441.34	203.18	440.329	[M+H]+	3	-	-	29087	18999.6	13854.8	24145.7	23751.2	16677.3	39690.4	43402.5	18268.3	26264.8	37518.1	31442.2	61554.2	31294.7	31647.5	-	-	-
4-(2-hydroxypropan-2-yl)-1,4a,6-trimethyl-2,3,4,7,8,8a-hexahydronaphthalen-1-ol	Terpenoids	Sesquiterpenoids	C16H28O2	253.22	69.07	252.209	[M+H]+	1	-	-	1.63261e+06	2.08645e+06	1.26199e+06	1.33756e+06	1.6258e+06	1.60029e+06	1.13321e+06	1.38414e+06	1.26814e+06	1.84915e+06	1.63712e+06	1.64899e+06	1.50454e+06	1.34858e+06	1.43955e+06	-	-	-
5,7,2',5'-Tetrahydroxyflavanone*	Flavonoids	Flavanones	C15H12O6	289.07	153.02	288.063	[M+H]+	1	-	-	2.79113e+07	4.83801e+07	3.25157e+07	1.66138e+06	1.40263e+06	1.46793e+06	1.7871e+06	1.49191e+06	948957	2.56364e+06	1.92651e+06	2.33003e+06	8.99376e+06	9.09183e+06	8.99676e+06	-	-	-
(1r,2s,5r)-4,4-dimethyltricyclo[6.3.2.02,5]tridec-8-en-1-ol	Terpenoids	Sesquiterpenoids	C15H24O	221.19	95.09	220.183	[M+H]+	2	-	-	371068	410414	275142	869949	937774	916081	1.11903e+06	1.13858e+06	852546	1.0551e+06	1.11635e+06	976011	2.66598e+06	2.56162e+06	2.75855e+06	-	-	-
S-Adenosyl-L-homocysteine	Amino acids and derivatives	Amino acids and derivatives	C14H20N6O5S	385.13	250	384.122	[M+H]+	1	979-92-0	C00021	2.12968e+06	1.38727e+06	2.11711e+06	2.85738e+06	2.8573e+06	2.6519e+06	2.99995e+06	2.59169e+06	3.12279e+06	2.98283e+06	2.7904e+06	2.85612e+06	2.50766e+06	2.75269e+06	2.81268e+06	ko00270,ko01100,ko01230,ko01240	C00021	-
4,2',3',4'-Tetrahydroxychalcone*	Flavonoids	Chalcones	C15H12O5	273.07	153.02	272.068	[M+H]+	1	-	-	3.59514e+06	5.65307e+06	4.91645e+06	20733.6	25018.9	25629.5	55476.1	27189.1	26592.5	42046.4	66050.3	31546.2	1.13536e+06	1.2344e+06	1.31976e+06	-	-	-
17beta-Hydroxy-2-oxa-5alpha-androstan-3-one	Terpenoids	Terpene	C18H28O3	293.21	81.07	292.204	[M+H]+	2	-	C14911	607369	810493	535518	500935	507411	481814	450748	454889	454354	875795	771106	847871	629694	598216	572299	-	C14911	-
2-Aminopurine	Nucleotides and derivatives	Nucleotides and derivatives	C5H5N5	136.06	119.04	135.054	[M+H]+	1	452-06-2	-	293903	318199	351409	44621	245011	243319	337672	399722	336095	354641	340317	339530	278257	249815	344574	-	-	-
LysoPE 16:0(2n isomer)	Lipids	LPE	C21H44NO7P	454.29	313.27	453.286	[M+H]+	3	-	-	840919	1.40329e+06	1.35146e+06	1.4541e+06	1.45348e+06	1.97836e+06	1.42672e+06	1.36165e+06	1.80655e+06	1.29883e+06	1.06658e+06	1.86323e+06	1.19929e+06	1.02268e+06	1.38099e+06	-	-	-
Maltopentaose	Others	Saccharides	C30H52O26	829.28	325.11	828.275	[M+H]+	3	34620-76-3	-	39130.4	24178	16622.2	46672.3	43314.3	27300	13224.9	14035.2	13286.6	38293.3	17894.7	58564.2	22726.4	16188.2	18291.5	-	-	-
Pectolinarigenin	Flavonoids	Flavones	C17H14O6	315.09	300.07	314.079	[M+H]+	1	520-12-7	C17784	6.3751e+06	8.35424e+06	2.2547e+06	2.63821e+07	1.07172e+07	1.35848e+08	1.24876e+07	8.62316e+07	4.91343e+06	2.2814e+06	1.07336e+06	1.10936e+06	2.56656e+07	2.38446e+07	2.23069e+07	-	C17784	-
Dihydroxy-dimethoxyflavone*	Flavonoids	Flavonols	C17H14O6	315.09	282.06	314.079	[M+H]+	1	-	-	101515	122347	87589.4	391984	339056	1.11043e+06	45213.8	2.26019e+06	51827.8	82230	63928.3	34638.3	514414	523209	556937	-	-	-
3-Hydroxyolean-12-ene-27,28-dioic acid (Cincholic acid)	Terpenoids	Triterpene	C30H46O5	487.34	423.32	486.334	[M+H]+	3	5948-32-3	-	75585.1	93776	77795.1	136949	85687	80109.4	260652	124303	169654	115630	126339	86910.8	101698	118186	103864	-	-	-
Cuscohygrine	Alkaloids	Pyrrole alkaloids	C13H24N2O	225.2	100.11	224.189	[M+H]+	1	454-14-8	C06521	2.2338e+06	2.05815e+06	1.93719e+06	2.01402e+06	2.12726e+06	1.76698e+06	1.83599e+06	1.87574e+06	1.90411e+06	1.83713e+06	2.00212e+06	1.87104e+06	2.28341e+06	1.8897e+06	1.58243e+06	ko00960,ko01110	C06521	-
Tetradecasphinganine	Others	Others	C14H31NO2	246.24	88.08	245.236	[M+H]+	1	-	-	1.26034e+06	1.47039e+06	1.18385e+06	1.54746e+06	1.41718e+06	1.43453e+06	1.67829e+06	1.56956e+06	1.80666e+06	1.54889e+06	1.55958e+06	1.66827e+06	1.93819e+06	1.80601e+06	1.81088e+06	-	-	-
Nicotinamide	Others	Vitamin	C6H6N2O	123.06	80.05	122.048	[M+H]+	2	98-92-0	C00153	8.0861e+06	7.74656e+06	7.94922e+06	5.47468e+06	5.37928e+06	5.16506e+06	4.22736e+06	5.20883e+06	4.59048e+06	6.20472e+06	6.57482e+06	5.97575e+06	7.44995e+06	6.73086e+06	5.85105e+06	ko00760,ko01100,ko01240	C00153	-
2-Hydroxy-14,15-Dinor-7-Labden-13-one	Terpenoids	Ditepenoids	C18H30O2	279.23	81.07	278.225	[M+H]+	2	-	-	1.17405e+06	1.28747e+06	472769	218449	211110	218908	296095	350118	343656	428993	358201	378895	559537	524063	422506	-	-	-
LysoPE 16:0	Lipids	LPE	C21H44NO7P	454.29	313.27	453.286	[M+H]+	1	53862-35-4	-	1.06958e+06	1.25211e+06	1.03584e+06	1.42266e+06	1.74918e+06	2.04284e+06	1.5378e+06	1.85879e+06	1.78591e+06	1.66366e+06	1.16326e+06	1.86888e+06	1.21928e+06	1.05307e+06	1.65366e+06	-	-	-
2,5,8-trimethyldeca-2,4,7-triene-1,10-diol	Terpenoids	Monoterpenoids	C13H22O2	228.2	95.09	210.162	[M+NH4]+	1	-	-	2.14215e+07	2.12226e+07	2.02164e+07	2.25307e+07	2.06758e+07	2.0139e+07	2.15015e+07	2.0627e+07	1.9519e+07	1.86787e+07	1.9073e+07	2.19463e+07	2.45629e+07	2.0449e+07	1.81969e+07	-	-	-
Myristamine oxide	Others	Others	C16H35NO	258.28	258.28	257.272	[M+H]+	2	3332-27-2	-	416959	394121	241562	289894	346875	163772	379438	174752	249588	252318	282186	213495	378118	246102	352944	-	-	-
Kanshone M	Terpenoids	Sesquiterpenoids	C12H14O3	207.1	91.05	206.094	[M+H]+	2	-	-	2.47728e+06	1.54591e+06	3.20736e+06	2.0576e+06	2.20186e+06	2.11895e+06	1.31889e+07	1.4753e+07	5.56158e+06	2.46788e+06	2.26011e+06	3.75763e+06	4.35622e+06	4.94715e+06	5.06809e+06	-	-	-
Erythrofuranosyladenine	Nucleotides and derivatives	Nucleotides and derivatives	C9H11N5O3	238.09	136.06	237.086	[M+H]+	1	17019-46-4	-	3.01866e+06	3.71074e+06	1.19949e+06	1.06884e+06	1.77522e+06	1.66055e+06	2.87914e+06	3.35907e+06	1.8353e+06	2.34641e+06	2.65758e+06	2.38091e+06	2.45562e+06	2.45127e+06	2.19393e+06	-	-	-
Tributyl phosphate	Others	Others	C12H27O4P	267.17	98.98	266.165	[M+H]+	3	126-73-8	C14439	888817	623902	368025	460276	301555	682899	497042	656497	526708	422201	548718	384465	485284	512534	486043	-	C14439	-
2-Aminotetradecane-1,4-diol	Lipids	Sphingolipids	C14H31NO2	246.24	88.08	245.236	[M+H]+	1	-	-	1.47973e+06	1.703e+06	1.29124e+06	1.5995e+06	1.80519e+06	1.49629e+06	1.85736e+06	1.49652e+06	1.60767e+06	1.80677e+06	1.60537e+06	1.66257e+06	1.84873e+06	1.95858e+06	1.76721e+06	-	-	-
4-Pyridoxate	Others	Vitamin	C8H9NO4	184.06	148.04	183.053	[M+H]+	3	82-82-6	C00847	382376	230769	337877	54278.6	104194	84255.3	464045	226361	413684	354126	231276	298448	230086	210738	221111	ko00750,ko01100	C00847	-
Pyridoxal	Others	Vitamin	C8H9NO3	168.06	150.05	167.058	[M+H]+	3	66-72-8	C00250	964216	640201	871107	433921	392811	389590	558709	405210	671384	764182	749246	622859	700552	659288	549200	ko00750,ko01100,ko01240	C00250	-
Gly-Pro-Ser	Amino acids and derivatives	Amino acids and derivatives	C10H17N3O5	260.11	86.1	259.117	[M+H]+	3	25249-76-7	-	89435	117385	119182	62672.6	53233.8	83650.1	128612	116316	184111	105415	113586	125974	146091	76755.2	120203	-	-	-
(5E)-7-{6-[(1E)-3-hydroxyoct-1-en-1-yl]-2-oxabicyclo[2.2.1]heptan-5-yl}hept-5-enoic acid	Lipids	Free fatty acids	C21H34O4	351.25	259.21	350.246	[M+H]+	2	-	-	3.83615e+06	3.90311e+06	3.94373e+06	1.1784e+06	489335	1.16601e+06	1.06042e+06	1.21364e+06	1.74492e+06	1.58912e+06	1.77798e+06	1.64986e+06	2.23216e+06	2.00528e+06	2.03419e+06	-	-	-
5-hydroxy-4a-methyl-4,4a,5,6,7,8-hexahydronaphthalen-2(3h)-one	Terpenoids	Monoterpenoids	C11H16O2	181.12	107.09	180.115	[M+H]+	1	4242-00-6	-	8.0752e+06	8.20335e+06	4.43984e+06	1.24992e+06	1.01954e+06	1.02296e+06	1.62043e+06	1.32229e+06	1.58399e+06	1.78923e+06	1.46794e+06	1.48218e+06	2.9538e+06	2.55525e+06	2.41953e+06	-	-	-
3,4-Dihydroxy-L-phenylalanine	Amino acids and derivatives	Amino acids and derivatives	C9H11NO4	198.08	152.07	197.069	[M+H]+	3	59-92-7	C00355	1.91728e+06	1.59817e+06	1.54325e+06	1.1138e+06	1.44033e+06	1.96886e+06	1.02415e+06	1.39743e+06	1.32193e+06	981589	1.04067e+06	1.10963e+06	986256	1.2008e+06	1.53663e+06	ko00350,ko00950,ko00965,ko01100,ko01110	C00355	-
(2-aminoethoxy)({3-hydroxy-2-[(5E,8E,11E,14E)-icosa-5,8,11,14-tetraenoyloxy]propoxy})phosphinic acid*	Lipids	LPE	C25H44NO7P	502.3	361.28	501.286	[M+H]+	2	-	-	194469	193614	63501.7	46598.4	74122.8	305351	57568.4	342156	493356	94634.4	365641	83876.3	445511	386687	273915	-	-	-
Tangeretin*	Flavonoids	Flavones	C20H20O7	373.13	343.09	372.121	[M+H]+	3	481-53-8	C10190	5.03801e+06	1.62053e+06	479275	1.13311e+06	2.20564e+06	309654	249465	224151	805617	225701	321792	694141	1.47334e+06	1.50332e+06	1.46914e+06	-	C10190	MetMap120
2,3-Dihydroxanthotoxin	Lignans and Coumarins	Coumarins	C12H10O4	219.07	161.06	218.058	[M+H]+	2	3779-03-1	-	731174	564691	1.18906e+06	316479	325835	326393	371185	341470	312922	351192	367868	407544	489232	392026	541364	-	-	-
Herbacetin 3-glucoside*	Flavonoids	Flavonols	C21H20O12	465.1	303.05	464.096	[M+H]+	1	-	-	4.64229e+06	4.6113e+06	2.17651e+06	4.28916e+06	3.23134e+06	2.76262e+06	1.89736e+06	2.28976e+06	2.72466e+06	5.33044e+06	4.38757e+06	6.61745e+06	4.50296e+06	4.77264e+06	4.11001e+06	-	-	-
N-Isobutyl-4,5-epoxy-2E-decaenamide	Alkaloids	Alkaloids	C14H25NO2	240.2	57.1	239.189	[M+H]+	3	-	-	91186.7	77657.3	45982	34752.7	67604.1	33721.5	50308.7	42178.1	46811.3	56135.3	67679.2	57564.5	54095.6	54359.3	56711.1	-	-	-
2,6-diamino-7-methyl-5-oxooctanoic acid	Amino acids and derivatives	Amino acids and derivatives	C9H18N2O3	203.14	130.05	202.132	[M+H]+	3	-	-	1.77336e+06	1.47083e+06	1.46618e+06	398715	382003	509354	265145	396435	317910	954714	970060	899245	554536	511282	609157	-	-	-
Anabasine-glucoside	Alkaloids	Pyridine alkaloids	C16H24O5N2	325.18	163.12	324.168	[M+H]+	3	-	-	1.22331e+06	1.21193e+06	1.06396e+06	1.18002e+06	1.09164e+06	926856	874753	1.16555e+06	916844	977830	917915	667860	1.13869e+06	1.03114e+06	1.00613e+06	-	-	-
azacitidine	Nucleotides and derivatives	Nucleotides and derivatives	C8H12N4O5	245.09	113.03	244.081	[M+H]+	2	-	-	3.39281e+06	2.73386e+06	4.94331e+06	2.10972e+06	2.1965e+06	2.05546e+06	2.20992e+06	2.23363e+06	1.60572e+06	3.06471e+06	2.59182e+06	2.23893e+06	2.20573e+06	2.55787e+06	2.60043e+06	-	-	-
5-[(1S)-1-hydroxy-2,6,6-trimethyl-4-oxocyclohex-2-en-1-yl]-3-methylpenta-2,4-dienoic acid*	Terpenoids	Sesquiterpenoids	C15H20O4	265.14	187.11	264.136	[M+H]+	1	-	-	151288	196082	262661	86788.7	65199.9	60301.4	73108.5	105173	187409	78900.5	144173	74271.6	117770	130413	100276	-	-	-
2-(4,6b-dimethyl-5-oxo-1,1a,2,3,6,6a-hexahydrocyclopropa[e]inden-2-yl)prop-2-enoic acid	Terpenoids	Sesquiterpenoids	C15H18O3	247.13	131.09	246.126	[M+H]+	2	-	-	1.38471e+06	1.15639e+06	1.24728e+06	509675	334242	414269	541308	472453	1.08845e+06	510052	616551	543861	693919	660083	589032	-	-	-
Stilbostemin B; 3,5-Dihydroxy-4-Methylbibenzyl	Others	Stilbene	C15H16O2	229.12	201.13	228.115	[M+H]+	2	162411-67-8	-	307433	350372	411815	143032	79290.1	101192	174145	156688	355439	150718	192737	192666	246962	200429	143998	-	-	-
4',5,8-Trihydroxyflavanone	Flavonoids	Flavanones	C15H12O5	273.08	153.02	272.068	[M+H]+	1	-	-	1.92327e+06	2.17322e+06	2.68221e+06	49458	38794.2	54879.8	65166.4	78878.8	41498.8	46376.8	50217.7	73715	656951	956113	879135	-	-	-
Phellodensin E	Flavonoids	Flavanones	C26H30O11	519.18	271.06	518.179	[M+H]+	2	-	-	229194	187312	248273	118622	178238	524239	2.0589e+07	1.15745e+07	2.86692e+06	49595.6	41348.4	54291.7	3.01293e+06	3.31002e+06	3.09776e+06	-	-	-
2-Amino-1-phenylethanol	Alkaloids	Alkaloids	C8H11NO	138.09	77.04	137.084	[M+H]+	2	-	-	87562.3	61473.9	68401.5	9.39033e+06	8.52313e+06	8.00199e+06	1.29726e+07	1.16704e+07	5.34106e+06	4.25362e+06	5.00919e+06	4.57784e+06	6.15543e+06	6.03689e+06	5.73571e+06	-	-	-
Α-hydroxyquinoline*	Alkaloids	Alkaloids	C9H7NO	146.06	118.06	145.053	[M+H]+	1	-	-	2.03664e+07	1.61054e+07	1.43541e+07	7.11175e+06	8.0376e+06	7.69894e+06	5.601e+06	8.97416e+06	6.88005e+06	1.42362e+07	1.46686e+07	1.31843e+07	1.38184e+07	1.14379e+07	1.08467e+07	-	-	-
Dihydrokaempferol	Flavonoids	Flavanonols	C15H12O6	289.07	215.07	288.063	[M+H]+	3	480-20-6	C00974	1.7006e+06	2.01318e+06	1.28388e+06	1.1917e+06	1.33004e+06	1.75763e+06	1.73189e+06	1.83122e+06	1.32815e+06	2.91067e+06	5.59449e+06	2.72221e+06	2.30458e+06	2.00932e+06	2.05345e+06	ko00941,ko01100,ko01110	C00974	-
N-(1-Deoxy-1-fructosyl)Tyrosine	Amino acids and derivatives	Amino acids and derivatives	C15H21NO8	344.13	182.08	343.126	[M+H]+	3	-	-	511769	654393	229006	684980	667316	974552	271053	425826	427026	307907	374040	286451	425885	513598	460383	-	-	-
5-Methoxyindoleacetate	Alkaloids	Plumerane	C11H11NO3	206.08	145.05	205.074	[M+H]+	3	3471-31-6	C05660	7.48955e+06	6.66371e+06	5.84908e+06	3.03284e+06	2.84818e+06	3.49005e+06	2.31756e+06	3.31538e+06	3.30774e+06	6.14513e+06	6.44547e+06	5.69193e+06	4.80008e+06	4.53557e+06	4.53147e+06	ko00380	C05660	-
Blumenol C	Terpenoids	Monoterpenoids	C13H22O2	211.17	81.07	210.162	[M+H]+	3	36151-02-7	-	2.66879e+06	2.43456e+06	2.25709e+06	2.05681e+06	2.22938e+06	2.50752e+06	2.12081e+06	2.49594e+06	2.10728e+06	2.278e+06	2.48872e+06	2.22181e+06	2.78475e+06	2.08852e+06	2.03011e+06	-	-	-
Luteolin 5-glucoside*	Flavonoids	Flavones	C21H20O11	449.11	287.06	448.101	[M+H]+	2	20344-46-1	-	1.16563e+07	1.74047e+07	9.91719e+06	4.49462e+07	1.13074e+08	9.63359e+07	1.60259e+08	1.78416e+08	8.86919e+07	2.18812e+07	2.63085e+07	2.68386e+07	1.02941e+08	1.05511e+08	9.03277e+07	-	-	-
7-O-Methyltectorigenin; 4',5-Dihydroxy-6,7-Dimethoxyisoflavone*	Flavonoids	Isoflavones	C17H14O6	315.09	282.05	314.079	[M+H]+	1	1096-58-8	-	76810.7	138394	31891.7	300056	339044	1.0904e+06	47873	2.15437e+06	41241.7	71364.6	52648.4	41336.6	498110	520302	482940	-	-	-
2,3-Dihydroxy-1-(4-hydroxy-3,5-dimethoxyphenyl)propan-1-one	Others	Ketone compounds	C11H14O6	243.09	140.05	242.078	[M+H]+	3	33900-74-2	-	134644	94467.7	286508	40659.6	36789.5	60800.3	103221	57641.9	56868	833330	264700	324757	50648.1	98991.8	121050	-	-	-
N-[2-[(1R,2S)-3-Oxo-2-(2Z)-2-penten-1-ylcyclopentyl]acetyl]-L-leucine	Amino acids and derivatives	Amino acids and derivatives	C18H29NO4	324.22	151.11	323.21	[M+H]+	2	1272649-78-1	-	1.33935e+06	1.25909e+06	1.71305e+06	1.82623e+06	1.85434e+06	1.69874e+06	2.24794e+06	2.22925e+06	5.33718e+06	3.87204e+06	3.83757e+06	3.38241e+06	2.70906e+06	2.55445e+06	2.3331e+06	-	-	-
2-g-linolenoyl-glycerol	Lipids	Glycerol ester	C21H36O4	353.27	261.22	352.261	[M+H]+	1	-	-	3.93081e+07	3.86067e+07	1.51805e+07	5.56689e+06	4.95734e+06	5.62338e+06	1.02776e+07	1.02695e+07	1.12116e+07	1.20962e+07	1.10413e+07	1.12853e+07	1.57153e+07	1.36039e+07	1.17468e+07	-	-	-
Tri-p-coumaroyl Spermidine*	Alkaloids	Phenolamine	C34H37N3O6	584.28	438.24	583.268	[M+H]+	1	-	-	6.29531e+07	6.54218e+07	1.92206e+07	819152	1.36914e+06	1.59067e+06	2.03429e+06	6.07462e+06	1.98479e+06	546284	147202	309533	1.17546e+07	1.16776e+07	9.58367e+06	-	-	-
1-hydroxyisoquinoline-3-carboxylic acid*	Alkaloids	Alkaloids	C10H7NO3	190.05	144.04	189.043	[M+H]+	1	-	-	1.91481e+07	4.02718e+06	3.33516e+06	610724	4.83736e+06	3.53574e+06	4.85177e+07	1.44475e+07	5.46623e+07	3.56754e+07	6.19348e+06	1.55533e+07	1.08597e+07	9.59715e+06	1.172e+07	-	-	-
6-(6-aminohexanoylamino)hexanoate	Amino acids and derivatives	Amino acids and derivatives	C12H24N2O3	245.19	86.1	244.179	[M+H]+	2	-	-	749574	650690	651092	332065	355287	395015	465452	453703	685849	845206	650451	803736	595161	538805	609609	-	-	-
2,4,5-trihydroxy-9H-xanthen-9-one	Flavonoids	Other Flavonoids	C13H8O5	245.04	86.1	244.037	[M+H]+	2	-	-	440054	549693	593674	278123	344302	370525	380525	436198	520296	581063	576837	603491	292221	407082	456640	-	-	-
4-(3H-Pyrrolo[2,3-C]Quinolin-4-Ylmethyl)Phenol	Alkaloids	Plumerane	C18H14N2O	275.13	107.05	274.111	[M+H]+	2	-	-	2.03277e+07	1.33883e+07	1.13341e+07	2.48177e+07	1.83379e+07	2.61553e+07	1.26356e+07	6.56801e+06	2.01777e+07	3.16437e+07	2.63082e+07	3.30362e+07	1.66894e+07	1.94091e+07	1.94309e+07	-	-	-
Sinapoyl aldehyde	Phenolic acids	Phenolic acids	C11H12O4	209.08	149.06	208.074	[M+H]+	2	4206-58-0	C05610	2.26757e+06	2.14072e+06	1.52824e+06	1.79945e+06	1.61664e+06	1.74835e+06	2.34431e+06	1.77344e+06	2.69914e+06	2.18416e+06	1.85893e+06	2.15797e+06	1.95671e+06	2.2425e+06	2.4107e+06	ko00940,ko01100,ko01110	C05610	-
1,4,4,7a-tetramethyl-2,4,5,7a-tetrahydro-1H-inden-2-one	Terpenoids	Sesquiterpenoids	C13H18O	191.14	133.1	190.136	[M+H]+	1	-	-	9.92531e+06	1.07751e+07	6.83782e+06	8.81413e+06	7.86907e+06	1.01594e+07	8.60479e+06	8.18797e+06	1.15413e+07	8.28277e+06	1.01608e+07	8.7385e+06	9.38604e+06	1.03088e+07	1.04958e+07	-	-	-
Hesperetin-8-C-glucoside-3'-O-glucoside	Flavonoids	Flavanones	C28H34O16	627.19	465.1	626.185	[M+H]+	3	-	-	3.61023e+06	5.57083e+06	4.44659e+06	3.84868e+06	2.60407e+06	4.18409e+06	2.30469e+06	2.9559e+06	3.407e+06	7.38302e+06	9.61466e+06	5.80092e+06	3.68223e+06	4.96246e+06	6.04867e+06	-	-	-
Pelargonidin-3-O-arabinoside	Flavonoids	Anthocyanidins	C20H19O9+	403.1	271.06	403.101	[M]+	2	-	-	3.80498e+06	3.93932e+06	2.47681e+06	4.02347e+07	8.75094e+07	6.8323e+07	1.23746e+07	1.50308e+07	5.74036e+06	1.76538e+06	1.6634e+06	1.99123e+06	1.82447e+07	2.05099e+07	1.73314e+07	-	-	-
Isoscutellarein 8,4'-dimethyl-7-ether glucoside*	Flavonoids	Flavones	C23H24O11	477.14	315.08	476.132	[M+H]+	1	-	-	8.68568e+06	1.13159e+07	9.95938e+06	369045	469565	3.45388e+07	441821	1.73856e+06	158824	201726	127000	95133.8	4.03869e+06	3.46089e+06	3.69706e+06	-	-	-
3-(3,4,5-Trimethoxyphenyl)propan-1-ol	Others	Alcohol compounds	C12H18O4	227.13	181.09	226.12	[M+H]+	2	-	-	138271	125737	175758	592845	975529	1.01628e+06	418451	587219	334044	493992	352875	525223	433919	446292	339679	-	-	-
L-Glutaminyl-L-tryptophan	Amino acids and derivatives	Amino acids and derivatives	C16H20N4O4	333.16	188.07	332.149	[M+H]+	3	66851-83-0	-	181691	124913	214231	51158.7	45761	18732	93697.5	46519.9	120291	159442	149733	138759	103397	72977.9	66727	-	-	-
Gentiolactone	Terpenoids	Monoterpenoids	C10H12O5	213.07	149.06	212.069	[M+H]+	2	-	-	136341	40739.3	52880.4	262460	308278	290997	753279	942288	1.38504e+06	1.20521e+06	1.02227e+06	1.06929e+06	851832	753304	495377	-	-	-
Phe-Thr	Amino acids and derivatives	Amino acids and derivatives	C13H18N2O4	267.13	120.08	266.127	[M+H]+	3	51352-44-4	-	562995	518374	636691	280022	286445	370951	538337	490225	669905	776234	609935	653057	458971	474861	455650	-	-	-
LysoPE 17:1*	Lipids	LPE	C22H44NO7P	466.29	325.27	465.286	[M+H]+	2	-	-	88785.3	81378.9	32281.3	174772	211129	259882	146777	452871	342170	121524	244667	187771	227204	252354	257305	-	-	-
L-Cyclopentylglycine	Amino acids and derivatives	Amino acids and derivatives	C7H13NO2	144.1	98.09	143.095	[M+H]+	3	2521-84-8	-	2.23728e+06	1.96943e+06	1.69481e+06	1.18484e+06	1.09826e+06	1.8494e+06	1.14232e+06	1.31633e+06	1.29417e+06	1.32763e+06	1.55414e+06	1.17139e+06	1.72462e+06	1.56163e+06	1.38904e+06	-	-	-
Cys-Gly	Amino acids and derivatives	Amino acids and derivatives	C5H10N2O3S	179.05	76.02	178.041	[M+H]+	2	19246-18-5	C01419	902946	576945	388950	1.08019e+06	1.16927e+06	900051	1.35337e+06	1.17781e+06	1.40809e+06	2.00922e+06	2.31186e+06	1.75539e+06	1.23772e+06	1.23721e+06	1.08988e+06	ko00480,ko01100	C01419	-
3,4-Dehydro-DL-proline	Amino acids and derivatives	Amino acids and derivatives	C5H7NO2	114.05	68.05	113.048	[M+H]+	3	3395-35-5	-	510576	1030173	964620	209383	199065	256824	400651	425483	368746	250190	283073	268126	427951	457242	375540	-	-	-
(S)-4-Aminovaleric acid	Alkaloids	Alkaloids	C5H11NO2	118.09	55.05	117.079	[M+H]+	1	1558-59-4	-	2.72537e+07	1.85884e+07	2.36962e+07	1.59249e+07	2.00591e+07	1.93069e+07	1.98466e+07	1.71953e+07	2.69664e+07	1.9275e+07	2.29273e+07	1.92821e+07	2.10572e+07	2.03023e+07	1.99782e+07	-	-	-
5-(alpha-d-glucosyloxy-methyl)furfural*	Others	Others	C12H16O8	289.09	127.04	288.084	[M+H]+	1	-	-	4.98133e+06	5.1241e+06	4.02627e+06	2.97781e+06	3.08869e+06	3.37874e+06	4.0553e+06	4.26197e+06	4.47896e+06	5.21118e+06	5.16845e+06	5.5135e+06	3.77799e+06	3.74388e+06	4.29343e+06	-	-	-
Asp-Pro-Phe	Amino acids and derivatives	Amino acids and derivatives	C18H23N3O6	378.17	185.09	377.159	[M+H]+	3	-	-	167227	244673	332575	207881	127255	166974	194591	156995	192871	250801	206554	184659	187905	173540	151631	-	-	-
Ile-His	Amino acids and derivatives	Amino acids and derivatives	C12H20N4O3	269.16	156.08	268.154	[M+H]+	3	97284-12-3	-	151470	131908	144875	79353	115186	132911	131919	64163.1	100159	151978	113971	132816	121173	106208	108342	-	-	-
Betaine*	Alkaloids	Alkaloids	C5H11NO2	118.09	58.07	117.079	[M+H]+	1	107-43-7	C00719	1.51538e+07	1.10912e+07	9.87429e+06	2.00952e+07	2.71835e+07	3.45227e+07	1.5739e+07	2.27147e+07	2.03922e+07	2.36613e+07	2.54759e+07	2.17657e+07	2.37974e+07	2.17252e+07	2.13328e+07	ko00260,ko01100,ko02010	C00719	-
3-({4,8-dihydroxy-2,6-dioxabicyclo[3.2.1]octan-3-yl}oxy)-2,4,5,6-tetrahydroxyhexanal	Others	Saccharides	C12H20O10	325.11	127.04	324.106	[M+H]+	2	-	-	860473	765223	361095	730774	866760	535097	1.0123e+06	846121	840308	1.06659e+06	664646	873240	825236	1.00182e+06	744246	-	-	-
Pro-Asp	Amino acids and derivatives	Amino acids and derivatives	C9H14N2O5	231.1	70.07	230.09	[M+H]+	3	85227-98-1	-	1.93639e+06	2.02119e+06	2.9248e+06	863461	1.1133e+06	925565	1.20024e+06	1.14856e+06	2.0494e+06	1.91154e+06	1.77521e+06	1.59132e+06	1.5509e+06	1.43383e+06	1.51319e+06	-	-	-
Phe-Ala	Amino acids and derivatives	Amino acids and derivatives	C12H16N2O3	237.12	120.09	236.116	[M+H]+	3	3918-87-4	-	276249	348746	354046	110359	106657	201347	138899	112381	211228	218255	132965	162885	175744	159443	193220	-	-	-
N-Methylnicotinate	Alkaloids	Pyridine alkaloids	C7H7NO2	138.06	94.07	137.048	[M+H]+	3	535-83-1	C01004	177199	109608	185129	178685	214445	311064	205690	223987	138724	162313	99000.3	115185	174935	168990	188290	ko00960	C01004	-
2-Aminohexadecane-1,5,15-triol	Lipids	Sphingolipids	C16H35NO3	290.27	228.23	289.262	[M+H]+	2	-	-	5.37475e+06	6.29923e+06	4.78283e+06	4.11372e+06	4.8707e+06	4.70346e+06	5.29073e+06	4.35973e+06	4.81212e+06	5.23258e+06	4.42448e+06	4.52757e+06	5.96661e+06	5.83638e+06	5.06643e+06	-	-	-
quercetin-3-O-(2''-benzoyl)-glucoside	Flavonoids	Flavonols	C28H24O13	569.13	303.05	568.122	[M+H]+	1	-	-	440541	1.15643e+06	253158	3.51605e+06	3.89627e+06	5.85848e+06	2.30922e+06	1.48876e+06	451286	255475	209154	433526	1.56732e+06	1.64735e+06	1.54616e+06	-	-	-
(1S,3R,3a1S,8R,10S,11aS)-1,5,10-trihydroxy-3,3a1,8,11a-tetramethyl-2,11-dioxohexadecahydrodibenzo[de,g]chromen-4-yl acetate	Terpenoids	Ditepenoids	C22H32O8	425.21	365.19	424.21	[M+H]+	3	-	-	256825	446916	147536	205191	244086	268109	250819	261098	307853	264636	271884	241674	369420	368014	375487	-	-	-
Dopamine	Alkaloids	Alkaloids	C8H11NO2	154.09	137.06	153.079	[M+H]+	3	51-61-6	C03758	118635	116095	58784.6	357636	341919	2.29479e+06	220092	1.71793e+06	2.59893e+06	429837	2.3421e+06	378072	1.31908e+06	1.10105e+06	1.0674e+06	ko00350,ko00950,ko00965,ko01100,ko01110	C03758	-
Anthranilate	Phenolic acids	Phenolic acids	C7H7NO2	138.06	92.05	137.048	[M+H]+	3	118-92-3	C00108	987559	759439	1.29819e+06	129893	79085.4	57349.9	132759	120979	83668.1	175438	108067	106572	315288	264248	202089	ko00380,ko00400,ko00996,ko00999,ko01100,ko01110,ko01230	C00108	MetMap157
4-(1-Aminoethyl)phenol	Alkaloids	Alkaloids	C8H11NO	138.09	121.07	137.084	[M+H]+	2	134855-87-1	-	80293.5	85775.3	66737.1	1.24011e+06	983386	1.09525e+06	1.47438e+06	1.1408e+06	615619	634480	758051	676424	821694	598542	585233	-	-	-
1-Octadecanoyl-sn-glycero-3-phosphoethanolamine	Lipids	LPE	C23H48NO7P	482.32	341.31	481.317	[M+H]+	3	69747-55-3	C21484	504928	233454	342971	829495	315088	569508	335356	568022	315087	257251	216718	415981	643382	285715	465154	-	C21484	-
Baicalein 6-methyl ether 7-glucuronide	Flavonoids	Flavones	C22H20O11	461.11	285.08	460.101	[M+H]+	3	-	-	751058	1.00604e+06	321531	292311	679798	274184	182935	136648	330291	288935	269093	131800	963891	816719	848937	-	-	-
Mercaptopurine	Nucleotides and derivatives	Nucleotides and derivatives	C5H4N4S	153.02	79.02	152.016	[M+H]+	3	50-44-2	C02380	1.84383e+06	2.50822e+06	4.03499e+06	4.00059e+06	4.21026e+06	3.20255e+06	2.0036e+07	1.802e+07	2.7262e+07	3.71471e+07	3.49314e+07	3.68578e+07	2.284e+07	1.86271e+07	1.95678e+07	-	C02380	-
2-Phenylpropylamine	Alkaloids	Alkaloids	C9H13N	136.11	91.05	135.105	[M+H]+	3	582-22-9	-	1.93478e+06	1.03839e+06	728297	502733	2.36652e+06	1.84365e+06	2.09573e+06	2.73699e+06	3.14166e+06	2.82069e+06	2.24198e+06	1.27578e+06	3.08939e+06	1.77852e+06	2.04916e+06	-	-	-
O-Acetyl-L-homoserine	Amino acids and derivatives	Amino acids and derivatives	C6H11NO4	162.08	56.05	161.069	[M+H]+	3	250736-84-6	C01077	477284	413478	452778	482411	429074	404298	385919	340752	348277	380969	390304	375403	499139	422829	383421	ko00270,ko01100	C01077	-
Apiferol	Flavonoids	Flavanols	C15H14O5	275.09	139.04	274.084	[M+H]+	3	55167-29-8	-	1.01133e+06	926390	941701	3.69795e+06	875747	2.38891e+06	184058	94574	346370	1.95444e+06	1.61297e+06	2.2659e+06	542708	831640	756252	-	CM01820	MetMap140,MetMap141
Hydroxystyrene*	Others	Others	C8H8O	121.07	77.04	120.058	[M+H]+	1	-	-	1.2239e+06	940298	1.11591e+06	4.24397e+07	4.18203e+07	3.5965e+07	6.24867e+07	5.67041e+07	2.71332e+07	1.92992e+07	2.35553e+07	2.17014e+07	2.60814e+07	3.17651e+07	2.65694e+07	-	-	-
Gly-Tyr	Amino acids and derivatives	Amino acids and derivatives	C11H14N2O4	239.1	136.08	238.095	[M+H]+	3	658-79-7	-	577693	535595	418318	268844	424233	353195	471677	378623	451104	445454	512669	392909	537355	466087	417085	-	-	-
Piperidine	Alkaloids	Piperidine alkaloids	C5H11N	86.1	69.07	85.0891	[M+H]+	3	110-89-4	C01746	5.06996e+06	3.27807e+06	3.70923e+06	2.92943e+06	3.27733e+06	3.10897e+06	3.10389e+06	3.21039e+06	4.82005e+06	3.193e+06	3.57902e+06	2.90015e+06	4.25802e+06	4.12118e+06	3.2553e+06	ko00960	C01746	-
4-methoxy-5-hydroxymethylcoumarin	Lignans and Coumarins	Coumarins	C11H10O4	207.07	91.05	206.058	[M+H]+	1	-	-	579692	1.07471e+06	671723	1.4696e+06	1.51612e+06	1.63972e+06	7.0586e+06	9.24344e+06	1.21328e+07	4.24186e+06	4.31999e+06	3.9384e+06	4.71694e+06	5.25437e+06	2.90192e+06	-	CM01426	MetMap133
(Z)-3-Ethylidene-7-hydroxy-6-methoxyphthalide	Others	Lactones	C11H10O4	207.06	91.05	206.058	[M+H]+	1	-	-	488920	503681	493616	1.69705e+06	1.28372e+06	1.94973e+06	8.39182e+06	9.19471e+06	1.09199e+07	4.1858e+06	4.27578e+06	4.02823e+06	4.64973e+06	4.52009e+06	2.85843e+06	-	-	-
Procyanidin B6*	Tannins	Proanthocyanidins	C30H26O12	579.15	127.04	578.142	[M+H]+	2	12798-58-2	-	1.19979e+06	1.64076e+06	1.57489e+06	1.36341e+06	1.30644e+06	1.55595e+06	343469	171819	745964	1.5666e+06	1.12487e+06	1.45898e+06	996744	1.13898e+06	1.02177e+06	-	-	-
Fisetinidol-(4α,6)-gallocatechin	Flavonoids	Flavanols	C30H26O12	579.15	127.04	578.142	[M+H]+	2	1262536-83-3	-	1.1923e+06	1.34753e+06	1.46656e+06	1.43367e+06	1.48397e+06	1.40731e+06	419390	142430	850846	1.50002e+06	1.15118e+06	1.30333e+06	987314	1.0666e+06	1.04378e+06	-	CM01810	MetMap140
Quercetin 4'-(6''-galloylglucoside)*	Flavonoids	Flavonols	C28H24O16	617.12	303.06	616.106	[M+H]+	1	-	-	9.25625e+06	7.2255e+06	7.23478e+06	4.63216e+06	9.47249e+06	1.43832e+07	546624	550104	435401	2.41013e+06	2.82276e+06	2.77551e+06	6.79237e+06	3.18021e+06	3.98215e+06	-	-	-
2-Methylpyridine	Alkaloids	Pyridine alkaloids	C6H7N	94.07	53.04	93.0578	[M+H]+	3	109-06-8	C14447	1.02231e+07	8.97663e+06	1.01127e+07	7.42139e+06	8.39991e+06	7.82209e+06	7.91783e+06	8.02325e+06	6.09291e+06	5.85937e+06	5.96263e+06	5.5559e+06	8.51403e+06	8.59631e+06	7.45249e+06	-	C14447	-
N-[2-[(1R,2R)-2-[(2Z)-5-Hydroxy-2-penten-1-yl]-3-oxocyclopentyl]acetyl]-L-isoleucine	Amino acids and derivatives	Amino acids and derivatives	C18H29NO5	340.21	86.1	339.205	[M+H]+	2	-	-	211314	321274	594959	472540	382031	337241	240402	214493	336252	444358	421331	376279	395194	407560	336509	-	-	-
Hydroxymethyl coumarin glucoside	Lignans and Coumarins	Coumarins	C16H18O8	339.11	177.05	338.1	[M+H]+	2	-	-	670875	710797	757458	1.01352e+07	7.83929e+06	7.00302e+06	2.72622e+06	2.94205e+06	1.08832e+06	370870	289909	401282	2.20519e+06	2.19936e+06	2.04122e+06	-	CM01423	MetMap133
Grayanotoxin XIX	Terpenoids	Ditepenoids	C20H30O3	319.23	283.21	318.219	[M+H]+	1	75829-08-2	-	991183	1.24466e+06	1.63821e+06	1.08968e+07	5.46106e+06	5.43926e+06	3.30791e+06	3.41992e+06	2.35272e+06	1.25907e+06	1.56492e+06	1.11077e+06	3.57548e+06	3.56621e+06	3.12003e+06	-	-	-
4-(2,3,6-Trimethylphenyl)butan-2-ol	Others	Alcohol compounds	C13H20O	193.16	133.1	192.151	[M+H]+	2	-	-	1.6734e+07	3.3409e+07	1.22367e+07	1.83327e+06	1.41266e+06	1.44699e+06	6.2915e+06	4.02072e+06	8.41466e+06	2.12929e+07	2.86888e+07	1.1261e+07	7.61356e+06	1.19735e+07	1.19481e+07	-	-	-
Tetraphyllin A*	Alkaloids	Alkaloids	C12H17NO6	272.11	110.06	271.106	[M+H]+	1	-	-	4.21187e+06	3.60217e+06	4.82906e+06	1.72893e+06	1.65686e+06	1.8652e+06	2.81808e+06	5.4571e+06	3.80135e+06	3.56778e+06	3.92056e+06	3.93311e+06	3.54546e+06	3.83771e+06	3.314e+06	-	-	-
(+)-(S)-1-Methylabscisic-6-Acid*	Terpenoids	Sesquiterpenoids	C15H20O4	265.14	187.11	264.136	[M+H]+	1	-	-	212983	135358	178228	101922	66663.9	78486.7	88623.8	123824	255785	58575.1	137744	79783.7	146863	147923	116842	-	-	-
2-(3,4-dihydroxyphenyl)-5,7-dihydroxy-3-[(2S,3S,4R,5S,6R)-2,3,5-trihydroxy-6-methyloxan-4-yl]oxychromen-4-one	Flavonoids	Flavonols	C21H20O11	449.11	303.06	448.101	[M+H]+	1	-	-	1.84309e+06	1.78862e+06	4.81397e+06	1.45051e+06	2.7749e+06	3.06692e+06	2.92888e+07	4.76621e+07	2.92174e+07	4.9248e+07	3.5005e+07	3.36553e+07	1.92101e+07	3.27263e+07	2.72928e+07	-	-	-
L-Valyl-L-Phenylalanine	Amino acids and derivatives	Amino acids and derivatives	C14H20N2O3	265.15	72.08	264.147	[M+H]+	2	3918-92-1	-	265796	327991	263728	155911	151863	182019	230926	199704	262739	393233	391464	280996	204637	161874	231906	-	-	-
1,7-dihydroxyisoquinoline-5-carboxylic acid	Alkaloids	Alkaloids	C10H7NO4	206.05	132.04	205.037	[M+H]+	2	-	-	3.26914e+06	2.85198e+06	2.49331e+06	1.37868e+06	1.55472e+06	1.80619e+06	3.468e+06	2.06557e+06	3.02326e+06	6.56139e+06	4.23053e+06	5.47768e+06	4.05322e+06	3.71796e+06	3.48962e+06	-	-	-
Avicularin*	Flavonoids	Flavonols	C20H18O11	435.09	303.06	434.085	[M+H]+	1	572-30-5	C22608	4.9727e+07	8.1324e+07	4.06494e+07	1.67195e+08	8.04078e+07	9.61124e+07	4.02571e+07	3.61784e+07	2.64519e+07	4.20877e+07	4.50684e+07	3.9324e+07	5.21053e+07	5.57622e+07	5.39363e+07	-	C22608	-
(1S,6R,7R,8aR)-6,7-dihydroxy-1,8a-dimethyl-1,6,7,8-tetrahydronaphthalen-2-one	Terpenoids	Monoterpenoids	C12H16O3	209.12	149.1	208.11	[M+H]+	1	-	-	636145	700524	423080	384311	334923	324470	1.24325e+06	733455	1.5033e+06	2.7913e+06	2.16185e+06	2.54913e+06	880749	1.05386e+06	1.23763e+06	-	-	-
N,N'-Dimethylarginine;SDMA*	Amino acids and derivatives	Amino acids and derivatives	C8H18N4O2	203.15	70.07	202.143	[M+H]+	1	30344-00-4	-	2.25664e+06	2.40496e+06	2.11407e+06	1.23708e+06	1.18058e+06	952383	2.45082e+06	2.53905e+06	4.32852e+06	3.01319e+06	3.51895e+06	2.36431e+06	2.14548e+06	2.46301e+06	2.7631e+06	-	-	-
LysoPE 18:1(2n isomer)*	Lipids	LPE	C23H46NO7P	480.31	339.29	479.301	[M+H]+	3	-	-	3.27768e+06	2.78282e+06	2.83665e+06	5.65728e+06	1.02616e+07	1.38602e+07	3.5676e+06	1.24097e+07	1.29855e+07	4.36953e+06	6.77335e+06	5.90816e+06	6.1952e+06	5.4353e+06	7.16745e+06	-	-	-
Methyl 3-aminopropanoate	Amino acids and derivatives	Amino acids and derivatives	C4H9NO2	104.07	59.01	103.063	[M+H]+	3	4138-35-6	-	1.95794e+07	1.80713e+07	1.96302e+07	1.06031e+07	1.08635e+07	9.23453e+06	1.201e+07	1.00289e+07	1.23992e+07	1.13976e+07	1.08915e+07	1.1368e+07	1.55646e+07	1.31981e+07	1.18221e+07	-	-	-
N,N-Dimethylglycine	Amino acids and derivatives	Amino acids and derivatives	C4H9NO2	104.07	58.07	103.063	[M+H]+	3	1118-68-9	C01026	2.88377e+07	2.62652e+07	3.20151e+07	1.7176e+07	1.74456e+07	1.64152e+07	1.98441e+07	1.65322e+07	2.03555e+07	1.86769e+07	1.84122e+07	1.82708e+07	2.31143e+07	2.09896e+07	1.94724e+07	ko00260,ko01100	C01026	-
(6-amino-3-oxohexan-2-yl)proline	Amino acids and derivatives	Amino acids and derivatives	C11H20N2O3	229.15	142.09	228.147	[M+H]+	1	-	-	145563	109296	128179	128418	96085.9	107143	130860	156549	228679	145303	149277	190802	134268	149877	161839	-	-	-
Cyclo(L-tyrosyl-D-proline)	Amino acids and derivatives	Amino acids and derivatives	C14H16N2O3	261.12	136.08	260.116	[M+H]+	3	61117-56-4	-	867228	687628	738995	980254	972114	1.1548e+06	326712	171131	492109	1.029e+06	981381	964419	699164	675759	759473	-	-	-
O-beta-D-Glucosylzeatin	Alkaloids	Alkaloids	C16H23N5O6	382.17	220.12	381.165	[M+H]+	1	56329-06-7	C03423	7.75356e+06	4.12269e+06	8.51311e+06	1.5701e+06	2.343e+06	1.65938e+06	2.51922e+06	2.26274e+06	2.62477e+06	3.67884e+06	4.17694e+06	2.97525e+06	3.78424e+06	3.63953e+06	2.70312e+06	ko00908,ko01110	C03423	-
AMP	Nucleotides and derivatives	Nucleotides and derivatives	C10H14N5O7P	348.07	136.06	347.063	[M+H]+	3	61-19-8	C00020	6.26798e+06	6.26171e+06	9.22201e+06	8.86508e+06	1.14587e+07	1.20658e+07	5.85153e+06	5.14584e+06	1.19839e+07	1.40258e+07	1.45275e+07	1.45902e+07	8.74464e+06	8.20017e+06	9.85382e+06	ko00230,ko00908,ko01100,ko01110,ko01232,ko01240	C00020	-
Arecatannin C1	Tannins	Tannin	C45H38O18	867.21	715.17	866.206	[M+H]+	2	87727-69-3	C17897	2.11046e+07	2.95581e+07	3.80763e+07	1.81068e+07	2.2961e+07	1.76903e+07	1.96351e+07	1.14116e+07	1.63764e+07	2.78857e+07	2.25574e+07	1.87794e+07	2.45886e+07	2.69149e+07	2.67494e+07	-	C17897	-
IMP	Nucleotides and derivatives	Nucleotides and derivatives	C10H13N4O8P	349.05	137.05	348.047	[M+H]+	3	131-99-7	C00130	521952	449687	602306	726557	854797	920399	425035	377075	823614	1.0577e+06	966028	1.08944e+06	617283	624487	755847	ko00230,ko01100,ko01110,ko01232,ko01240	C00130	-
3-p-Coumaroyl-1,5-quinolactone	Phenolic acids	Phenolic acids	C16H16O7	321.1	147.04	320.09	[M+H]+	1	-	-	5.77192e+06	5.27542e+06	4.86796e+06	7.31995e+06	2.59338e+07	2.18998e+07	804134	801097	898136	808590	1.71958e+06	701471	8.5392e+06	8.51265e+06	6.40841e+06	-	-	-
7-Hydroxy-tryptophan*	Amino acids and derivatives	Amino acids and derivatives	C11H12N2O3	221.09	130.06	220.085	[M+H]+	1	-	-	4.62127e+06	5.60248e+06	3.78929e+06	563294	560920	591023	2.25508e+06	3.08095e+06	1.13197e+06	1.79236e+06	1.70215e+06	1.82343e+06	2.37758e+06	2.18659e+06	2.18405e+06	-	-	-
2-[(2R)-3-(3,4-dihydroxyphenyl)-2-hydroxypropyl]benzene-1,3,5-triol	Others	Others	C15H16O6	293.1	123.04	292.095	[M+H]+	2	-	-	4.53757e+06	2.72e+06	6.00367e+06	493803	637755	305082	7.20096e+06	5.1419e+06	2.13862e+06	651597	597924	847310	3.25676e+06	2.268e+06	2.17458e+06	-	-	-
Ile-Phe	Amino acids and derivatives	Amino acids and derivatives	C15H22N2O3	279.17	86.1	278.163	[M+H]+	3	-	-	347784	227116	776346	255623	246572	316124	194379	176936	209699	330564	294773	316655	328628	227691	268421	-	-	-
Primflasine	Flavonoids	Flavonols	C31H36O19	713.19	287.06	712.185	[M+H]+	2	-	-	2.16837e+06	1.81534e+06	2.12779e+06	7.89292e+06	9.34105e+06	8.51732e+06	9.37473e+07	7.69348e+07	2.67429e+07	4.21546e+06	4.29847e+06	4.43064e+06	2.27701e+07	2.18935e+07	2.1072e+07	-	-	-
Homoeriodictyol-7,4'-di-O-β-D-glucopyranoside	Flavonoids	Flavanones	C28H34O16	627.19	303.09	626.185	[M+H]+	3	-	-	8.54405e+06	1.29363e+07	4.21297e+06	6.33304e+06	2.38293e+06	4.66115e+06	1.10253e+06	1.30952e+06	711349	2.70435e+06	1.38408e+06	1.29894e+06	3.42451e+06	3.78265e+06	3.05225e+06	-	-	-
3-O-Galloylepicatechin-(4beta->6)-catechin	Tannins	Proanthocyanidins	C37H30O16	731.16	411.11	730.153	[M+H]+	2	106533-59-9	-	202138	381610	152526	3.45916e+06	3.87913e+06	5.27009e+06	805119	785202	840153	2.28064e+06	2.33627e+06	2.54749e+06	1.0939e+06	1.45291e+06	1.52895e+06	-	-	-
Hispidulin-8-C-glucoside	Flavonoids	Flavones	C22H22O11	463.13	343.09	462.116	[M+H]+	3	-	-	484718	591133	670249	336120	682480	612858	449741	375447	285639	365271	521634	387703	436600	439417	556751	-	CM00912	MetMap110
6-Hydroxyluteolin 6-glucoside	Flavonoids	Flavones	C21H20O12	465.1	85.03	464.096	[M+H]+	1	-	-	2.39573e+07	4.07904e+07	5.45728e+07	1.94059e+07	1.87556e+07	1.57904e+07	1.52085e+07	1.51145e+07	1.24568e+07	1.52486e+07	2.08027e+07	1.76549e+07	1.60218e+07	2.19432e+07	1.49829e+07	-	-	-
Plantagoside	Flavonoids	Flavanones	C21H22O12	467.12	305.07	466.111	[M+H]+	1	78708-33-5	C17531	6.70605e+07	4.03496e+07	2.94255e+07	3.74519e+07	2.07017e+07	2.47856e+07	2.09539e+07	2.56243e+07	1.86929e+07	1.36222e+07	1.65758e+07	1.53277e+07	2.62956e+07	3.46386e+07	3.51074e+07	-	C17531	-
2-(4-hydroxy-1H-indol-3-yl)acetic acid	Alkaloids	Alkaloids	C10H9NO3	192.06	146.06	191.058	[M+H]+	3	-	-	171399	474004	216634	421347	294246	454921	857722	979881	312108	178642	243247	235147	306807	416153	386923	-	-	-
Angelicin	Lignans and Coumarins	Coumarins	C11H6O3	187.04	131.05	186.032	[M+H]+	3	523-50-2	C09060	249099	399768	305811	141684	179933	142739	425331	248853	331159	229218	217843	202430	167972	227371	233572	ko00999,ko01110	C09060	-
3-[3,4-dihydroxy-5-(hydroxymethyl)oxolan-2-yl]-2-oxo-1H-imidazole-5-carbaldehyde*	Nucleotides and derivatives	Nucleotides and derivatives	C9H12N2O6	245.08	113.04	244.07	[M+H]+	1	-	-	3.14021e+06	3.08813e+06	4.52828e+06	2.33179e+06	1.70377e+06	2.17253e+06	2.08574e+06	2.30564e+06	1.68391e+06	2.74467e+06	2.6931e+06	1.97878e+06	1.88922e+06	2.18208e+06	2.0764e+06	-	-	-
Hexyl dihydrogen phosphate*	Others	Others	C6H15O4P	183.08	98.98	182.071	[M+H]+	3	3900-04-7	-	240986	214145	231423	270462	271397	369229	225780	289219	369521	203555	278054	240616	569940	507671	605516	-	-	-
5,8-Dihydroxycoumarin-5-O-glucoside	Lignans and Coumarins	Coumarins	C15H16O9	341.09	123.04	340.079	[M+H]+	1	-	-	183676	251734	189385	84172.2	55128.1	29992.5	201762	96239.2	286378	351830	327663	272978	222059	154482	186914	-	-	-
Leu-Arg	Amino acids and derivatives	Amino acids and derivatives	C12H25N5O3	288.2	175.12	287.196	[M+H]+	3	26607-15-8	-	868263	804754	949379	593114	909489	854677	879406	772512	950923	1.06401e+06	1.00718e+06	811986	772186	793535	931989	-	-	-
2'-Deoxymugineic acid	Alkaloids	Alkaloids	C12H20N2O7	305.13	186.08	304.127	[M+H]+	2	74235-24-8	C15485	4.10783e+06	2.80129e+06	4.28192e+06	2.19443e+06	2.33044e+06	2.10488e+06	2.21373e+06	1.32982e+06	2.64174e+06	2.47438e+06	2.05648e+06	2.04883e+06	2.63405e+06	3.12388e+06	3.18901e+06	ko00999,ko01100,ko01110	C15485	-
Prodelphinidin B*	Flavonoids	Other Flavonoids	C30H26O14	611.14	147.04	610.132	[M+H]+	1	86631-36-9	-	1.628e+07	1.56515e+07	6.39411e+06	9.03817e+07	8.5806e+07	1.08185e+08	2.33726e+07	2.99449e+07	1.51033e+07	9.24253e+06	2.39296e+06	6.92958e+06	4.14552e+07	5.0326e+07	2.46449e+07	-	-	-
Isocytosine	Nucleotides and derivatives	Nucleotides and derivatives	C4H5N3O	112.05	70.03	111.043	[M+H]+	3	108-53-2	-	171088	167950	223022	58964.5	45914.8	47639.4	51867.8	60691.6	63116.9	49268.8	59708.4	31706.5	81466.9	143468	113821	-	-	-
Rubrofusarin-6-O-glucoside	Others	Ketone compounds	C21H22O10	435.13	273.07	434.121	[M+H]+	1	132922-80-6	-	6.01605e+07	7.46442e+07	8.71572e+07	625646	651282	567080	1.36202e+06	1.44607e+06	504928	419563	381111	288969	1.84307e+07	2.30816e+07	2.18108e+07	-	-	-
N(6),N(6)-Dimethyl-L-lysine	Amino acids and derivatives	Amino acids and derivatives	C8H18N2O2	175.12	70.07	174.137	[M+H]+	3	2259-86-1	-	560550	636606	696597	94187.5	130659	104791	222019	284503	428407	291929	372018	226361	421245	435567	369608	-	-	-
L-Serine	Amino acids and derivatives	Amino acids and derivatives	C3H7NO3	106.05	70.03	105.043	[M+H]+	3	56-45-1	C00065	248321	194109	231738	243364	249140	220800	203220	128621	128063	172541	147749	144124	202707	184930	195456	ko00260,ko00261,ko00270,ko00460,ko00470,ko00564,ko00600,ko00630,ko00920,ko00970,ko01100,ko01110,ko01200,ko01230,ko01240,ko02010	C00065	-
Levofolinic acid*	Alkaloids	Alkaloids	C20H23N7O7	474.18	327.12	473.166	[M+H]+	1	-	-	1.46442e+07	1.12284e+07	2.13704e+07	5.18688e+06	5.93928e+06	5.0398e+06	1.84223e+07	1.14773e+07	4.24658e+07	4.00097e+07	3.5321e+07	3.36028e+07	1.59248e+07	1.61031e+07	1.55198e+07	-	-	-
L-Aspartyl-L-Phenylalanine	Amino acids and derivatives	Amino acids and derivatives	C13H16N2O5	281.11	166.09	280.106	[M+H]+	2	13433-09-5	-	1.48637e+06	1.26323e+06	1.48758e+06	1.19108e+06	1.02389e+06	967728	1.30663e+06	1.45795e+06	1.3772e+06	1.67824e+06	1.53656e+06	1.57961e+06	1.33219e+06	1.24522e+06	1.42604e+06	-	-	-
Thr-Thr	Amino acids and derivatives	Amino acids and derivatives	C8H16N2O5	221.11	74.06	220.106	[M+H]+	3	-	-	132843	127653	122841	105653	120437	102942	147721	127422	135113	119303	128764	151783	133129	140100	148967	-	-	-
L-Homocystine	Amino acids and derivatives	Amino acids and derivatives	C8H16N2O4S2	269.06	136.04	268.055	[M+H]+	3	626-72-2	C01817	133470	162256	186608	105865	113347	104844	153004	138211	167968	182652	171741	157317	139228	135806	133945	ko00270	C01817	-
L-Glutamine	Amino acids and derivatives	Amino acids and derivatives	C5H10N2O3	147.08	84.04	146.069	[M+H]+	3	56-85-9	C00064	2.27537e+06	1.37877e+06	974597	1.51342e+06	1.09551e+06	1.00167e+06	1.44331e+06	767487	1.81553e+06	846827	1.13528e+06	1.2777e+06	1.8986e+06	1.13078e+06	1.1108e+06	ko00220,ko00230,ko00240,ko00250,ko00470,ko00630,ko00750,ko00910,ko00970,ko01100,ko01230,ko01232,ko01240,ko02010	C00064	-
L-Lysine	Amino acids and derivatives	Amino acids and derivatives	C6H14N2O2	147.11	84.08	146.106	[M+H]+	3	56-87-1	C00047	2.44915e+06	1.64541e+06	1.06993e+06	1.52356e+06	1.11752e+06	1.10003e+06	1.35427e+06	720123	1.90242e+06	832769	978211	1.2397e+06	2.00763e+06	1.23293e+06	1.16929e+06	ko00300,ko00310,ko00470,ko00780,ko00960,ko00970,ko01100,ko01110,ko01210,ko01230,ko02010	C00047	-
4-Hydroxy-L-tryptophan*	Amino acids and derivatives	Amino acids and derivatives	C11H12N2O3	221.09	130.06	220.085	[M+H]+	1	25242-90-4	C21777	4.80282e+06	5.90445e+06	3.8475e+06	647017	602765	721829	2.602e+06	3.42674e+06	1.30035e+06	1.90995e+06	1.82787e+06	2.00867e+06	2.16039e+06	2.48395e+06	2.36042e+06	ko00901	C21777	-
eurycorymboside A	Phenolic acids	Phenolic acids	C15H18O8	327.11	147.04	326.1	[M+H]+	2	-	-	340547	383251	721731	474187	464035	368928	2.52529e+06	994846	3.98177e+06	1.14096e+07	1.16802e+07	8.91697e+06	5.29948e+06	4.76987e+06	3.63747e+06	-	-	-
Myricetin	Flavonoids	Flavonols	C15H10O8	319.04	153.02	318.038	[M+H]+	1	529-44-2	C10107	1.50516e+07	1.54447e+07	1.50793e+07	8.54667e+06	1.14381e+07	1.35838e+07	2.50447e+06	1.52589e+06	855107	446360	413799	596706	5.27267e+06	3.33624e+06	3.50351e+06	ko00941,ko00944,ko01110	C10107	MetMap109
p-Coumaroylputrescine	Alkaloids	Phenolamine	C13H18N2O2	235.14	147.04	234.137	[M+H]+	3	34136-53-3	C18326	295076	245746	168664	471068	195087	301559	524324	806816	1.08695e+06	649879	716374	582214	570825	639610	565747	ko00330,ko01100	C18326	-
Gln-Asp-Asn	Amino acids and derivatives	Amino acids and derivatives	C13H21N5O8	376.14	224.09	375.139	[M+H]+	3	-	-	194776	204284	349323	168883	201233	139857	3.38036e+06	1.81393e+06	7.49759e+06	8.77232e+06	9.50016e+06	1.01219e+07	3.87725e+06	3.72331e+06	4.16877e+06	-	-	-
GMP	Nucleotides and derivatives	Nucleotides and derivatives	C10H14N5O8P	364.07	152.06	363.058	[M+H]+	3	85-32-5	C00144	780594	499617	961144	1.03187e+06	1.46515e+06	2.48847e+06	492260	548040	765318	1.6313e+06	1.45699e+06	1.27251e+06	965461	937497	1.14488e+06	ko00230,ko01100,ko01232	C00144	-
(2S,4R)-1,4-dimethylpyrrolidine-2-carboxylic acid	Alkaloids	Alkaloids	C7H13NO2	144.1	98.1	143.095	[M+H]+	3	-	-	623800	795972	869333	270580	348314	449242	614818	697450	694506	644328	577363	469989	844845	607593	557017	-	-	-
Putrescine	Alkaloids	Alkaloids	C4H12N2	89.11	72.08	88.1	[M+H]+	3	110-60-1	C00134	1.07969e+06	823799	633435	362883	455469	563584	254088	172426	417843	315111	377404	352479	711274	503205	370047	ko00330,ko00470,ko00480,ko00960,ko01100,ko01110,ko02010,ko04148	C00134	-
Loliolide	Terpenoids	Monoterpenoids	C11H16O3	197.12	133.1	196.11	[M+H]+	1	5989-02-6	-	5.95354e+06	8.43037e+06	5.90575e+06	1.70303e+06	781402	1.15403e+06	833004	597040	872544	1.02089e+06	934641	787245	1.78279e+06	2.21415e+06	1.96233e+06	-	-	-
7-Hydroxy-3,7-Dimethyl-2,8-Nonadien-1,4-olide	Terpenoids	Monoterpenoids	C11H16O3	197.12	133.1	196.11	[M+H]+	2	193816-74-9	-	5.82625e+06	8.15805e+06	5.44654e+06	1.60818e+06	745953	1.04042e+06	766134	563096	743088	951876	841729	682645	1.65898e+06	2.18228e+06	2.03595e+06	-	-	-
γ-Glu-Leu*	Amino acids and derivatives	Amino acids and derivatives	C11H20N2O5	261.14	86.1	260.137	[M+H]+	1	2566-39-4	-	649332	504328	484110	434611	3.28558e+06	3.20598e+06	1.48631e+06	1.36787e+06	4.80387e+06	690284	607769	2.04705e+06	1.33863e+06	1.16123e+06	1.63451e+06	-	-	-
Gly-Val-Ala	Amino acids and derivatives	Amino acids and derivatives	C10H19N3O4	246.14	72.08	245.138	[M+H]+	3	-	-	586604	382225	358435	28667.5	30761.9	50171	54835.2	36459.1	72471.8	56402.1	31979.8	64412.3	139943	117166	180742	-	-	-
Met-Gly-Met	Amino acids and derivatives	Amino acids and derivatives	C12H23N3O4S2	360.09	208.1	337.113	[M+Na]+	3	14486-10-3	-	1.66597e+07	1.18348e+07	2.52551e+07	1.77223e+07	1.98785e+07	1.77702e+07	1.48994e+07	8.53844e+06	4.67412e+07	6.44544e+07	6.02521e+07	7.04215e+07	2.89516e+07	2.72796e+07	2.49309e+07	-	-	-
Isoorientin-7-O-glucoside*	Flavonoids	Flavones	C27H30O16	611.17	449.11	610.153	[M+H]+	3	-	-	5.23192e+06	1.20981e+07	3.10155e+06	6.95571e+06	5.81215e+06	8.82576e+06	1.11191e+07	1.06364e+07	4.18124e+06	1.25274e+07	1.59698e+07	1.63724e+07	6.46489e+06	7.49953e+06	1.24317e+07	-	CM00186	MetMap105
Quercetin-3'-(6''-O-p-Coumaroyl)glucoside*	Flavonoids	Flavonols	C30H26O14	611.14	147.04	610.132	[M+H]+	1	-	-	208949	349535	201815	1.60722e+06	1.44205e+06	1.5967e+06	589447	933735	595660	142212	193054	87697.4	920927	823433	661178	-	-	-
Rhodionidin*	Flavonoids	Flavonols	C27H30O16	611.16	303.05	610.153	[M+H]+	1	94696-40-9	-	380139	509020	510813	135436	310810	207472	3.48869e+06	4.39007e+06	6.81054e+06	8.10549e+06	6.24158e+06	7.04781e+06	4.54997e+06	3.72921e+06	2.56605e+06	-	-	-
Triethylamine	Alkaloids	Alkaloids	C6H15N	102.13	58.07	101.12	[M+H]+	3	121-44-8	C14691	146590	122591	160523	80510	106916	136508	76002	56313.3	73798.4	56407.7	68647.9	63054.5	129429	104331	59064.9	-	C14691	-
4-Aminobutanoate	Organic acids	Organic acids	C4H9NO2	104.07	69.03	103.063	[M+H]+	3	56-12-2	C00334	1.60646e+06	1.31159e+06	1.35274e+06	1.95461e+06	1.64357e+06	1.65316e+06	1.40603e+06	946526	1.1633e+06	1.14494e+06	1.2917e+06	1.16497e+06	1.64044e+06	1.40255e+06	1.19433e+06	ko00250,ko00330,ko00410,ko00650,ko00760,ko01100	C00334	-
Leu-Asp	Amino acids and derivatives	Amino acids and derivatives	C10H18N2O5	247.13	86.1	246.122	[M+H]+	3	32949-40-9	-	1.27032e+06	1.04902e+06	926392	805369	919850	760571	1.13211e+06	1.04468e+06	1.6761e+06	1.43204e+06	1.28608e+06	1.18726e+06	718362	1.10244e+06	1.11032e+06	-	-	-
2,3-Dihydrobenzofuran*	Others	Others	C8H8O	121.06	77.04	120.058	[M+H]+	1	496-16-2	-	1.37179e+06	924413	1.09087e+06	4.00914e+07	3.97881e+07	3.64398e+07	6.55857e+07	5.5639e+07	2.74226e+07	1.9613e+07	2.28186e+07	2.12221e+07	2.63926e+07	2.97394e+07	2.65498e+07	-	-	-
3-[3,4-dihydroxy-5-(hydroxymethyl)oxolan-2-yl]-1,2,3,4-tetrahydropyrimidine-2,4-dione*	Nucleotides and derivatives	Nucleotides and derivatives	C9H12N2O6	245.07	113.03	244.07	[M+H]+	1	-	-	4.4497e+06	3.12714e+06	4.56928e+06	1.82217e+06	2.4296e+06	1.86674e+06	2.02063e+06	2.254e+06	1.81355e+06	2.58458e+06	2.72012e+06	2.00682e+06	1.72239e+06	2.26609e+06	2.30044e+06	-	-	-
1,7-Dihydroxy-3,6-dimethoxyxanthone*	Flavonoids	Other Flavonoids	C15H12O6	289.07	153.02	288.063	[M+H]+	1	42833-92-1	-	3.01075e+07	5.14446e+07	3.2201e+07	1.62451e+06	1.5348e+06	1.43379e+06	1.75292e+06	1.482e+06	814252	2.3142e+06	2.05929e+06	2.22844e+06	9.58999e+06	9.4825e+06	9.57224e+06	-	-	-
Spermine	Alkaloids	Alkaloids	C10H26N4	203.22	84.08	202.216	[M+H]+	3	71-44-3	C00750	2.34241e+06	2.33193e+06	3.1768e+06	2.29989e+06	1.61604e+06	1.90303e+06	1.84663e+06	1.79963e+06	2.10639e+06	1.63663e+06	1.79838e+06	1.67489e+06	2.0577e+06	2.15324e+06	1.99115e+06	ko00330,ko00410,ko00480,ko00770,ko01100,ko01240	C00750	-
6,7,3',4'-Tetrahydroxyaurone-6-O-(6''-O-p-Coumaroyl)glucoside*	Flavonoids	Aurones	C30H26O13	595.14	287.05	594.137	[M+H]+	1	-	-	676002	750223	434681	2.37878e+06	1.76651e+06	1.77025e+06	1.8696e+06	2.40475e+06	685077	239185	296925	330149	789540	851569	922464	-	-	-
Kaempferol-3-O-(6''-p-Coumaroyl)galactoside*	Flavonoids	Flavonols	C30H26O13	595.14	287.06	594.137	[M+H]+	1	-	-	571877	871659	567473	1.60363e+06	2.70999e+06	1.96935e+06	1.87453e+06	2.74441e+06	618632	207091	266814	206904	826474	1.68033e+06	885084	-	CM00485	MetMap113
Herbacetin 8-gentiobioside*	Flavonoids	Flavonols	C27H30O17	627.15	303.05	626.148	[M+H]+	1	-	-	1.94547e+07	1.20462e+07	4.63994e+06	6.30963e+06	6.07873e+06	5.2725e+06	8.00275e+06	7.50751e+06	1.11265e+07	2.20558e+07	1.45771e+07	2.47794e+07	1.45445e+07	1.35316e+07	2.31791e+07	-	-	-
1-Hydroxy-resveratrol	Others	Stilbene	C14H12O4	245.08	107.05	244.074	[M+H]+	1	-	-	7.26311e+06	1.72091e+07	1.04329e+07	240290	230032	214491	146824	201299	141559	117846	149130	98487.9	917146	1.03341e+06	1.05222e+06	-	-	-
Glycyl-tryptophan	Amino acids and derivatives	Amino acids and derivatives	C13H15N3O3	262.12	188.07	261.111	[M+H]+	3	2390-74-1	-	712240	786069	1.00904e+06	484512	461534	563545	488135	610848	355101	1.2524e+06	872309	1.18103e+06	581427	515570	535231	-	-	-
Scopolin	Lignans and Coumarins	Coumarins	C16H18O9	355.1	193.05	354.095	[M+H]+	1	531-44-2	C01527	6.66286e+06	1.58158e+06	3.67622e+06	2.1769e+06	1.3105e+06	2.00536e+06	1.40962e+06	619563	1.16825e+06	8.77026e+06	9.09907e+06	4.97703e+06	6.00828e+06	4.61575e+06	3.49916e+06	ko00999,ko01110	C01527	-
Asp-Trp	Amino acids and derivatives	Amino acids and derivatives	C15H17N3O5	320.12	146.06	319.117	[M+H]+	3	71835-79-5	-	863370	571445	1.0894e+06	735181	438501	548222	5.26096e+06	7.10168e+06	4.95131e+06	1.51371e+06	1.28041e+06	1.66859e+06	2.051e+06	1.87706e+06	2.1916e+06	-	-	-
6-hydroxy-2-methyl-5-(prop-1-en-2-yl)cyclohex-2-en-1-one*	Terpenoids	Monoterpenoids	C10H14O2	167.11	93.07	166.099	[M+H]+	1	-	-	3.44018e+06	2.80103e+06	3.17155e+06	1.30229e+07	9.60841e+06	7.85925e+06	1.48678e+07	1.28974e+07	3.65846e+07	2.58259e+07	2.69886e+07	2.20987e+07	1.914e+07	1.52803e+07	1.36437e+07	-	-	-
Hyp-Ser	Amino acids and derivatives	Amino acids and derivatives	C8H14N2O5	219.1	86.06	218.09	[M+H]+	3	-	-	290937	262881	279415	677656	621643	676865	296667	273357	390509	358894	339459	319296	399423	382560	361551	-	-	-
L-Homoserine	Amino acids and derivatives	Amino acids and derivatives	C4H9NO3	120.07	74.06	119.058	[M+H]+	3	672-15-1	C00263	8.47237e+06	8.09302e+06	6.54686e+06	2.93599e+06	3.05511e+06	3.28686e+06	3.05943e+06	2.49796e+06	3.32119e+06	3.38006e+06	3.76286e+06	3.3548e+06	4.38958e+06	4.30622e+06	4.29909e+06	ko00260,ko00270,ko00300,ko00920,ko01100,ko01110,ko01230	C00263	-
L-Asparagine	Amino acids and derivatives	Amino acids and derivatives	C4H8N2O3	133.06	74.02	132.054	[M+H]+	3	70-47-3	C00152	8.08116e+07	5.10994e+07	3.64159e+07	1.32825e+07	6.24472e+06	6.67128e+06	6.81521e+06	5.19892e+06	9.36472e+06	8.56293e+06	1.22093e+07	6.73181e+06	2.57698e+07	2.22028e+07	2.2208e+07	ko00250,ko00460,ko00970,ko01100,ko01110,ko01230	C00152	-
Kojibiose	Others	Saccharides	C12H22O11	343.12	85.03	342.116	[M+H]+	1	2140-29-6	C19632	53768.6	41022.4	46304.6	87613.2	58131.1	62859.6	92783.3	79376.9	59369.7	61001.5	76742.3	49415.5	87074.9	71083.9	61985.9	-	C19632	-
Asp-Ile-Leu	Amino acids and derivatives	Amino acids and derivatives	C16H29N3O6	360.21	201.12	359.206	[M+H]+	3	-	-	417556	361004	373562	258739	396660	185883	344281	309730	358272	512339	429866	407187	543908	574032	287422	-	-	-
Nicotinic Acid Methyl Ester(Methyl Nicotinate)	Alkaloids	Pyridine alkaloids	C7H7NO2	138.05	78.03	137.048	[M+H]+	3	93-60-7	-	586967	369975	729617	227530	178816	168342	489840	392027	659789	358347	466752	338322	361427	323383	272331	-	-	-
L-Prolyl-L-Phenylalanine	Amino acids and derivatives	Amino acids and derivatives	C14H18N2O3	263.14	70.06	262.132	[M+H]+	3	13589-02-1	-	284233	390528	265793	80043.9	175342	139498	466828	775980	478133	204101	242474	211650	360110	293894	240057	-	-	-
S-methyl-L-thiocitrulline	Amino acids and derivatives	Amino acids and derivatives	C7H15N3O2S	206.1	116.07	205.089	[M+H]+	3	209589-59-3	-	427926	362489	415863	319432	367119	309684	329665	340911	358169	290497	317304	270879	556846	304998	306847	-	-	-
2-Aminotetradecane-1,5,13-triol	Lipids	Sphingolipids	C14H31NO3	262.24	200.2	261.23	[M+H]+	1	-	-	3.01718e+06	2.91859e+06	3.42702e+06	5.28469e+06	2.92052e+06	2.66545e+06	3.15771e+06	2.56204e+06	3.12717e+06	2.61712e+06	2.32685e+06	2.30138e+06	2.92243e+06	3.25646e+06	2.59209e+06	-	-	-
3-(triazan-2-yl)propyl L-prolinate	Amino acids and derivatives	Amino acids and derivatives	C8H18N4O2	203.15	116.07	202.143	[M+H]+	1	-	-	655629	741187	555374	296639	407850	320971	613041	595299	723394	750163	741305	553861	542713	681547	643095	-	-	-
preisocalamenediol*	Terpenoids	Sesquiterpenoids	C15H24O	221.19	119.08	220.183	[M+H]+	1	25645-19-6	-	1.55612e+06	1.07731e+06	1.56205e+06	175785	174678	193942	219069	273065	193918	191800	170556	159143	591619	668969	534887	-	-	-
N-Fructosyl tyrosine	Amino acids and derivatives	Amino acids and derivatives	C15H21NO8	344.13	147.04	343.127	[M+H]+	1	-	-	231219	524693	236427	63138.2	60411.6	100537	1.58409e+06	1.15668e+06	3.583e+06	3.81061e+06	3.73073e+06	4.26492e+06	2.4817e+06	2.61175e+06	2.36316e+06	-	-	-
10-Formyltetrahydrofolate*	Alkaloids	Alkaloids	C20H23N7O7	474.17	327.12	473.166	[M+H]+	1	2800-34-2	C00234	1.32126e+07	9.70142e+06	1.86561e+07	5.14543e+06	4.90453e+06	5.32655e+06	1.69905e+07	1.04509e+07	4.42603e+07	3.65468e+07	3.37199e+07	3.21545e+07	1.47238e+07	1.49242e+07	1.54011e+07	ko00670,ko00970,ko01100,ko01200,ko01240	C00234	-
Tricetin 3'-xyloside*	Flavonoids	Flavones	C20H18O11	435.09	303.05	434.085	[M+H]+	1	117247-36-6	-	5.99436e+07	9.15751e+07	6.87517e+07	1.72917e+08	7.56855e+07	1.31468e+08	4.10335e+07	4.0573e+07	3.35508e+07	4.25065e+07	4.59598e+07	1.02968e+08	4.77382e+07	5.4007e+07	6.1273e+07	-	-	-
Isofraxetin	Lignans and Coumarins	Coumarins	C10H8O5	209.05	194.02	208.037	[M+H]+	1	50656-75-2	-	282179	284631	181153	60062.2	56751.8	68382.4	502013	180663	748486	1.79411e+06	1.32286e+06	1.60601e+06	464828	697775	770345	-	CM01383	MetMap129
Quercetin 7-O-sambubioside*	Flavonoids	Flavonols	C26H28O16	597.14	303.05	596.138	[M+H]+	1	-	-	2.62095e+06	3.57627e+06	856905	1.24083e+07	5.35817e+06	1.10997e+07	833587	1.02894e+06	588158	1.43041e+06	1.48051e+06	514032	1.89454e+06	1.77554e+06	3.54131e+06	-	-	-
2',4,4',6'-Tetrahydroxychalcone 4'-O-glucoside*	Flavonoids	Flavones	C21H22O10	435.13	273.08	434.121	[M+H]+	1	-	C16407	5.40535e+07	7.41675e+07	8.74528e+07	529924	492338	601556	1.416e+06	1.42536e+06	565624	296374	287265	330701	1.84489e+07	2.44645e+07	2.26432e+07	ko00941,ko01110	C16407	-
3,4-Dihydro-4-(4'-hydroxyphenyl)-5,7-dihydroxycoumarin glucoside	Lignans and Coumarins	Coumarins	C21H22O10	435.13	273.08	434.121	[M+H]+	1	-	-	6.30409e+07	7.13617e+07	9.21667e+07	750563	509039	623329	1.3545e+06	1.40463e+06	476077	340295	382990	335547	1.9048e+07	2.21404e+07	1.98152e+07	-	-	-
Phlorizin chalcone*	Flavonoids	Chalcones	C21H22O10	435.13	273.09	434.121	[M+H]+	1	4547-85-7	C16406	6.02136e+07	7.67099e+07	9.37964e+07	676010	578398	590447	1.65457e+06	1.41743e+06	533077	388434	369393	283792	1.85992e+07	2.36757e+07	2.24189e+07	ko00941	C16406	-
6-Chloropurine	Nucleotides and derivatives	Nucleotides and derivatives	C5H3ClN4	155.01	119.04	154.005	[M+H]+	3	87-42-3	-	1.09678e+07	8.33628e+06	8.15233e+06	9.8798e+06	1.00161e+07	9.42688e+06	8.04892e+06	7.6366e+06	9.07469e+06	7.2154e+06	7.8114e+06	7.29811e+06	1.25113e+07	9.85248e+06	6.39169e+06	-	-	-
3-O-β-D-glucosyl-esculetin*	Lignans and Coumarins	Coumarins	C15H16O9	341.09	179.03	340.079	[M+H]+	1	-	-	7.55043e+06	7.70628e+06	8.13963e+06	1.01986e+06	1.11143e+06	1.09841e+06	6.41669e+06	2.86001e+06	1.05727e+07	1.30346e+07	1.07212e+07	8.72541e+06	6.65245e+06	7.0324e+06	4.62172e+06	-	-	-
Gly-Met-Trp	Amino acids and derivatives	Amino acids and derivatives	C18H24N4O4S1	393.15	151.04	392.152	[M+H]+	3	-	-	1.0684e+06	827974	1.24468e+06	1.40773e+06	3.27793e+06	3.86552e+06	3.2061e+06	3.25022e+06	2.19207e+06	3.03166e+06	3.1842e+06	2.62421e+06	2.2512e+06	2.57293e+06	2.76928e+06	-	-	-
Feruloyl syringic acid	Phenolic acids	Phenolic acids	C19H18O8	375.11	137.1	374.1	[M+H]+	3	-	-	545141	227772	449659	415770	578365	611034	4.3126e+06	4.54243e+06	1.80486e+06	948315	1.25408e+06	724398	1.75531e+06	2.67676e+06	3.25496e+06	-	CM02545	MetMap156,MetMap165
3-(1-hydroxyethyl)-4-methylpentane-1,4-diol O-Glucoside	Others	Alcohol compounds	C14H28O8	325.19	163.13	324.178	[M+H]+	3	-	-	295297	389393	546686	422905	464891	375474	2.97515e+06	2.93818e+06	2.86324e+06	1.49305e+06	1.43682e+06	1.47146e+06	1.2813e+06	1.41011e+06	1.43268e+06	-	-	-
3,5,3',4',5'-penta-hydroxyflavan-7-gallate*	Flavonoids	Flavanols	C22H18O11	459.09	139.04	458.085	[M+H]+	1	-	-	1.11814e+07	1.14777e+07	3.66053e+07	70844.2	34278.7	29264.3	2.8286e+06	2.20457e+06	3.47572e+06	237668	250054	837152	5.05064e+06	4.8349e+06	3.188e+06	-	-	-
dictamtrinor-guaianol D	Others	Others	C13H22O2	211.17	109.1	210.162	[M+H]+	1	-	-	3.18234e+06	2.75647e+06	4.55668e+06	1.25728e+06	1.59553e+06	1.37765e+06	862362	536396	751032	2.27662e+06	1.36915e+06	2.35855e+06	1.73358e+06	1.30654e+06	1.30354e+06	-	-	-
Indole-3-acetate	Alkaloids	Plumerane	C10H9NO2	176.07	103.07	175.063	[M+H]+	3	87-51-4	C00954	44364.6	39754.8	18245	147488	239406	178265	235275	243423	238197	409539	341037	457347	213164	200232	191463	ko00380,ko01100,ko04075	C00954	-
Xylariterpenoid E	Terpenoids	Monoterpenoids	C12H16O3	209.12	149.1	208.11	[M+H]+	2	-	-	318888	199440	425004	166960	272356	288810	295019	307215	457292	573039	409858	690212	586354	361440	297397	-	-	-
C-Veratroylglycol	Phenolic acids	Phenolic acids	C10H12O5	213.07	114.89	212.069	[M+H]+	2	168293-10-5	-	1.20138e+06	1.15107e+06	1.17149e+06	979273	1.05094e+06	941763	1.0102e+06	1.03276e+06	918676	885676	941800	839088	988252	915355	825565	-	-	-
N1,N8-Bis(sinapoyl)spermidine	Alkaloids	Phenolamine	C29H39N3O8	558.28	207.07	557.274	[M+H]+	3	-	C21170	192394	224444	246009	42589.2	48459.9	87186.3	72470.9	52589.5	105546	1.01125e+06	834885	1.05813e+06	384183	378278	290037	-	C21170	-
Quercetin-3-O-(6''-O-arabinosyl)glucoside*	Flavonoids	Flavonols	C26H28O16	597.14	303.05	596.138	[M+H]+	1	-	-	6.3029e+06	4.11134e+06	4.40895e+06	4.56221e+06	4.7332e+07	6.78737e+06	5.48895e+06	2.94426e+06	1.81329e+06	1.2746e+06	2.06441e+06	1.65737e+06	4.39061e+06	3.68555e+06	4.26516e+06	-	CM00593	MetMap115
3',4',5,5',6,7-hexahydroxyflavone 6-glucoside	Flavonoids	Flavones	C21H20O13	481.1	85.03	480.09	[M+H]+	1	-	-	3.58649e+06	1.70044e+06	2.9804e+06	6.37099e+06	7.029e+06	6.77833e+06	2.78423e+06	2.7755e+06	1.46322e+06	853172	1.0049e+06	970084	7.63356e+06	5.85678e+06	4.18449e+06	-	-	-
Scorzocreticoside II	Others	Others	C28H34O14	595.2	287.09	594.195	[M+H]+	2	-	-	864168	1.3578e+06	524491	1.91363e+06	1.97867e+06	1.95939e+06	2.43455e+06	2.59456e+06	738934	288843	370007	255062	1.64267e+06	1.06661e+06	845488	-	-	-
7-isopropoxy-6-methylhepta-3,5-dienal	Others	Aldehyde compounds	C11H18O2	183.14	123.08	182.131	[M+H]+	1	-	-	1.29261e+06	1.00284e+06	1.30786e+06	1.6262e+06	1.75181e+06	1.26153e+06	1.28032e+06	1.13795e+06	1.55178e+06	3.50093e+06	3.64492e+06	3.88273e+06	1.82201e+06	1.87359e+06	1.70837e+06	-	-	-
8-phenyloct-7-enal	Others	Aldehyde compounds	C14H18O	203.14	105.07	202.136	[M+H]+	3	-	-	1.37173e+07	6.81905e+06	2.24532e+07	1.99508e+06	2.31096e+06	2.47271e+06	4.45673e+06	4.84583e+06	3.14475e+06	1.79273e+06	1.39326e+06	2.12033e+06	1.40817e+07	1.37929e+07	1.38021e+07	-	-	-
5-methyl 1-propyl L-glutamate	Amino acids and derivatives	Amino acids and derivatives	C9H17NO4	204.12	85.03	203.116	[M+H]+	1	-	-	534334	504085	541417	504389	686445	3.8576e+06	515609	4.3994e+06	2.92171e+06	3.32392e+06	3.42218e+06	1.88958e+06	2.18087e+06	2.40041e+06	2.32989e+06	-	-	-
N',N'',N'''-p-Coumaroyl-cinnamoyl-caffeoyl spermidine	Alkaloids	Phenolamine	C34H37N3O6	584.28	325	583.268	[M+H]+	3	-	-	1.17494e+06	1.57037e+06	2.12294e+06	176848	158297	183203	720065	601781	1.41852e+06	2.90948e+06	2.18525e+06	2.27403e+06	792347	871387	1.07071e+06	-	-	-
Acropyrone	Phenolic acids	Phenolic acids	C11H12O5	225.08	119.05	224.069	[M+H]+	2	-	-	228775	270092	133584	614923	225845	295457	1.20544e+06	974324	1.56929e+06	899322	915978	709661	649078	544773	532863	-	-	-
Lys-Gly	Amino acids and derivatives	Amino acids and derivatives	C8H17N3O3	204.13	84.08	203.127	[M+H]+	3	7563-03-3	-	307693	275218	320664	309916	320543	288105	353508	335620	332127	322532	298990	323425	340999	273582	332266	-	-	-
Caffeoylagmatine	Alkaloids	Phenolamine	C14H20N4O3	293.16	163.04	292.154	[M+H]+	3	-	-	1.38455e+06	2.55318e+06	2.1057e+06	3.63422e+06	2.74959e+06	2.74861e+06	972824	540493	1.26427e+06	2.27806e+06	2.07507e+06	2.15328e+06	1.57554e+06	1.65605e+06	1.65544e+06	-	-	-
5-Hydroxy-2-pyrrolidinone	Alkaloids	Pyrrole alkaloids	C4H7NO2	102.05	84.05	101.048	[M+H]+	3	62312-55-4	-	1.12883e+06	895481	816780	491343	620912	644497	640792	689436	435486	515502	550138	636106	1.09014e+06	878453	625721	-	-	-
Lys-Leu-Ala	Amino acids and derivatives	Amino acids and derivatives	C15H30N4O4	331.22	253.2	330.227	[M+H]+	3	-	-	4.30387e+06	4.29356e+06	2.28835e+06	4.94836e+06	5.2452e+06	6.98751e+06	4.77747e+06	5.38729e+06	2.08995e+06	359659	343010	568761	4.28519e+06	3.99004e+06	4.92145e+06	-	-	-
Isoquercetrin*	Flavonoids	Flavonols	C21H20O12	465.1	303.05	464.096	[M+H]+	1	-	-	4.57485e+06	3.72957e+06	2.96766e+06	3.9162e+06	2.94484e+06	3.74614e+06	1.74619e+06	1.75444e+06	2.61095e+06	4.55868e+06	3.96101e+06	5.93643e+06	4.04101e+06	3.90225e+06	3.47528e+06	-	-	-
L-Homocysteine	Amino acids and derivatives	Amino acids and derivatives	C4H9NO2S	136.04	118.03	135.035	[M+H]+	3	6027-13-0	C00155	658974	599963	442855	493526	577265	568480	488961	629515	530740	418098	438895	366894	471257	514632	391160	ko00270,ko00920,ko01100,ko01110,ko01230,ko04980	C00155	-
(5R)-5-(methylaminomethyl)oxolan-2-one*	Alkaloids	Alkaloids	C6H11NO2	130.08	84.08	129.079	[M+H]+	1	-	-	1.09659e+07	1.08628e+07	9.35945e+06	4.68331e+06	3.71225e+06	3.53433e+06	4.66342e+06	3.29624e+06	6.45619e+06	4.4898e+06	4.72553e+06	4.79664e+06	7.31077e+06	6.341e+06	5.73838e+06	-	-	-
2,2'-Cyclouridine	Nucleotides and derivatives	Nucleotides and derivatives	C9H10N2O5	227.07	136.04	226.059	[M+H]+	3	3736-77-4	-	44522	58081	30181.5	60615.3	74932.7	61129.3	76080.2	56648.6	93037.9	48808.4	52803.8	63597.4	47895.7	44178	56753	-	-	-
Isonicotinic acid	Others	Vitamin	C6H5NO2	124.04	80.05	123.032	[M+H]+	3	55-22-1	C07446	9.06367e+06	5.08258e+06	7.60043e+06	1.27206e+07	1.57473e+07	1.17097e+07	1.54492e+07	1.51805e+07	1.39377e+07	1.09353e+07	1.05939e+07	9.96347e+06	1.26444e+07	1.22716e+07	1.02174e+07	-	C07446	-
(1S)-4-[(E,3R)-3-hydroxybut-1-enyl]-3-(hydroxymethyl)-5,5-dimethylcyclohex-3-en-1-ol	Terpenoids	Sesquiterpenoids	C13H22O3	227.16	149.1	226.157	[M+H]+	2	-	-	623032	746503	975426	429840	478741	476753	912400	797085	815897	1.02231e+06	713706	658239	765872	737426	742027	-	-	-
L-2-Aminoadipate	Amino acids and derivatives	Amino acids and derivatives	C6H11NO4	162.08	98.06	161.069	[M+H]+	3	1118-90-7	C00956	710339	714171	586893	1.07858e+06	957265	990843	869815	792023	788542	829142	899093	909960	975327	883527	801445	ko00300,ko00310,ko01100,ko01110,ko01210,ko01230	C00956	-
Maltotriose	Others	Saccharides	C18H32O16	527.16	365.1	504.169	[M+Na]+	3	1109-28-0	C01835	8.86954e+06	5.8541e+06	5.36614e+06	4.98205e+06	9.33034e+06	6.26221e+06	1.57268e+07	1.14779e+07	1.51271e+07	1.14739e+07	1.2147e+07	1.15769e+07	9.56851e+06	1.06466e+07	1.54364e+07	ko02010	C01835	-
Lys-Tyr	Amino acids and derivatives	Amino acids and derivatives	C15H23N3O4	310.18	84.08	309.169	[M+H]+	3	35978-98-4	-	2.66098e+06	1.80298e+06	1.31356e+06	3.08438e+06	3.08978e+06	2.94981e+06	3.6461e+06	3.00856e+06	4.02815e+06	4.71908e+06	5.37221e+06	4.64481e+06	3.28818e+06	3.25433e+06	2.7546e+06	-	-	-
Methionine	Amino acids and derivatives	Amino acids and derivatives	C5H11NO2S	150.06	61.01	149.051	[M+H]+	3	59-51-8	C01733	693189	69280.5	191090	1.96434e+06	2.60668e+06	2.1968e+06	1.26324e+06	1.15562e+06	1.33656e+06	1.10376e+06	1.15358e+06	992649	1.03886e+06	872983	827798	-	C01733	-
Gly-His-Val	Amino acids and derivatives	Amino acids and derivatives	C13H21N5O4	312.16	115.07	311.159	[M+H]+	3	-	-	103966	84568.1	94470.6	65254.7	38452.8	73616.7	53380.6	47540.4	82081.8	73336.9	54335.4	73780.3	88532.8	65599.4	56583.4	-	-	-
Hercynine	Alkaloids	Alkaloids	C9H15N3O2	198.12	95.06	197.116	[M+H]+	3	534-30-5	C05575	754175	627636	471621	763190	1.03213e+06	5.99625e+06	512507	3.74375e+06	5.20188e+06	2.95398e+06	4.56438e+06	2.56349e+06	2.30265e+06	2.65364e+06	2.80659e+06	ko00340,ko01100	C05575	-
Gardendiol	Terpenoids	Monoterpenoids	C10H14O4	199.1	121.06	198.089	[M+H]+	2	160262-60-2	-	463496	452140	865709	303907	690232	387380	343625	234004	578985	593708	517900	527923	469858	484327	243676	-	-	-
Isoquinoline	Alkaloids	Isoquinoline alkaloids	C9H7N	130.06	103.05	129.058	[M+H]+	1	119-65-3	C06323	3.45936e+06	2.04675e+06	3.24308e+06	160663	1.47815e+06	1.47552e+06	961660	1.19439e+06	1.19059e+06	1.86618e+06	1.13533e+06	1.9586e+06	2.71315e+06	1.48805e+06	1.61241e+06	-	C06323	-
1-(4-ethylphenyl)ethane-1,2-diol*	Terpenoids	Monoterpenoids	C10H14O2	167.11	93.07	166.099	[M+H]+	1	-	-	2.95261e+06	3.13679e+06	2.93545e+06	1.47422e+07	9.85443e+06	8.70933e+06	1.63608e+07	1.38635e+07	3.99709e+07	2.90799e+07	3.12978e+07	2.57482e+07	1.85439e+07	1.68617e+07	1.43432e+07	-	-	-
Arg-Gly	Amino acids and derivatives	Amino acids and derivatives	C8H17N5O3	232.14	70.07	231.133	[M+H]+	3	108347-93-9	-	615166	589937	618895	578294	595140	590502	641518	579531	596293	594537	590864	587614	577999	592927	635815	-	-	-
Choline	Alkaloids	Alkaloids	C5H14NO+	104.11	60.08	104.107	[M]+	3	62-49-7	C00114	2.87301e+06	2.47573e+06	3.03632e+06	1.52177e+06	1.58598e+06	1.35488e+06	1.71599e+06	1.52371e+06	1.77053e+06	1.57853e+06	1.62768e+06	1.4896e+06	2.73342e+06	2.08846e+06	1.63315e+06	ko00260,ko00564,ko01100,ko02010	C00114	-
D-2-Aminobutyrate	Alkaloids	Alkaloids	C4H9NO2	104.07	58.06	103.063	[M+H]+	3	2623-91-8	C02261	196447	211460	219858	122699	149333	128470	173395	112572	144437	125514	134825	149766	201180	153200	154995	-	C02261	-
6-acetyldelpheline	Alkaloids	Alkaloids	C27H41NO7	492.3	492.3	491.288	[M+H]+	3	-	-	3.78993e+06	3.37985e+06	4.1473e+06	1.60987e+07	8.5139e+06	6.68754e+06	1.14468e+07	1.42965e+07	1.32131e+07	1.45922e+07	1.28936e+07	6.82302e+06	5.28258e+06	1.06818e+07	1.08524e+07	-	-	-
Leu-Ile-Ala	Amino acids and derivatives	Amino acids and derivatives	C15H29N3O4	338.2	161.09	315.216	[M+Na]+	3	-	-	1.42282e+06	1.65659e+06	1.91525e+06	1.42762e+06	693673	548301	1.39385e+06	1.84564e+06	1.85959e+06	3.92125e+06	4.47316e+06	4.06477e+06	1.25176e+06	2.3702e+06	2.17895e+06	-	-	-
6-Hydroxykaempferol-6,7-O-diglucoside*	Flavonoids	Flavonols	C27H30O17	627.16	303.05	626.148	[M+H]+	1	-	-	1.22031e+07	1.79882e+07	7.23302e+06	9.24941e+06	7.84611e+06	1.02811e+07	1.00571e+07	9.43061e+06	1.11341e+07	5.98053e+07	1.74167e+07	3.60624e+07	1.64623e+07	1.72362e+07	2.12913e+07	-	CM00497	MetMap114
Ishwarol	Terpenoids	Sesquiterpenoids	C15H24O	221.19	107.09	220.183	[M+H]+	1	28957-57-5	-	1.22686e+06	655018	1.14967e+06	265674	207009	211533	313829	250309	316250	246667	247393	267933	470417	490471	390876	-	-	-
4'-O-beta-D-galactopyranosyl djalonensone	Lignans and Coumarins	Coumarins	C21H22O10	435.13	273.08	434.121	[M+H]+	1	-	-	5.99789e+07	1.29287e+07	1.17025e+07	5.32703e+06	2.26702e+06	2.32829e+06	6.82328e+06	6.69004e+06	2.94662e+06	1.60998e+06	2.35557e+06	2.00548e+06	6.7485e+06	6.85231e+06	6.77579e+06	-	-	-
Xylarinorditerpene R	Terpenoids	Ditepenoids	C18H28O2	277.22	93.07	276.209	[M+H]+	1	-	-	148676	135092	76295.5	309102	179694	364585	474142	241516	157075	204855	820921	137065	358937	287382	400133	-	-	-
Procyanidin B5*	Tannins	Proanthocyanidins	C30H26O12	579.15	127.04	578.142	[M+H]+	2	12798-57-1	-	1.25292e+06	1.08331e+06	1.41285e+06	265934	256569	336206	163222	71771.9	470272	1.02616e+06	1.25938e+06	1.12988e+06	756557	677889	922467	-	-	-
5-hydroxymethylenefural*	Others	Others	C6H6O3	127.04	53.04	126.032	[M+H]+	3	-	-	649796	669288	728563	151378	234141	178664	653164	470552	1.1048e+06	844984	763638	696953	532970	454463	515092	-	-	-
5-Hydroxy-2-methoxybenzoic acid	Phenolic acids	Phenolic acids	C8H8O4	169.05	123.05	168.042	[M+H]+	1	61227-25-6	-	5.87565e+06	4.20685e+06	7.19664e+06	1.10978e+06	1.1774e+06	1.09463e+06	501033	222330	901367	852794	815435	998171	1.87897e+06	1.27185e+06	1.44124e+06	-	-	-
2,4,6-Trihydroxybenzophenone	Others	Others	C13H10O4	231.07	153.02	230.058	[M+H]+	3	3555-86-0	C06356	158883	559445	350244	868321	196253	152579	395598	346482	583434	580593	768749	489937	258113	423831	498747	-	C06356	-
gamma-Glu-Ile*	Amino acids and derivatives	Amino acids and derivatives	C11H20N2O5	261.14	86.1	260.137	[M+H]+	1	23632-83-9	-	921570	462689	475372	466620	7.38121e+06	4.9266e+06	2.03444e+06	1.90477e+06	7.13774e+06	1.94459e+06	1.58496e+06	1.70072e+06	3.37122e+06	1.94801e+06	1.81668e+06	-	-	-
2-Methylpyrrolidine-2-carboxylic acid*	Alkaloids	Alkaloids	C6H11NO2	130.09	84.09	129.079	[M+H]+	1	16277-06-8	-	1.14201e+07	1.07674e+07	9.76034e+06	4.49372e+06	3.90086e+06	3.75135e+06	4.44419e+06	3.39711e+06	6.03698e+06	4.32397e+06	4.76891e+06	4.5029e+06	7.62953e+06	6.05563e+06	6.02171e+06	-	-	-
N-Methyl-L-proline	Amino acids and derivatives	Amino acids and derivatives	C6H11NO2	130.09	84.08	129.079	[M+H]+	1	475-11-6	C22223	1.10706e+07	1.10867e+07	9.30537e+06	4.53157e+06	3.82796e+06	3.6553e+06	4.57334e+06	3.40999e+06	5.79968e+06	4.1953e+06	4.49836e+06	4.66606e+06	7.53778e+06	6.1211e+06	5.68567e+06	-	C22223	-
N-(1-deoxy-1-fructosyl)arginine	Amino acids and derivatives	Amino acids and derivatives	C12H24N4O7	337.17	70.07	336.164	[M+H]+	3	-	-	239437	176052	142490	70124.3	122634	132685	52533.9	83980	54351.8	58705.1	70066.1	89528.2	133340	142756	141993	-	-	-
o-aminobenzylbeta-D-glucopyranoside	Alkaloids	Alkaloids	C13H19NO6	286.13	106.07	285.121	[M+H]+	1	-	-	1.03595e+07	9.70213e+06	1.15979e+07	2.13234e+06	2.66556e+06	2.1296e+06	2.43569e+06	1.35676e+06	3.30506e+06	2.13175e+06	2.23689e+06	1.96205e+06	3.12051e+06	2.89787e+06	2.61049e+06	-	-	-
Prolylproline	Amino acids and derivatives	Amino acids and derivatives	C10H16N2O3	213.12	70.07	212.116	[M+H]+	3	20488-28-2	-	672753	689790	1.71514e+06	684133	748505	595583	601010	852496	1.04725e+06	956210	899407	974347	927777	936860	880926	-	-	-
1-Aminocyclopentanecarboxylate	Amino acids and derivatives	Amino acids and derivatives	C6H11NO2	130.09	84.08	129.079	[M+H]+	1	52-52-8	C03969	1.11139e+07	1.15333e+07	9.68896e+06	4.61704e+06	3.8628e+06	3.6521e+06	4.53174e+06	3.25228e+06	5.90322e+06	4.0997e+06	4.52847e+06	4.73853e+06	7.77131e+06	6.28464e+06	5.70871e+06	-	C03969	-
Gln-Ser-Ala	Amino acids and derivatives	Amino acids and derivatives	C11H20N4O6	305.13	186.08	304.138	[M+H]+	3	-	-	4.41261e+06	2.94094e+06	4.18763e+06	2.44026e+06	2.27745e+06	2.18872e+06	2.33476e+06	1.3014e+06	2.82241e+06	2.33429e+06	2.0789e+06	2.14195e+06	3.03253e+06	3.11385e+06	3.02465e+06	-	-	-
CDP-choline	Nucleotides and derivatives	Nucleotides and derivatives	C14H26N4O11P2	489.12	264.04	488.107	[M+H]+	3	987-78-0	C00307	49533	77025.6	111231	72380.8	93232.7	216328	66884.1	116473	124800	89476.5	178990	94568.5	64349	195343	135105	ko00564,ko01100	C00307	-
(3-(carboxyamino)-2-methylpropanoyl)phenylalanine	Amino acids and derivatives	Amino acids and derivatives	C14H18N2O5	295.13	120.08	294.122	[M+H]+	1	-	-	1.57264e+07	1.19364e+07	1.10893e+07	5.04205e+06	8.22e+06	5.57596e+06	1.54704e+07	2.25339e+07	3.94214e+07	1.38083e+07	1.2499e+07	1.23796e+07	1.10926e+07	1.08336e+07	1.19213e+07	-	-	-
Lumichrome	Alkaloids	Alkaloids	C12H10N4O2	243.09	145.08	242.08	[M+H]+	3	1086-80-2	C01727	567254	474356	794459	474133	522958	518506	230822	243912	240402	319403	285602	307028	326280	276012	275917	ko00740	C01727	-
h-gamma-Glu-leu-oh	Amino acids and derivatives	Amino acids and derivatives	C11H20N2O5	261.15	132.1	260.137	[M+H]+	2	-	-	271497	87487.4	182910	85245.9	1.07057e+06	825460	271094	292436	1.08619e+06	229524	299550	268901	537215	494891	293808	-	-	-
Morin-3-O-xyloside*	Flavonoids	Flavonols	C20H18O11	435.09	303.05	434.085	[M+H]+	1	-	-	5.48358e+07	8.72093e+07	2.77287e+07	1.18485e+08	6.50067e+07	9.41718e+07	3.22208e+07	4.50882e+07	2.85224e+07	4.01777e+07	4.60623e+07	5.89737e+07	5.20265e+07	6.50015e+07	5.86958e+07	-	CM01022	MetMap124
6-Hydroxyluteolin 6-xyloside	Flavonoids	Flavones	C20H18O11	435.09	133.05	434.085	[M+H]+	2	-	-	338864	292516	218225	2.79018e+06	3.9359e+06	4.75724e+06	2.22257e+06	2.59252e+06	1.6825e+06	2.73049e+06	3.15152e+06	2.2641e+06	3.22107e+06	1.69715e+06	2.28453e+06	-	-	-
L-Valyl-L-Leucine	Amino acids and derivatives	Amino acids and derivatives	C11H22N2O3	231.17	72.08	230.163	[M+H]+	3	3989-97-7	-	522916	306665	647468	324051	288752	354923	330976	285983	447837	582745	459724	477614	396306	324668	370090	-	-	-
m-Aminophenylacetylene	Alkaloids	Alkaloids	C8H7N	118.06	91.05	117.058	[M+H]+	1	54060-30-9	-	1.94949e+07	1.38956e+07	1.48699e+07	7.86096e+06	1.32574e+07	1.30464e+07	1.03119e+07	1.22039e+07	1.09046e+07	1.48036e+07	1.52727e+07	1.4465e+07	1.39123e+07	1.33723e+07	1.23402e+07	-	-	-
(-)-4-(E)-Caffeoyl-L-threonic acid	Phenolic acids	Phenolic acids	C13H14O8	299.08	163.04	298.069	[M+H]+	2	147199-44-8	-	786175	641504	817784	656552	681496	807300	154089	143319	109729	160790	118023	167506	471013	485686	475064	-	-	-
6-amino-2-(trimethylazaniumyl)hexanoate	Alkaloids	Alkaloids	C9H20N2O2	189.16	84.08	188.153	[M+H]+	2	-	-	4.39768e+06	3.45107e+06	3.54727e+06	2.67319e+06	3.14145e+06	9.92206e+06	1.56969e+07	1.86311e+07	2.09159e+07	1.18595e+07	1.44838e+07	1.1638e+07	1.07354e+07	1.12908e+07	1.18428e+07	-	-	-
Quercetin-3-O-(6''-O-p-Coumaroyl)glucoside*	Flavonoids	Flavonols	C30H26O14	611.14	147.04	610.132	[M+H]+	1	-	-	287094	445915	171735	1.77028e+06	1.41747e+06	1.33783e+06	589840	1.46732e+06	355473	96612.8	142001	174759	862656	953741	549539	-	CM00598	MetMap115
3-Hydroxytropolone	Others	Others	C7H6O3	139.04	65.04	138.032	[M+H]+	2	-	-	1.71257e+07	2.90158e+07	1.95863e+07	2.4223e+07	2.09076e+07	2.05263e+07	9.39387e+06	4.9954e+06	1.24941e+07	1.73715e+07	2.28889e+07	1.97508e+07	1.80507e+07	1.26702e+07	1.59847e+07	-	-	-
3-(Cyclohexen-1-yl)-2-hydroxy-4a,5-dimethyl-2,3,4,5,6,7,8,8a-octahydronaphthalen-1-one	Others	Others	C18H28O2	277.22	93.07	276.209	[M+H]+	2	-	-	2.83192e+07	2.46699e+07	2.42414e+07	6.85055e+06	7.54238e+06	7.66536e+06	1.18534e+07	1.39848e+07	1.44283e+07	1.39923e+07	1.42696e+07	1.40124e+07	1.77228e+07	1.62748e+07	1.65741e+07	-	-	-
Ethylsalicylate	Phenolic acids	Phenolic acids	C9H10O3	167.07	121.03	166.063	[M+H]+	3	118-61-6	-	596695	450001	375759	3.13875e+06	2.48741e+06	2.1359e+06	3.97568e+06	3.44491e+06	8.58625e+06	7.43122e+06	7.65209e+06	5.86106e+06	4.95552e+06	3.92972e+06	3.51398e+06	-	CM02389	MetMap158
(+)-Gallocatechin	Flavonoids	Flavanols	C15H14O7	307.08	139.04	306.074	[M+H]+	1	970-73-0	C12127	2.40707e+06	2.49405e+06	3.02809e+06	1.0857e+07	9.2389e+06	9.79576e+06	3.34829e+06	1.12111e+06	7.14541e+06	6.58255e+06	6.19695e+06	7.99091e+06	4.22736e+06	5.2233e+06	4.65787e+06	ko00941,ko01110	C12127	MetMap140
Ser-Leu-Leu	Amino acids and derivatives	Amino acids and derivatives	C15H29N3O5	332.22	173.13	331.211	[M+H]+	3	10329-74-5	-	435578	489818	736434	339278	329440	225711	448376	379921	307241	590009	571217	400575	200300	327645	329129	-	-	-
LysoPE 20:5	Lipids	LPE	C25H42NO7P	500.28	359.26	499.27	[M+H]+	2	-	-	175773	196577	38876.9	22383.3	39423	217367	10472.2	128371	142400	30891	159436	12843.2	68553.7	103282	100760	-	-	-
4-p-Coumaroyl-1,5-quinolactone*	Phenolic acids	Phenolic acids	C16H16O7	321.1	147.04	320.09	[M+H]+	1	-	-	3.59414e+06	6.35655e+06	5.07788e+06	1.6252e+07	1.35498e+07	1.45238e+07	1.35489e+06	1.83037e+06	461109	566624	1.90987e+06	689824	4.09382e+06	4.29988e+06	5.06484e+06	-	-	-
N6-methyladenosine	Nucleotides and derivatives	Nucleotides and derivatives	C11H15N5O4	282.12	150.08	281.112	[M+H]+	3	1867-73-8	-	641626	555600	675201	237167	271715	202870	227881	313680	247581	210240	414101	193978	358279	396238	325843	-	-	-
Furo(2,3-f)-1,3-bewnzodioxole	Phenolic acids	Phenolic acids	C15H10O5	271.06	149.02	270.053	[M+H]+	2	-	-	1.71483e+06	3.13459e+06	2.83068e+06	6.57479e+06	1.73627e+06	1.48616e+06	3.39986e+06	4.01311e+06	3.85709e+06	4.72073e+06	7.3179e+06	2.43159e+06	1.67327e+06	2.10082e+06	2.27923e+06	-	-	-
N1,N8-Bis(4-coumaroyl)spermidine	Alkaloids	Phenolamine	C25H31N3O4	438.24	147.04	437.231	[M+H]+	3	114916-05-1	C21169	509387	357692	174937	94524.9	322607	218048	237497	616125	75954.6	189162	143585	208092	145671	143856	154035	-	C21169	-
Tatarine	Alkaloids	Alkaloids	C15H20N2O6	325.14	191.08	324.132	[M+H]+	2	-	-	7.56894e+06	4.51466e+06	1.10085e+07	2.31011e+06	1.46897e+06	1.28702e+06	4.30549e+06	5.38465e+06	3.10191e+06	7.54476e+06	9.19594e+06	4.93801e+06	4.63803e+06	3.98531e+06	3.85671e+06	-	-	-
naphthisoxazol A*	Alkaloids	Alkaloids	C11H9NO2	188.07	118.06	187.063	[M+H]+	1	-	-	2.87032e+06	2.25892e+06	2.77581e+06	1.52671e+06	1.53045e+06	1.51613e+06	1.10375e+06	1.51343e+06	1.53131e+06	3.03986e+06	2.82591e+06	2.77034e+06	1.63528e+06	1.91534e+06	2.05104e+06	-	-	-
5-(2-aminoethyl)-8-hydroxyquinolin-2(1H)-one	Alkaloids	Alkaloids	C11H12N2O2	205.1	146.06	204.09	[M+H]+	1	94592-62-8	-	5.96153e+06	5.12337e+06	6.04894e+06	3.1644e+06	2.46065e+06	3.25212e+06	2.16768e+06	3.23615e+06	2.88722e+06	6.2927e+06	6.31456e+06	6.32056e+06	3.98309e+06	4.58853e+06	4.14806e+06	-	-	-
Met-Pro-Met	Amino acids and derivatives	Amino acids and derivatives	C15H27N3O4S2	400.14	382.13	377.144	[M+Na]+	3	-	-	737718	830964	573851	4.95569e+06	2.80949e+06	2.9722e+06	8.62631e+06	1.15755e+07	5.39499e+06	4.67387e+06	4.2439e+06	4.3375e+06	4.70482e+06	4.55274e+06	2.99237e+06	-	-	-
1,1'-(6-hydroxy-2,3-dihydro-1H-indene-2,5-diyl)bis(ethan-1-one)	Terpenoids	Sesquiterpenoids	C13H14O3	219.1	189.09	218.094	[M+H]+	3	-	-	353268	168244	735156	354857	993020	961979	2.69419e+06	1.84121e+06	2.17412e+06	4.24547e+06	2.49303e+06	2.49026e+06	1.25657e+06	1.17907e+06	1.21387e+06	-	-	-
Quercetin 3-(6''-p-hydroxybenzoylgalactoside)	Flavonoids	Flavonols	C28H24O14	585.12	121.03	584.117	[M+H]+	1	-	-	2.68996e+07	2.86209e+07	2.19408e+07	5.84514e+06	5.26886e+06	3.46553e+06	3.29542e+06	2.8302e+06	1.23875e+06	671350	871166	557060	9.68078e+06	7.40743e+06	5.05084e+06	-	-	-
Feruloylsuccinic acid dimethyl ester*	Phenolic acids	Phenolic acids	C16H18O8	339.11	177.06	338.1	[M+H]+	1	-	-	1.84591e+07	1.75974e+07	1.40319e+07	1.65772e+08	1.29518e+08	1.29383e+08	5.85231e+07	6.51899e+07	2.5429e+07	8.91889e+06	8.59892e+06	7.95672e+06	4.95569e+07	4.89421e+07	4.52533e+07	-	-	-
Crocusatin C	Terpenoids	Monoterpenoids	C10H16O2	169.12	81.07	168.115	[M+H]+	1	484033-27-4	-	538282	333099	424498	994447	1.30316e+06	1.18665e+06	420045	454731	1.7933e+06	2.39602e+06	2.76027e+06	2.59688e+06	1.53496e+06	1.16745e+06	1.12937e+06	-	-	-
6-hydroxy-2-methyl-7-[3,4,5-trihydroxy-6-(hydroxymethyl)oxan-2-yl]oxychromen-4-one	Others	Chromone	C16H18O9	355.1	193.05	354.095	[M+H]+	1	-	-	7.43685e+06	1.52025e+06	3.3437e+06	1.78948e+06	1.53591e+06	1.63958e+06	1.47228e+06	776806	1.48091e+06	1.86442e+07	6.37552e+06	3.90943e+06	6.26549e+06	4.57073e+06	3.51919e+06	-	-	-
Cinchonain 1a*	Flavonoids	Flavanols	C24H20O9	453.11	343.08	452.111	[M+H]+	2	85022-69-1	C10217	5.31078e+06	4.75333e+06	4.51391e+06	6.56771e+06	5.11535e+06	4.84387e+06	4.57294e+06	6.602e+06	5.41541e+06	5.56973e+06	4.55098e+06	4.35977e+06	3.18607e+06	5.31844e+06	5.07975e+06	-	C10217	-
Allamandin	Terpenoids	Monoterpenoids	C15H16O7	309.1	185.06	308.09	[M+H]+	3	51820-82-7	C09766	1.33151e+06	1.69203e+06	867970	293887	310597	48837.6	130318	118585	228184	1.58477e+06	1.4508e+06	1.39655e+06	973664	933714	816960	-	C09766	-
4-O-beta-D-Glucosyl-4-hydroxycinnamate	Phenolic acids	Phenolic acids	C15H18O8	327.11	147.04	326.1	[M+H]+	1	14364-05-7	C04415	293249	315153	799270	55974.9	393686	421130	2.29157e+06	1.36281e+06	4.13002e+06	1.24019e+07	1.01562e+07	8.84938e+06	3.44128e+06	3.43794e+06	3.62552e+06	-	C04415	MetMap169
(2R)-2-azaniumyl-3-(4-chlorophenyl)propanoate	Amino acids and derivatives	Amino acids and derivatives	C9H10ClNO2	200.05	154.04	199.04	[M+H]+	1	-	-	4.74452e+07	4.14753e+07	3.8725e+07	4.17151e+07	3.66272e+07	3.11199e+07	2.65188e+07	3.226e+07	2.92757e+07	3.31914e+07	4.32834e+07	3.26077e+07	4.02222e+07	3.8953e+07	2.71612e+07	-	-	-
Isofraxidin	Lignans and Coumarins	Coumarins	C11H10O5	223.06	190.03	222.053	[M+H]+	1	486-21-5	C17480	691699	1.52292e+06	983967	597260	159589	156092	111828	74356.1	120419	204205	331607	136232	267193	339634	201079	-	C17480	MetMap129
3,4,5-Trimethoxyphenol-1-O-β-D-glucoside	Others	Others	C15H22O9	347.13	185.08	346.126	[M+H]+	3	-	-	309997	318357	296775	193249	196167	324296	390452	488396	355419	452533	638380	486066	314798	296081	476136	-	-	-
Apigenin-6-C-(2''-rhamnosyl)glucoside	Flavonoids	Flavones	C27H30O14	579.17	415.11	578.164	[M+H]+	2	-	-	234042	146395	362561	91639.8	43999.2	82350.9	374790	925270	328315	148386	269633	119876	398388	231019	175292	-	-	-
3',5,5',7-Tetrahydroxyflavanone-7-O-(6''-galloyl)glucoside	Flavonoids	Flavanones	C28H26O15	603.13	289.07	602.127	[M+H]+	3	-	-	168536	292686	167677	157602	228827	236775	144873	129722	209694	359286	219141	369050	258263	273572	212198	-	-	-
Tyr-Leu	Amino acids and derivatives	Amino acids and derivatives	C15H22N2O4	295.16	136.08	294.158	[M+H]+	2	17355-10-1	-	1.03217e+06	649189	1.36325e+06	317272	398228	333037	545801	553044	1.04158e+06	1.62e+06	1.30063e+06	1.24425e+06	725329	725112	605256	-	-	-
2-Pinen-4-ol O-β-D-Galactopyranoside	Terpenoids	Monoterpenoids	C16H26O6	315.2	107.08	314.173	[M+H]+	2	223925-03-9	-	1.54039e+06	1.67241e+06	1.86045e+06	1.53566e+06	3.14957e+06	3.38951e+06	518974	272825	676381	1.59087e+06	1.11621e+06	1.78889e+06	1.82181e+06	1.64999e+06	1.49705e+06	-	-	-
piperitone-4-en-9-O-β-D-glucopyranoside	Terpenoids	Monoterpenoids	C16H26O6	315.18	107.08	314.173	[M+H]+	2	-	-	1.738e+06	1.74414e+06	1.74074e+06	1.13239e+06	3.64517e+06	2.97051e+06	610423	286111	783361	1.43565e+06	1.18407e+06	1.4631e+06	1.59326e+06	1.38689e+06	1.63742e+06	-	-	-
Kaempferitrin*	Flavonoids	Flavonols	C27H30O14	579.17	287.06	578.164	[M+H]+	2	482-38-2	C16981	3.22193e+07	3.18966e+07	3.8497e+07	5.22911e+06	8.20348e+06	8.5287e+06	2.82479e+07	2.0543e+07	1.18493e+07	7.48175e+06	7.08405e+06	9.43778e+06	1.42556e+07	1.65318e+07	1.42487e+07	-	C16981	MetMap114
8-hydroxy-5-(7-hydroxy-2-oxochromen-8-yl)oxy-7-[(2S,3R,4S,5S,6R)-3,4,5-trihydroxy-6-(hydroxymethyl)oxan-2-yl]oxychromen-2-one	Lignans and Coumarins	Lignans	C24H20O13	517.09	355.04	516.09	[M+H]+	1	-	-	2.5581e+06	3.34663e+06	1.52162e+06	1.68328e+07	2.06721e+07	2.30916e+07	1.41321e+07	1.67377e+07	6.29817e+06	796307	838517	849728	1.11958e+07	1.06265e+07	1.31459e+07	-	-	-
Hibiscetin 3-glucoside*	Flavonoids	Flavonols	C21H20O14	497.09	335.04	496.085	[M+H]+	1	482-34-8	-	1.02445e+07	6.53606e+06	2.17387e+07	315060	506256	637497	899846	618518	880750	1.04125e+06	1.05529e+06	1.56455e+06	2.78927e+06	2.39702e+06	1.61581e+06	-	-	-
δ-Tridecalactone	Others	Lactones	C13H24O2	213.18	81.07	212.178	[M+H]+	3	7370-92-5	-	83646.2	102465	180505	285026	176347	198986	4.40916e+06	5.6857e+06	5.68297e+06	114015	45379.4	93875.6	1.42349e+06	1.80302e+06	1.62724e+06	-	-	-
Maesopsin 4-O-Glucoside(Hovetrichoside C)	Flavonoids	Aurones	C21H22O11	451.12	289.07	450.116	[M+H]+	2	-	-	744721	867734	438745	6.00185e+06	6.04493e+06	5.94599e+06	8.08342e+06	8.63395e+06	4.0557e+06	1.13542e+06	1.48394e+06	1.39264e+06	4.16115e+06	4.91952e+06	4.80493e+06	-	CM01867	MetMap144
3-(3,4-dihydroxyphenyl)-7-hydroxy-8-[(2S,3R,4S,5S,6R)-3,4,5-trihydroxy-6-(hydroxymethyl)oxan-2-yl]oxychromen-4-one	Flavonoids	Isoflavones	C21H20O11	449.11	287.06	448.101	[M+H]+	1	-	-	2.29494e+07	3.56734e+07	1.70792e+07	2.46537e+08	2.33143e+08	2.10907e+08	3.03974e+08	3.36747e+08	1.3715e+08	4.44014e+07	5.30768e+07	5.27434e+07	1.56805e+08	1.89696e+08	1.72459e+08	-	-	-
5-(2-Hydroxyethyl)-4-methylthiazole	Others	Others	C6H9NOS	144.05	113.03	143.041	[M+H]+	3	137-00-8	C04294	382790	246438	310930	122291	81262.6	116166	43733	119141	44046.9	89714.9	145898	90149.1	139364	145678	115151	ko00730,ko01100,ko01240	C04294	-
Cyanidin 3-O-glucoside*	Flavonoids	Anthocyanidins	C21H21O11+	449.11	287.06	449.108	[M]+	1	47705-70-4	C08604	2.42616e+07	3.43895e+07	1.72932e+07	2.44137e+08	2.39882e+08	2.20482e+08	3.03582e+08	3.21913e+08	1.55147e+08	4.52327e+07	5.0842e+07	5.08628e+07	1.62462e+08	2.00541e+08	1.80856e+08	ko00942,ko01110	C08604	MetMap118
5'-Methylthioadenosine	Nucleotides and derivatives	Nucleotides and derivatives	C11H15N5O3S	298.1	136.06	297.09	[M+H]+	1	2457-80-9	C00170	2.13317e+06	2.12782e+06	3.86892e+06	6.20609e+06	4.21898e+06	4.34334e+06	4.73247e+06	4.40494e+06	4.61934e+06	7.53298e+06	9.98619e+06	7.25232e+06	3.11895e+06	3.92547e+06	5.1596e+06	ko00270,ko00908,ko01100	C00170	-
Methyl dioxindole-3-acetate	Alkaloids	Plumerane	C11H11NO4	222.08	130.06	221.069	[M+H]+	3	57061-18-4	-	621625	824422	681972	222650	222352	186109	613849	862266	707837	559709	613809	393464	436243	428981	481289	-	-	-
Luteolin-3'-O-glucoside	Flavonoids	Flavones	C21H20O11	449.11	287.06	448.101	[M+H]+	3	5154-41-6	-	1.89659e+08	2.14541e+08	2.01111e+08	6.27169e+07	1.07537e+08	1.03749e+08	7.21454e+07	6.43103e+07	3.6834e+07	3.76786e+07	3.4284e+07	4.82182e+07	6.48487e+07	4.68833e+07	5.26609e+07	-	CM00159	MetMap105
D-allo-Isoleucine*	Amino acids and derivatives	Amino acids and derivatives	C6H13NO2	132.1	86.1	131.095	[M+H]+	1	1509-34-8	C21092	4.76267e+07	3.21813e+07	3.85668e+07	3.27502e+07	5.83071e+07	5.58587e+07	4.89546e+07	4.83529e+07	8.32168e+07	5.99883e+07	6.20241e+07	5.43844e+07	5.74603e+07	5.36631e+07	4.87181e+07	-	C21092	-
14,15-Dehydrocrepenynic acid	Lipids	Free fatty acids	C18H28O2	277.22	93.07	276.209	[M+H]+	3	4154-44-3	-	1.71744e+07	1.25822e+07	1.30875e+07	3.90986e+06	3.97205e+06	3.89278e+06	7.19327e+06	7.91513e+06	7.46138e+06	7.04847e+06	7.12709e+06	7.38603e+06	1.05752e+07	8.99575e+06	9.59306e+06	-	-	-
(2R-cis)-2-(2,5-Dihydroxyphenyl)-3,4-dihydro-2H-1-benzopyran-3,5,7-triol	Flavonoids	Flavanols	C15H14O6	291.09	139.04	290.079	[M+H]+	1	-	-	4.50701e+07	7.4121e+07	6.24531e+07	1.01002e+08	7.87406e+07	8.67934e+07	2.81064e+07	1.33429e+07	4.00876e+07	7.33556e+07	7.22487e+07	6.74084e+07	4.56255e+07	5.26643e+07	6.42698e+07	-	-	-
Fisetinidol-4beta-ol	Flavonoids	Flavonols	C15H14O6	291.09	123.04	290.079	[M+H]+	2	967-30-6	C09736	3.16239e+07	4.26568e+07	4.22253e+07	6.62413e+07	5.4733e+07	5.61305e+07	1.97392e+07	8.98433e+06	2.81069e+07	4.27374e+07	4.9573e+07	4.44885e+07	3.34752e+07	3.32128e+07	3.48137e+07	ko00941	C09736	-
(+)-Catechin*	Flavonoids	Flavanols	C15H14O6	291.09	139.04	290.079	[M+H]+	1	154-23-4	C06562	4.7681e+07	7.6335e+07	7.00819e+07	1.16303e+08	8.5039e+07	8.71983e+07	2.90555e+07	1.35498e+07	4.38815e+07	7.85146e+07	7.77291e+07	6.79458e+07	5.24385e+07	5.31523e+07	5.95194e+07	ko00941,ko01110	C06562	-
1-O-Feruloyllysine	Alkaloids	Phenolamine	C16H22N2O5	323.16	177.06	322.153	[M+H]+	3	-	-	686323	1.05755e+06	1.45869e+06	284318	236167	240297	302422	224318	323654	396897	577434	283939	445166	357673	399553	-	-	-
3-O-Methylellagic acid-4'-O-(5''-O-acetyl)arabinoside	Tannins	Tannin	C22H18O13	491.08	317.03	490.075	[M+H]+	3	-	-	176833	62656	155156	56579.4	28503.6	72270.7	78998.2	57865.2	67084.3	108179	74316	103377	37885.4	63189.8	96977.6	-	-	-
Centaurein*	Flavonoids	Flavonols	C24H26O13	523.14	361.09	522.137	[M+H]+	3	35595-03-0	-	1.43386e+06	238824	317588	1.54338e+06	1.2729e+06	1.2217e+06	723790	1.14861e+06	624337	6.26178e+06	1.88793e+06	5.89653e+06	1.50566e+06	2.00917e+06	1.88664e+06	-	-	-
Daphkoreanin*	Lignans and Coumarins	Coumarins	C16H18O10	371.1	209.05	370.09	[M+H]+	1	189687-71-6	-	388529	319805	581859	456484	397443	282931	430517	275035	658093	1.93754e+06	2.32143e+06	1.25501e+06	439073	662781	870128	-	-	-
Apigenin-8-C-Arabinoside	Flavonoids	Flavones	C20H18O9	403.1	367.08	402.095	[M+H]+	3	-	-	410692	256850	483854	598153	1.18014e+06	760256	470179	400552	404434	843208	693474	987354	713450	730194	564184	-	-	-
Quercetin-3-O-xylosyl(1→2)arabinoside	Flavonoids	Flavonols	C25H26O15	567.13	303.05	566.127	[M+H]+	2	-	-	2.49147e+06	4.16878e+06	1.27419e+06	2.70769e+06	1.19564e+07	1.29772e+07	834862	660983	816159	1.55713e+06	785574	1.77435e+06	2.91184e+06	2.00822e+06	2.54291e+06	-	CM00584	MetMap116
Flickinflimilin A	Terpenoids	Ditepenoids	C18H28O3	293.21	81.07	292.204	[M+H]+	3	1802145-51-2	-	1.67015e+06	1.32891e+06	2.03781e+06	1.01583e+06	868404	910971	1.10923e+06	905993	1.45476e+06	953487	1.11887e+06	1.2908e+06	1.10124e+06	1.02529e+06	984386	-	-	-
Methyl-3-(3-hydroxyphenyl)Propionate	Phenolic acids	Phenolic acids	C10H12O3	181.09	121.06	180.079	[M+H]+	2	61389-68-2	-	1.63278e+06	788725	1.17523e+06	616705	946403	436235	1.49904e+06	1.68743e+06	1.61907e+06	1.28571e+06	1.4734e+06	1.26477e+06	2.55364e+06	2.41713e+06	918877	-	CM02612	MetMap166
Periconianone K	Others	Others	C12H16O3	209.12	131.09	208.11	[M+H]+	2	-	-	4.67143e+06	3.8526e+06	3.53197e+06	4.54394e+06	4.01617e+06	4.22635e+06	5.12912e+06	5.26794e+06	5.76061e+06	7.18184e+06	7.26559e+06	7.47054e+06	5.45622e+06	4.88735e+06	4.82518e+06	-	-	-
Isofraxoside	Lignans and Coumarins	Coumarins	C16H18O10	388.12	209.04	370.09	[M+NH4]+	1	24778-11-8	-	294947	385510	311429	131830	118727	121696	429173	95905.4	516445	1.82576e+06	1.91153e+06	919413	643971	426078	1.07947e+06	-	-	-
2-Phenylcycloprop-2-en-1-one	Others	Ketone compounds	C9H6O	131.05	103.05	130.042	[M+H]+	1	-	-	1.13505e+06	1.345e+06	1.16714e+06	1.36169e+06	1.48353e+06	1.30964e+06	4.59114e+06	2.24359e+06	3.95139e+06	2.85996e+06	2.19442e+06	2.48173e+06	2.06821e+06	1.97542e+06	1.92862e+06	-	-	-
3'-O-Methyl-epicatechin	Flavonoids	Flavanols	C16H16O6	305.1	139.04	304.095	[M+H]+	3	76549-34-3	-	4.74983e+07	3.70583e+07	5.38089e+07	6.51043e+06	1.14087e+07	1.48979e+07	6.01911e+06	4.87746e+06	4.85465e+06	5.59269e+06	5.77667e+06	5.97602e+06	1.74354e+07	1.78193e+07	1.64943e+07	-	CM01834	MetMap141
Ser-Val-Leu	Amino acids and derivatives	Amino acids and derivatives	C14H27N3O5	318.2	159.11	317.195	[M+H]+	3	-	-	139233	234043	241977	94652.9	110910	94703.6	190668	207891	257696	474327	289922	277013	142068	91165.2	216364	-	-	-
Hexaethyleneglycol	Others	Alcohol compounds	C12H26O7	283.17	89.06	282.168	[M+H]+	2	2615-15-8	-	212438	229367	197687	134227	132709	156316	172586	142562	141732	134082	209480	146426	161197	112832	128574	-	-	-
4-Coumarate	Phenolic acids	Phenolic acids	C9H8O3	165.05	119.05	164.047	[M+H]+	1	501-98-4	C00811	831028	600425	2.16176e+06	4.3692e+06	3.6101e+06	3.62043e+06	2.95787e+06	2.88136e+06	1.62974e+06	1.39765e+07	1.61568e+07	1.12575e+07	7.63238e+06	5.42229e+06	4.46603e+06	ko00130,ko00350,ko00940,ko00950,ko01100,ko01110	C00811	MetMap166,MetMap169,MetMap170
Arecatannin B1	Tannins	Tannin	C45H38O18	867.21	715.16	866.206	[M+H]+	2	79763-28-3	C17892	3.40356e+07	2.88012e+07	3.42534e+07	2.65889e+07	1.98475e+07	1.48299e+07	6.08379e+06	3.23539e+06	7.28436e+06	2.49382e+07	1.81856e+07	2.61848e+07	1.59081e+07	2.02455e+07	2.77089e+07	-	C17892	-
4-Hydroxy-4-(Hydroxymethyl)-7,7-Dimethylbicyclo[3.1.1]Hept-5-En-2-one	Terpenoids	Monoterpenoids	C10H14O3	183.1	91.05	182.094	[M+H]+	2	-	-	375014	591142	407600	149385	205397	143636	353173	424426	652286	450727	406649	352907	327354	312431	476119	-	-	-
Luteoforol*	Flavonoids	Flavanols	C15H14O6	291.09	139.04	290.079	[M+H]+	2	13392-26-2	C05907	3.75877e+07	2.42291e+07	3.54375e+07	2.21752e+06	2.35673e+06	2.71016e+06	1.79882e+07	1.23256e+07	6.39912e+06	3.95868e+06	3.20316e+06	4.90931e+06	8.209e+06	8.36715e+06	8.19614e+06	ko00941	C05907	MetMap140,MetMap141
2-(3,4-dihydroxy-5-{[3,4,5-trihydroxy-6-(hydroxymethyl)oxan-2-yl]oxy}phenyl)-3,5,7,8-tetrahydroxy-4H-chromen-4-one*	Flavonoids	Flavones	C21H20O14	497.09	335.04	496.085	[M+H]+	1	-	-	1.57312e+07	9.59623e+06	1.4676e+07	331687	442554	558529	735690	304038	546379	892390	1.24322e+06	852276	3.32833e+06	6.94089e+06	3.33015e+06	-	-	-
Salvigenin 5-O-glucoside	Flavonoids	Flavones	C24H26O11	491.15	329.1	490.147	[M+H]+	3	-	-	716547	641196	508885	109560	137771	128611	428588	385899	423219	428813	353356	284567	473416	515137	637746	-	CM00987	MetMap121
Isookanin	Flavonoids	Flavanones	C15H12O6	289.07	163.04	288.063	[M+H]+	2	1036-49-3	-	2.91651e+07	2.72732e+07	2.89675e+07	8.2452e+06	7.3919e+06	8.06966e+06	2.10342e+07	1.76046e+07	1.16906e+07	1.20079e+07	1.40261e+07	1.17276e+07	1.45004e+07	1.31163e+07	1.406e+07	-	-	-
7,3',4',5'-Tetrahydroxyflavone 7-rhamnoside	Flavonoids	Flavones	C21H20O10	433.11	287.06	432.106	[M+H]+	1	-	-	728803	514863	272423	1.37821e+07	1.38522e+07	1.226e+07	1.85255e+07	2.08769e+07	1.14849e+07	1.55725e+07	1.19549e+07	1.01405e+07	1.07147e+07	1.07788e+07	9.90574e+06	-	-	-
3,5-Dihydroxyphenyl1-O-(6-O-Galloyl-β-D-Glucopyranoside)	Phenolic acids	Phenolic acids	C19H20O12	441.1	127.04	440.096	[M+H]+	2	94356-21-5	-	419774	620260	726525	399216	369956	300367	1.51914e+06	810529	1.85538e+06	3.24916e+06	4.23534e+06	3.76659e+06	1.28081e+06	1.03605e+06	1.17627e+06	-	-	-
Leucopelargonidin; 3,4,5,7,4'-Pentahydroxyflavan	Others	Others	C15H14O6	291.09	123.04	290.079	[M+H]+	1	520-17-2	-	2.59791e+07	4.21501e+07	4.25029e+07	6.07766e+07	4.56988e+07	4.38098e+07	1.56591e+07	7.42409e+06	2.07576e+07	3.71854e+07	3.96268e+07	3.44226e+07	2.88948e+07	2.99181e+07	3.35943e+07	-	-	-
(8R)-9-hydroxy-8-(hydroxymethyl)-6-methoxy-8-methylpyrano[2,3-f]chromen-2-one	Terpenoids	Terpene	C15H14O6	291.09	139.04	290.079	[M+H]+	3	-	-	5.14442e+07	7.74538e+07	7.08175e+07	1.00361e+08	8.00726e+07	8.57133e+07	2.79285e+07	1.20911e+07	4.29541e+07	7.56343e+07	7.70404e+07	6.19469e+07	4.97085e+07	5.14436e+07	5.74359e+07	-	-	-
Lys-Ser-Gly	Amino acids and derivatives	Amino acids and derivatives	C11H22N4O5	291.17	139.04	290.159	[M+H]+	3	-	-	5.8227e+07	8.11454e+07	7.63462e+07	1.24485e+08	9.6607e+07	9.96093e+07	3.86151e+07	1.7653e+07	5.59275e+07	8.78167e+07	9.51031e+07	9.21324e+07	6.0911e+07	6.03129e+07	7.46574e+07	-	-	-
Pro-Val-Leu	Amino acids and derivatives	Amino acids and derivatives	C16H29N3O4	328.22	169.14	327.216	[M+H]+	3	-	-	91729.6	36488.3	106044	77135.5	87025	37325	37619	81601	60522.1	40068.9	69650.4	53740.8	94562.8	73862.7	48689.9	-	-	-
5-Aminolevulinate	Alkaloids	Alkaloids	C5H9NO3	132.07	86.06	131.058	[M+H]+	3	106-60-5	C00430	4.22124e+07	3.09746e+07	3.8597e+07	3.39566e+07	6.03856e+07	5.93507e+07	5.1135e+07	5.14592e+07	8.42508e+07	6.16203e+07	6.35859e+07	5.73026e+07	4.90496e+07	5.3818e+07	4.96569e+07	ko00260,ko00860,ko01100,ko01110,ko01240,ko02010	C00430	-
Orientin-7-O-glucoside*	Flavonoids	Flavones	C27H30O16	611.16	449.11	610.153	[M+H]+	3	-	-	1.93681e+06	1.59937e+06	1.45351e+06	1.35292e+07	1.58443e+07	3.03062e+07	3.73771e+06	5.3827e+06	2.2856e+06	5.05146e+06	6.23909e+06	5.22386e+06	1.01688e+07	9.62986e+06	6.85738e+06	-	CM00187	MetMap105
3-(3',4',5'-trimethoxyphenyl)-1,2-propanediol	Phenolic acids	Phenolic acids	C12H18O5	243.12	181.08	242.115	[M+H]+	3	-	-	86575.9	100168	52037.5	40852.6	75934.5	80051.4	35134.4	68465.2	49563.1	69445.6	50443.2	46158.4	50533.8	67424.4	60920.2	-	-	-
Epigallocatechin-(4beta->8)-epicatechin-3-O-gallate ester	Flavonoids	Flavanols	C37H30O17	747.16	287.06	746.148	[M+H]+	1	126715-82-0	C10223	243878	331759	473196	363105	422604	302034	1.95325e+07	1.11312e+07	9.85185e+06	1.79771e+06	1.70423e+06	1.54345e+06	1.5412e+06	1.90412e+06	2.51047e+06	-	C10223	MetMap141
Isovitexin-7-O-glucoside-2''-O-rhamnoside	Flavonoids	Flavones	C33H40O19	741.22	313.07	740.216	[M+H]+	3	-	-	478601	327867	391171	70268.6	76102.3	89717.4	73818.9	73467.3	99223.9	96877.6	78477.2	97965.5	141677	180398	220460	-	-	-
7-Hydroxy-5-methoxy-8-[3,4,5-trihydroxy-6-(hydroxymethyl)oxan-2-yl]oxychromen-2-one*	Lignans and Coumarins	Coumarins	C16H18O10	371.1	209.04	370.09	[M+H]+	1	-	-	988749	485279	607171	657745	374859	434336	626866	301056	529778	2.21609e+06	2.43799e+06	1.42239e+06	701423	808904	900127	-	-	-
2-ethyl-5,7-dihydroxy-8-[3,4,5-trihydroxy-6-(hydroxymethyl)oxan-2-yl]oxychromen-4-one	Others	Chromone	C17H20O10	385.11	223.06	384.106	[M+H]+	2	-	-	371006	373254	382483	8.05932e+06	5.99803e+06	5.85738e+06	5.47645e+06	4.83533e+06	5.23507e+06	4.50349e+06	7.20463e+06	5.0495e+06	2.10784e+06	2.31921e+06	3.70959e+06	-	-	-
L-Norleucine*	Amino acids and derivatives	Amino acids and derivatives	C6H13NO2	132.1	86.1	131.095	[M+H]+	1	327-57-1	C01933	4.78322e+07	3.23447e+07	4.04664e+07	5.22419e+07	5.75535e+07	5.60164e+07	4.92933e+07	4.94736e+07	8.09769e+07	6.0029e+07	6.11027e+07	5.50909e+07	5.72918e+07	5.32442e+07	4.76496e+07	-	C01933	-
LysoPC 15:0*	Lipids	LPC	C23H48NO7P	482.32	184.07	481.317	[M+H]+	1	108273-89-8	-	1.35846e+06	234423	256415	1.84984e+06	2.01715e+06	1.64912e+06	2.14987e+06	3.59341e+06	1.80045e+06	1.29652e+06	736423	1.20701e+06	758962	751567	1.24596e+06	-	-	-
Tropolone	Others	Ketone compounds	C7H6O2	123.04	51.02	122.037	[M+H]+	2	533-75-5	-	2.13942e+06	2.02506e+06	1.89857e+06	1.74286e+06	4.84833e+06	4.84278e+06	2.07365e+07	2.13861e+07	2.19041e+07	5.69703e+06	4.15754e+06	7.47558e+06	1.17477e+07	9.70328e+06	8.06771e+06	-	-	-
2-Oxo-2H-indole-3-acetic acid*	Alkaloids	Alkaloids	C10H7NO3	190.05	144.04	189.043	[M+H]+	1	-	-	2.31828e+07	5.12242e+06	2.92349e+06	3.11037e+06	7.43791e+06	5.04465e+06	3.57021e+07	1.28197e+07	3.07646e+07	1.987e+07	9.61315e+06	7.86375e+06	1.66705e+07	1.54164e+07	9.81227e+06	-	-	-
Quercetin-3-O-apiosyl(1→2)galactoside*	Flavonoids	Flavonols	C26H28O16	597.14	303.04	596.138	[M+H]+	1	-	-	4.14587e+06	3.23889e+06	3.23417e+06	8.83037e+06	5.55929e+06	5.29128e+06	1.65851e+06	2.02965e+06	818403	992880	1.05805e+06	937981	1.85525e+06	2.55766e+06	2.83909e+06	-	CM00592	MetMap115
Apigenin-6-C-(2''-glucuronyl)xyloside	Flavonoids	Flavones	C26H26O15	579.13	283.06	578.127	[M+H]+	3	-	-	1.32094e+07	1.21422e+07	1.42369e+07	1.09111e+06	1.42312e+06	1.40642e+06	7.21814e+06	5.88202e+06	2.91203e+06	1.98757e+06	2.14262e+06	2.46643e+06	3.77972e+06	4.64302e+06	4.02222e+06	-	-	-
Pectolinarigenin-7-O-glucoside	Flavonoids	Flavones	C23H24O11	477.14	315.09	476.132	[M+H]+	3	-	-	6.17134e+06	5.45767e+06	5.27237e+06	420277	224434	285933	434821	373940	262877	413802	387239	403243	1.41938e+06	1.65109e+06	1.35171e+06	-	CM00896	MetMap110
N-Acetylserotonin	Alkaloids	Plumerane	C12H14N2O2	219.11	160.08	218.106	[M+H]+	3	1210-83-9	C00978	853390	1.06469e+06	1.28308e+06	916835	1.08298e+06	847007	1.68832e+06	1.76753e+06	672407	824955	867416	508284	792473	832492	859259	ko00380,ko01100,ko01110	C00978	-
L-Phenylalanyl-L-phenylalanine	Amino acids and derivatives	Amino acids and derivatives	C18H20N2O3	313.15	166.09	312.147	[M+H]+	3	2577-40-4	-	118415	157235	106927	247008	202057	244489	168987	161401	227727	284003	284786	326756	245437	208060	178215	-	-	-
γ-Glu-Trp	Amino acids and derivatives	Amino acids and derivatives	C16H19N3O5	334.14	188.07	333.132	[M+H]+	1	66471-20-3	-	6.50715e+06	4.51588e+06	5.44439e+06	1.26116e+06	2.59809e+06	1.6351e+06	2.92553e+06	5.22305e+06	5.39249e+06	6.68647e+06	8.33882e+06	6.5062e+06	4.91734e+06	4.35837e+06	4.3754e+06	-	-	-
2-Amino-4-methylvaleric acid	Others	Others	C6H13NO2	132.1	86.1	131.095	[M+H]+	3	-	-	4.8619e+07	3.30167e+07	3.9541e+07	5.24873e+07	4.07096e+07	5.61272e+07	4.83155e+07	4.83042e+07	8.0268e+07	5.78261e+07	5.94171e+07	5.42594e+07	6.19407e+07	5.40212e+07	4.82577e+07	-	-	-
Afzelechin	Flavonoids	Flavanols	C15H14O5	275.09	139.04	274.084	[M+H]+	1	2545-00-8	C09320	5.1416e+06	7.98619e+06	8.52819e+06	3.00291e+07	5.56491e+06	5.04633e+06	1.70728e+06	747054	2.62909e+06	2.1763e+07	3.22418e+07	7.96336e+06	4.65711e+06	4.20202e+06	4.98528e+06	ko00941,ko01110	C09320	MetMap140
Myricetin-3-O-glucuronide*	Flavonoids	Flavonols	C21H18O14	495.08	319.04	494.07	[M+H]+	1	77363-65-6	-	1.08285e+07	2.65537e+07	2.49891e+07	3.48726e+06	2.81457e+06	2.55943e+06	5.82251e+06	1.00133e+07	2.55092e+06	2.01193e+06	2.78136e+06	2.38423e+06	4.30326e+06	5.50998e+06	5.14542e+06	-	CM00809	MetMap109
Gossypetin 3-glucuronide*	Flavonoids	Flavonols	C21H18O14	495.08	319.04	494.07	[M+H]+	1	-	-	1.10702e+07	2.90058e+07	2.14379e+07	4.58231e+06	2.88242e+06	3.06221e+06	5.41542e+06	6.75573e+06	2.78291e+06	1.89349e+06	3.29332e+06	2.16413e+06	5.01521e+06	4.68134e+06	5.72979e+06	-	-	-
Ala-Phe-Thr	Amino acids and derivatives	Amino acids and derivatives	C16H23N3O5	338.18	141.09	337.164	[M+H]+	3	-	-	88630.6	36042.3	75393.6	154857	170465	97280	102942	45770.6	106156	109191	125803	142798	182272	97761	75174.2	-	-	-
Carveol*	Terpenoids	Monoterpenoids	C10H16O	153.13	107.09	152.12	[M+H]+	1	99-48-9	-	1.61615e+07	1.26595e+07	1.81328e+07	4.8163e+06	3.90299e+06	5.67974e+06	8.02555e+06	4.96969e+06	1.31902e+07	1.58712e+07	1.85316e+07	1.45094e+07	1.25832e+07	1.2586e+07	1.20461e+07	-	-	-
6-O-methylguanine	Nucleotides and derivatives	Nucleotides and derivatives	C6H7N5O	166.07	124.05	165.065	[M+H]+	3	20535-83-5	-	897855	616674	588479	351592	540233	552212	396119	567935	635959	427574	488982	330609	636970	525721	495549	-	-	-
P-Menth-4-Ene-1,2-diol 1-O-β-D-Glucopyranoside	Terpenoids	Monoterpenoids	C16H28O7	333.19	107.08	332.183	[M+H]+	1	827038-23-3	-	361960	986977	585885	82137.7	144450	98515.6	251905	86651.6	433570	235528	281495	199074	116251	118687	185444	-	-	-
(6S)-2-methyl-6-(4-methylcyclohexa-2,5-dien-1-yl)hept-2-en-4-one	Terpenoids	Sesquiterpenoids	C15H22O	219.17	81.07	218.167	[M+H]+	1	-	-	798604	559268	1.68646e+06	110240	104817	99689.5	131965	136335	70153.1	171829	113402	104238	442064	307761	369192	-	-	-
Isorhamnetin-3-O-(6''-malonyl)glucoside*	Flavonoids	Flavonols	C25H24O15	565.12	317.07	564.111	[M+H]+	2	-	-	110929	234490	187319	25843.3	8766	1753.2	986004	1.17062e+06	726466	62780.6	30668.3	57739.2	329305	309812	266032	-	CM00839	MetMap109
1,8-Epoxy-p-menthan-2-ol glucoside	Terpenoids	Monoterpenoids	C16H28O7	333.19	153.13	332.183	[M+H]+	2	155836-26-3	-	384851	465094	1.4368e+06	221646	1.28984e+06	1.01212e+06	474395	579622	336868	278743	581727	662316	940346	899130	390808	-	-	-
7-Methoxy-6-methyldihydrocoumarin	Lignans and Coumarins	Coumarins	C11H12O3	193.08	105.07	192.078	[M+H]+	1	-	-	2.62284e+06	2.19339e+06	1.18718e+06	2.29031e+06	2.3511e+06	2.45678e+06	4.26759e+06	3.98939e+06	3.61372e+06	2.60482e+06	2.4477e+06	2.5746e+06	2.69815e+06	2.63548e+06	2.56084e+06	-	-	-
Terminaline	Alkaloids	Steroid alkaloids	C23H41NO2	364.32	305.25	363.314	[M+H]+	1	15112-49-9	C10825	457229	294243	671532	83100.9	1.00212e+06	677258	138681	58451.6	289249	156767	229777	268032	344659	354325	276906	-	C10825	-
4,6-Dihydroxyquinoline	Alkaloids	Quinoline alkaloids	C9H7NO2	162.06	116.05	161.048	[M+H]+	3	3517-61-1	C05639	171965	127964	148359	13765.5	144600	134303	87717.7	68827.5	113181	182582	127325	139786	160935	101397	112163	ko00380,ko01100	C05639	-
Pro-Tyr-Val	Amino acids and derivatives	Amino acids and derivatives	C19H27N3O5	378.21	181.12	377.195	[M+H]+	3	-	-	53656	103759	29489.3	15238	13261.4	68918.3	51088.1	45306.8	62303	56458.7	62147.7	43134	67851.5	48449.9	49817.5	-	-	-
Sakuranetin*	Flavonoids	Flavanones	C16H14O5	287.09	167.03	286.084	[M+H]+	1	2957-21-3	C09833	64880.4	46388.6	37916	5465.08	8322.87	14230.7	16743.9	1.88354e+06	23521.5	47476.4	22553.7	19505.6	442660	444684	448893	ko00941,ko01110	C09833	MetMap110
His-Ala-Leu	Amino acids and derivatives	Amino acids and derivatives	C15H25N5O4	340.2	125.1	339.191	[M+H]+	3	-	-	33407.8	11611.4	55122.3	10992.2	40289.4	48487.6	54059.2	36678.4	144140	66720.3	35616.8	95868.7	73233.3	39081.2	58820.7	-	-	-
8-Hydroxy-3,4-dihydro-2H-1-benzopyran-2-one	Lignans and Coumarins	Coumarins	C9H8O3	165.05	91.05	164.047	[M+H]+	1	20974-72-5	-	1.58079e+06	2.34068e+06	1.88755e+06	7.23073e+06	6.85767e+06	3.92106e+06	6.58277e+06	6.46628e+06	4.29964e+06	4.01286e+07	4.04045e+07	3.19802e+07	1.35106e+07	1.11883e+07	1.07812e+07	-	-	-
4',5-Dihydroxy-3',5'-dimethoxyflavone	Flavonoids	Flavones	C17H14O6	315.09	272.07	314.079	[M+H]+	1	-	-	150003	238448	202019	117801	76097.3	623164	50610.1	446682	15136.1	24454.2	17949.8	12650.9	80006.9	127459	84133.6	-	CM00932	MetMap121
6-hydroxycoumarin	Lignans and Coumarins	Coumarins	C9H6O3	163.04	89.04	162.032	[M+H]+	3	6093-68-1	-	1.10286e+06	805106	161021	3.24314e+06	2.8339e+06	1.71743e+06	1.81469e+06	3.17012e+06	2.82958e+06	2.71203e+06	2.13984e+06	1.51632e+06	3.0136e+06	1.79381e+06	1.88655e+06	-	CM01417	MetMap133
4(15)-En-Eudesma-6,12-Olide-15-O-β-D-Glucopyranoside	Terpenoids	Sesquiterpenoids	C21H32O8	413.21	251.16	412.21	[M+H]+	3	-	-	676811	627482	466170	1.27164e+06	645665	616225	2.15782e+06	2.32142e+06	2.37741e+06	1.42138e+06	1.51289e+06	1.28215e+06	1.06195e+06	1.24916e+06	2.04144e+06	-	-	-
Apigenin 7-xyloside	Flavonoids	Flavones	C20H18O9	403.1	271.06	402.095	[M+H]+	2	54595-43-6	-	4.47438e+06	6.4706e+06	2.68389e+06	9.92476e+07	1.05011e+08	9.72472e+07	1.85965e+07	2.10456e+07	8.5775e+06	2.59834e+06	2.92887e+06	2.38787e+06	2.43038e+07	2.73278e+07	2.47177e+07	-	-	-
γ-Glu-Tyr	Amino acids and derivatives	Amino acids and derivatives	C14H18N2O6	311.12	165.05	310.116	[M+H]+	3	7432-23-7	-	1.31577e+06	649516	583665	102094	948787	510471	2.03308e+06	2.14758e+06	3.37702e+06	1.26757e+06	1.13243e+06	1.25519e+06	1.12746e+06	1.3174e+06	1.09446e+06	-	-	-
3-O-Coumaroylasiatic acid	Terpenoids	Triterpene Saponin	C39H54O7	635.4	453.34	634.387	[M+H]+	1	-	-	20526.3	30169.8	27975.1	25699.7	31894.6	33734.6	36629.9	36541	30973.7	34024.7	65573.7	32630.5	24567	52076.8	39223.2	-	-	-
Benzamide	Alkaloids	Alkaloids	C7H7NO	122.06	105.03	121.053	[M+H]+	3	55-21-0	C09815	309752	276092	371635	55218.4	1.93231e+08	1.83962e+08	1.90746e+08	1.56508e+08	1.68168e+08	2.63856e+08	2.9193e+08	3.01163e+08	1.93349e+08	2.04508e+08	1.97192e+08	-	C09815	-
Asn-Ile	Amino acids and derivatives	Amino acids and derivatives	C10H19N3O4	246.15	166.09	245.138	[M+H]+	3	438533-59-6	-	168016	106111	184330	76352.8	106448	66502.8	144410	134728	203278	222764	174484	200315	140722	165998	98261	-	-	-
Monogalactosyldiacylglycerol	Lipids	Glycerol ester	C45H70O10	771.5	609.45	770.497	[M+H]+	1	-	-	523942	641692	346292	17536.7	15923.7	17378.1	8272.12	14570.7	23533.6	18478.5	39328	30053.4	131483	160873	122207	-	-	-
3',5'-dihydroxy-5,7,4'-trimethoxyflavone-3'-glucoside	Flavonoids	Flavones	C24H26O12	507.15	345.1	506.142	[M+H]+	3	-	-	986184	630865	492669	129104	97509.7	4.74164e+06	191809	136744	198186	196577	152512	143380	537028	413179	337643	-	CM01079	MetMap120
Apigenin 5-(6''-malonylglucoside)	Flavonoids	Flavones	C24H22O13	519.11	271.06	518.106	[M+H]+	1	-	-	181514	213910	145137	111728	156916	352266	2.06545e+07	1.19143e+07	2.88958e+06	36368.7	27633.6	32892	2.94917e+06	3.06377e+06	2.6733e+06	-	-	-
4-(4-acetylphenyl)butanoic acid	Others	Others	C12H14O3	207.1	91.06	206.094	[M+H]+	2	-	-	3.13116e+06	2.23947e+06	3.50977e+06	2.17097e+06	2.37508e+06	2.31834e+06	1.39764e+07	1.72223e+07	6.99995e+06	3.67617e+06	3.15933e+06	3.36299e+06	5.73575e+06	5.71798e+06	5.87656e+06	-	-	-
3-(1,1-dimethylallyl)xanthyletin*	Lignans and Coumarins	Coumarins	C19H20O3	297.15	241.09	296.141	[M+H]+	2	-	-	2.19695e+06	1.42241e+06	2.45431e+06	234212	396516	505867	356862	475135	676770	560784	490274	475029	731604	589363	730511	-	-	-
Luteolin 3'-methyl ether 5,4'-diglucoside	Flavonoids	Flavones	C28H32O16	625.18	301.08	624.169	[M+H]+	2	-	-	71547.3	153908	62737.3	4.89787e+06	8.81755e+06	9.61878e+06	88554.9	154677	114322	433818	439464	271454	2.98427e+06	2.98725e+06	3.15749e+06	-	-	-
Aloesol 7-glucoside*	Others	Chromone	C19H24O9	397.15	235.1	396.142	[M+H]+	2	-	-	913134	441940	383081	588605	1.30688e+06	1.02705e+06	2.32289e+06	3.11624e+06	1.0465e+07	3.68621e+06	1.73555e+06	9.50127e+06	5.99365e+06	3.28128e+06	4.1762e+06	-	-	-
3-Hydroxyquinoline-2-carboxylic acid*	Alkaloids	Alkaloids	C10H7NO3	190.05	144.04	189.043	[M+H]+	1	-	-	1.07777e+06	199072	247750	57381.4	504482	302457	1.18269e+06	506485	1.51003e+06	957908	226628	418033	684940	667642	421614	-	-	-
24-Hydroxy-3-oxooleana-11,13(18)-dien-28-oic acid	Terpenoids	Triterpene	C30H44O4	469.33	423.33	468.324	[M+H]+	2	-	-	76413.4	41590.2	104875	219878	163854	145462	291439	174009	217864	379070	279910	283118	190698	255192	165817	-	-	-
Quercetin 3-(6''-feruloylgalactoside)	Flavonoids	Flavonols	C31H28O15	641.15	177.06	640.143	[M+H]+	1	-	-	5.96835e+06	6.42768e+06	3.80833e+06	3.34651e+07	2.91027e+07	1.59608e+07	1.00514e+07	1.06024e+07	3.79609e+06	1.10756e+06	1.10379e+06	1.14356e+06	7.30475e+06	1.58232e+07	1.02291e+07	-	-	-
7,8-Dihydroxy-5,6,4'-trimethoxyflavone*	Flavonoids	Flavones	C18H16O7	345.1	330.07	344.09	[M+H]+	1	-	-	79041.9	73660.9	24229.3	118108	112053	129637	23046.7	5.013e+06	12204.9	130834	37175.7	82729.2	1.01058e+06	1.10797e+06	925551	-	CM01064	MetMap120
Pelargonin	Flavonoids	Anthocyanidins	C27H31O15+	595.17	271.06	595.166	[M]+	3	58751-31-8	C08725	1.2592e+06	1.06886e+06	653505	1.91781e+06	2.24058e+06	1.7668e+06	1.06158e+06	1.11632e+06	1.13262e+06	2.35054e+06	2.04536e+06	2.23068e+06	1.7187e+06	1.93777e+06	1.84472e+06	ko00942	C08725	-
Moroctic Acid methyl ester*	Lipids	Free fatty acids	C19H30O2	291.23	93.07	290.224	[M+H]+	1	73097-00-4	-	2.62517e+06	3.69795e+06	646972	114964	217635	377507	586729	855446	1.07557e+06	586295	802473	492604	1.47209e+06	1.2591e+06	1.29002e+06	-	-	-
Rehderianin I*	Flavonoids	Flavones	C17H14O7	331.07	316.05	330.074	[M+H]+	1	90965-30-3	-	335143	239648	82559.2	157659	155714	207638	346628	2.12645e+07	623670	1.61325e+06	695001	980105	6.04664e+06	4.69889e+06	3.99905e+06	-	-	-
Santalol	Terpenoids	Sesquiterpenoids	C15H24O	221.19	163.15	220.183	[M+H]+	2	11031-45-1	-	1.39919e+06	830272	1.28965e+06	8296.86	97222.4	95941.7	145496	105959	100382	70641.4	52739.3	41484.3	667359	508460	527666	-	-	-
Septemlobin D	Terpenoids	Sesquiterpenoids	C18H32O4	313.24	135.12	312.23	[M+H]+	3	-	-	47801.4	53223.7	47507.2	161268	95100.3	110957	135588	118353	91041.9	52762.9	46137.6	90694.7	60134.6	120357	85979.9	-	-	-
2-g-Linoleoyl-glycerol*	Lipids	Glycerol ester	C21H38O4	355.29	263.24	354.277	[M+H]+	1	-	-	107719	118367	39427.6	33857.9	11323.2	25723.8	31651.4	45574.3	50914.8	33207.7	46638.4	36428.7	59381.6	36479.8	54573.2	-	-	-
Quercetin 3,4'-dimethyl ether*	Flavonoids	Flavonols	C17H14O7	331.08	316.06	330.074	[M+H]+	1	33429-83-3	-	336158	256962	103977	197767	247453	221455	488374	2.95534e+07	843336	2.39557e+06	1.15994e+06	1.48896e+06	6.01971e+06	5.5195e+06	5.72391e+06	-	-	-
S-Methyl GSH	Amino acids and derivatives	Amino acids and derivatives	C11H19N3O6S	322.11	130.05	321.099	[M+H]+	1	2922-56-7	C11347	495474	507903	543767	1.4154e+06	1.33215e+06	957005	977956	1.49569e+06	926325	965279	1.07868e+06	855841	1.17246e+06	1.14936e+06	958945	-	C11347	-
18α-Hydroxyglycyrrhetic Acid*	Terpenoids	Triterpene	C30H46O5	487.34	451.32	486.334	[M+H]+	2	-	-	79761.8	94189.1	57678.7	123689	107943	106306	101436	69409.9	155351	122929	75879.5	67455.7	54314.4	88468.3	51564.5	-	-	-
Glu-Phe	Amino acids and derivatives	Amino acids and derivatives	C14H18N2O5	295.13	120.08	294.122	[M+H]+	3	20556-22-3	-	655235	611536	715511	456247	492836	552562	524606	573225	770454	808194	657617	779295	620820	552254	595163	-	-	-
1-(3A,4-Dimethyl-7-Methylidene-Octahydro-1H-Inden-1-Yl)-2-Methylpropan-1-ol	Terpenoids	Sesquiterpenoids	C16H28O	237.22	55.05	236.214	[M+H]+	1	-	-	142522	151308	116058	75567	96356.6	69246.6	72276.1	104358	103330	106090	98959.4	103575	97251.6	109155	84909.1	-	-	-
Helichrysetin*	Flavonoids	Chalcones	C16H14O5	287.09	167.03	286.084	[M+H]+	1	62014-87-3	-	57320.3	52770.4	40808	6844.23	7503.9	7557.7	17896.3	1.69721e+06	16233.5	49529.2	14124.5	9044.47	419409	401999	365024	-	-	-
1-(4-hydroxy-3-methoxyphenyl)dec-7-en-3-one	Others	Others	C17H24O3	277.18	137.06	276.173	[M+H]+	3	-	-	1.91695e+06	1.53629e+06	2.26499e+06	138570	156909	109259	277343	266658	235714	189186	160702	126218	697443	595057	647478	-	-	-
L-Palmitoylcarnitine	Alkaloids	Alkaloids	C23H45NO4	400.34	85.03	399.335	[M+H]+	2	2364-67-2	C02990	36375.9	37767.1	42355.9	21385.1	306855	624505	55112.9	390969	479447	59204.7	336214	273445	261020	167137	249446	ko00071,ko01212	C02990	-
Ala-Pro-Ala	Amino acids and derivatives	Amino acids and derivatives	C11H19N3O4	258.14	84.08	257.138	[M+H]+	3	-	-	1.39364e+06	1.31512e+06	1.44693e+06	642183	550377	518075	1.35489e+06	1.02127e+06	1.55451e+06	1.02338e+06	988008	979555	926367	925048	861780	-	-	-
Vitexfolin A	Phenolic acids	Phenolic acids	C25H28O11	505.17	163.04	504.163	[M+H]+	2	-	-	119489	177938	134054	82072.4	99207.8	111429	274795	288067	238529	123953	127249	122473	129361	88118.9	114198	-	-	-
2,3,4,6-Tetramethoxystyrene	Others	Others	C12H16O4	225.11	181.09	224.105	[M+H]+	3	-	-	87754.7	77472.3	89312.7	676947	772328	944225	278903	409996	265129	365421	218082	377309	311924	208454	260120	-	-	-
2,3-Dihydroxyurs-12,18-dien-28-oic acid (Goreishic Acid I)*	Terpenoids	Triterpene	C30H46O4	471.35	201.16	470.34	[M+H]+	1	129058-59-9	-	57111.2	37681	106025	66915.5	69646.1	55947	148738	136331	86741	83523.7	85376.9	90242.8	69878	70978.4	95661.9	-	-	-
16-methyloctadeca-5,9,12-trienoic acid	Lipids	Free fatty acids	C19H32O2	293.25	67.05	292.24	[M+H]+	2	-	-	395027	407655	88480.6	19022.1	35710	65453.1	115213	214985	205422	77443.5	151177	60176.2	184003	194302	181186	-	-	-
5-Pregnene-3,17,20-triol-20-O-glucoside*	Steroids	Cardiac glycoside	C27H44O8	497.31	335.26	496.304	[M+H]+	1	-	-	754105	866163	382657	82840.8	106413	34068.9	124699	138711	207329	175917	137490	192288	246739	236893	169789	-	-	-
20,26-Dihydroxyecdysone*	Steroids	Steroid	C27H44O8	497.31	335.26	496.304	[M+H]+	1	19458-46-9	C16500	747236	883606	447306	80836.8	48652.5	111154	163364	148542	220959	176743	201038	193657	277153	215152	190704	-	C16500	-
1-aminobenzocyclobutene	Alkaloids	Alkaloids	C8H9N	120.08	103.05	119.073	[M+H]+	1	61599-85-7	-	3.35249e+06	2.79049e+06	3.10437e+06	558097	7.50775e+06	7.76754e+06	7.41557e+06	8.13404e+06	8.73123e+06	6.37655e+06	6.19882e+06	5.92288e+06	6.20832e+06	6.56321e+06	5.67632e+06	-	-	-
Chrysosplenetin*	Flavonoids	Flavonols	C19H18O8	375.11	342.07	374.1	[M+H]+	1	603-56-5	C10030	1.49869e+06	23811.5	9664.02	24628	27022.2	14925.5	24111.5	307705	46178.4	8.54349e+06	2.4226e+06	6.85048e+06	1.24932e+06	1.3303e+06	1.36442e+06	-	C10030	MetMap116,MetMap117
2-(hydroxymethyl)-5-{4-imino-3h-furo[3,2-d]pyrimidin-7-yl}oxolane-3,4-diol	Alkaloids	Alkaloids	C11H13N3O5	268.1	136.07	267.086	[M+H]+	2	-	-	3.53966e+07	4.52378e+07	4.57802e+07	2.78398e+07	2.69789e+07	3.16342e+07	3.98143e+07	4.45048e+07	3.86374e+07	4.24172e+07	3.78089e+07	3.92038e+07	3.31238e+07	3.60065e+07	3.88055e+07	-	-	-
Guanosine*	Nucleotides and derivatives	Nucleotides and derivatives	C10H13N5O5	284.1	152.06	283.092	[M+H]+	1	118-00-3	C00387	1.36769e+07	1.69223e+07	1.98934e+07	1.39145e+07	1.09481e+07	2.17871e+07	1.11992e+07	1.63378e+07	1.19335e+07	1.45143e+07	1.65358e+07	1.53012e+07	1.3929e+07	1.60758e+07	1.62595e+07	ko00230,ko01100,ko01232,ko02010	C00387	-
Phylloquinone	Others	Vitamin	C31H46O2	451.36	89.06	450.35	[M+H]+	3	84-80-0	C02059	20389	9841.24	28954.3	14320.9	4926.25	13511.5	12712.9	14330.4	14447.7	12115.9	11053.8	13632.7	17240.6	13055.1	13914.8	ko00130,ko01100,ko01110,ko01240	C02059	-
6-amino-9-[(2R,3R,4S,5R)-3,4-dihydroxy-5-(hydroxymethyl)oxolan-2-yl]-8H-purin-2-one*	Nucleotides and derivatives	Nucleotides and derivatives	C10H13N5O5	284.1	152.06	283.092	[M+H]+	1	-	-	1.32896e+07	1.78658e+07	2.18696e+07	1.61673e+07	1.43983e+07	2.76612e+07	1.4031e+07	2.05415e+07	1.48874e+07	2.01348e+07	2.24275e+07	2.05392e+07	1.41499e+07	1.8808e+07	1.91855e+07	-	-	-
P-Mentha-1,8-Dien-4-ol	Terpenoids	Monoterpenoids	C10H16O	153.13	81.07	152.12	[M+H]+	1	-	-	2.66718e+06	1.47303e+06	209395	1.63787e+06	1.07192e+06	1.04698e+06	2.62181e+06	2.14587e+06	5.3457e+06	4.08624e+06	5.30716e+06	4.37688e+06	3.0993e+06	3.05306e+06	2.41317e+06	-	-	-
8'-methylspiro[cyclohexane-1,4'-tricyclo[6.3.1.02,5]dodecane]-1'-ol	Others	Others	C18H30O	263.24	81.07	262.23	[M+H]+	1	-	-	390242	310887	108590	325507	412067	444213	509111	960092	688372	794906	761190	807519	482035	448896	350545	-	-	-
Deoxyadenosine*	Nucleotides and derivatives	Nucleotides and derivatives	C10H13N5O3	252.11	136.06	251.102	[M+H]+	3	958-09-8	C00559	2.45544e+06	2.91891e+06	3.02266e+06	16288.5	1.14197e+06	1.12808e+06	1.71808e+06	1.50369e+06	1.55667e+06	1.78482e+06	2.50592e+06	1.83799e+06	2.06045e+06	2.06422e+06	1.63804e+06	ko00230,ko01100,ko01232,ko02010	C00559	-
LysoPC 19:2	Lipids	LPC	C27H52NO7P	534.36	184.07	533.348	[M+H]+	3	-	-	7.42478e+06	7.59466e+06	1.41111e+06	968254	1.87442e+06	1.53125e+06	444602	860572	469106	347276	445628	226898	1.35679e+06	1.25885e+06	1.7909e+06	-	-	-
3-Hydroxy-1,9,11-Eremophilatrien-8-one	Terpenoids	Sesquiterpenoids	C15H20O2	233.15	145.1	232.146	[M+H]+	2	1465029-36-0	-	199559	157850	228029	228983	147541	126382	567812	283195	347877	269300	253174	152211	180871	234077	147872	-	-	-
Kaempferol-3-O-(6''-malonyl)glucoside*	Flavonoids	Flavonols	C24H22O14	535.11	287.05	534.101	[M+H]+	1	81149-02-2	-	312739	547446	493264	30494	49400.3	38768.5	1.59329e+07	1.67453e+07	8.89442e+06	36528.9	54052.5	44668	8.51412e+06	4.10032e+06	4.43369e+06	-	CM00478	MetMap113
Deoxyguanosine	Nucleotides and derivatives	Nucleotides and derivatives	C10H13N5O4	268.1	152.06	267.097	[M+H]+	3	961-07-9	C00330	156796	214341	308852	7611.19	83938.4	195882	149908	154752	224327	107076	427426	54776.8	222414	241523	221341	ko00230,ko01100,ko01232,ko02010	C00330	-
5,8,4'-Trihydroxy-6,7-dimethoxyflavone	Flavonoids	Flavones	C17H14O7	331.08	273.04	330.074	[M+H]+	3	98755-25-0	-	53921	44824	50289.3	16384.6	3276.92	25475.8	42182.7	4.44868e+06	27768.5	111794	48704.5	50485	679135	772562	715521	-	CM00945	MetMap121
Methylthioadenosine sulfoxide	Nucleotides and derivatives	Nucleotides and derivatives	C11H15N5O4S	314.09	136.06	313.084	[M+H]+	1	3387-65-3	-	1.55965e+06	2.35457e+06	2.50992e+06	187839	170831	218889	253078	250945	250332	391842	453089	331920	980923	1.01297e+06	927762	-	-	-
8-methyltricyclo[6.3.1.02,5]dodecane-1,6-diol*	Terpenoids	Sesquiterpenoids	C13H22O2	211.17	109.1	210.162	[M+H]+	1	-	-	42915.5	34507.7	29765	103759	152817	72648.3	562797	532384	169095	108300	118501	133247	191909	186853	232826	-	-	-
Kaempferol-3-(p-benzoyl)glucoside	Flavonoids	Flavonols	C28H24O12	553.13	105.03	552.127	[M+H]+	1	-	-	24107.5	40892.4	41092.8	48478.6	42733	45140.5	160092	89173.4	42903.8	10482.7	6413.62	1282.72	40194.6	49843.4	31026	-	-	-
9-Arabinosyladenine*	Nucleotides and derivatives	Nucleotides and derivatives	C10H13N5O4	268.11	136.07	267.097	[M+H]+	1	-	-	3.84738e+07	4.85806e+07	4.89081e+07	5.36556e+06	2.68278e+07	2.94155e+07	4.08211e+07	4.05957e+07	3.68203e+07	3.86616e+07	3.5257e+07	3.75475e+07	3.47633e+07	3.56655e+07	3.56013e+07	-	-	-
Micheliolide	Terpenoids	Sesquiterpenoids	C15H20O3	249.14	203.1	248.141	[M+H]+	3	68370-47-8	C09507	299842	208146	233745	385576	228226	176590	690854	446825	398476	339487	333388	274313	343885	312262	325628	-	C09507	-
(1r)-1-[(3ar)-3a,7-dimethyl-3,4,5,6-tetrahydroinden-2-yl]-2-methylpropan-1-ol*	Terpenoids	Sesquiterpenoids	C15H24O	221.19	163.15	220.183	[M+H]+	2	-	-	765706	666118	598887	892800	982733	892316	1.17684e+06	1.29537e+06	940421	1.08495e+06	1.0166e+06	1.10288e+06	1.12548e+06	955266	852456	-	-	-
3',4',5'-O-Trimethyltricetin	Flavonoids	Flavones	C18H16O7	345.1	284.07	344.09	[M+H]+	3	18103-42-9	C19807	20833.5	28212.3	33517.3	653673	825672	682304	11391.2	194564	1784.91	50320.7	20693.9	60308.5	226267	195656	184069	-	C19807	MetMap121
Cyclo(Ala-Gly)	Amino acids and derivatives	Amino acids and derivatives	C5H8N2O2	129.07	56.05	128.059	[M+H]+	3	4526-77-6	-	8.88751e+06	8.17871e+06	7.02976e+06	7.11968e+06	6.76368e+06	6.46978e+06	5.51235e+06	5.2538e+06	4.71289e+06	4.72707e+06	4.78038e+06	4.47372e+06	1.13912e+07	7.24303e+06	5.35019e+06	-	-	-
5-hydroxy-6,7-dimethoxy-2-(3-methoxyphenyl)-4H-chromen-4-one*	Flavonoids	Flavones	C18H16O6	329.1	296.07	328.095	[M+H]+	1	-	-	74194.4	37892	28523.3	5.143e+06	6.8197e+06	7.43914e+07	65647.9	2.75048e+06	49836.3	78001.4	70729.7	79355.2	3.83153e+06	3.99234e+06	3.9928e+06	-	-	-
Cirsiliol	Flavonoids	Flavones	C17H14O7	331.08	298.05	330.074	[M+H]+	1	34334-69-5	C10033	70777.3	95961	34476.8	21559.2	22591.5	30328.4	37547.3	1.32454e+07	66620.1	170458	100497	55809.4	2.44493e+06	2.2804e+06	2.08615e+06	-	C10033	-
Diethanolamine	Alkaloids	Alkaloids	C4H11NO2	106.09	88.08	105.079	[M+H]+	3	111-42-2	C06772	182497	151377	142725	196138	120886	162499	102539	158604	78532.2	137294	76508.7	264571	157357	153445	146956	ko00564	C06772	-
Pro-Cys-Glu	Amino acids and derivatives	Amino acids and derivatives	C13H21N3O6S1	348.13	151.04	347.115	[M+H]+	3	-	-	201251	185077	132431	473256	557512	608077	236635	212916	209646	217339	246920	252433	225599	280480	192894	-	-	-
(4Z)-3,5,5-trimethyl-4-(3-oxobutylidene)cyclohex-2-en-1-one	Others	Ketone compounds	C13H18O2	207.14	149.1	206.131	[M+H]+	2	-	-	156614	228936	189476	164129	213700	225138	236702	150130	286685	1.26611e+06	1.09473e+06	1.1779e+06	642325	534539	562008	-	-	-
Frambinone	Others	Ketone compounds	C10H12O2	165.09	91.05	164.084	[M+H]+	2	-	-	1.18771e+07	1.68856e+07	1.84922e+06	1.21368e+07	1.18804e+07	9.24608e+06	3.45739e+07	2.31981e+07	5.53549e+07	7.59135e+07	9.04846e+07	7.4021e+07	2.68746e+07	3.88468e+07	3.76582e+07	-	-	-
Phe-His	Amino acids and derivatives	Amino acids and derivatives	C15H18N4O3	303.15	156.08	302.138	[M+H]+	3	16874-81-0	-	149376	156037	183655	175664	229430	257829	140094	216869	168228	150729	114533	157098	111488	116796	150222	-	-	-
Grayanotoxin VIII	Terpenoids	Ditepenoids	C20H30O4	335.22	299.2	334.214	[M+H]+	3	30460-60-7	-	403283	289890	508075	14348.8	115415	82856.8	650746	811971	337653	310569	160004	202147	200176	223605	238446	-	-	-
CMP	Nucleotides and derivatives	Nucleotides and derivatives	C9H14N3O8P	324.06	112.05	323.052	[M+H]+	3	63-37-6	C00055	152825	181595	238540	472521	415304	410975	374428	286773	414295	364787	359690	394868	230118	349307	362847	ko00240,ko01100,ko01232	C00055	-
(2-aminoethoxy)({3-hydroxy-2-[(11E)-icos-11-enoyloxy]propoxy})phosphinic acid	Lipids	LPE	C25H50NO7P	508.34	367.32	507.332	[M+H]+	2	-	-	428516	457986	491923	517108	531400	615014	353241	428905	811150	530975	370569	438388	678726	569905	701409	-	-	-
Butyl beta-D-glucoside	Others	Saccharides	C10H20O6	237.13	98.97	236.126	[M+H]+	3	5391-18-4	-	241876	193899	83835.3	16767.1	124330	110519	377576	354473	322656	168157	159062	163253	188626	173535	213626	-	-	-
1-Stearidonoyl-Glycerol	Lipids	Glycerol ester	C21H34O4	351.25	147.12	350.246	[M+H]+	1	-	-	1.02736e+06	880663	853488	213937	166238	205605	168486	209443	362746	432112	372812	382174	432102	342608	405048	-	-	-
(1r,2s,5r)-2-methyl-5-[(2s)-1-oxopropan-2-yl]cyclopentane-1-carbaldehyde	Terpenoids	Sesquiterpenoids	C10H16O2	169.12	95.09	168.115	[M+H]+	2	-	-	121922	96222.6	57557.4	886780	1.059e+06	1.07142e+06	424314	534297	2.0565e+06	2.42493e+06	2.92075e+06	2.54341e+06	1.6961e+06	1.34267e+06	1.30875e+06	-	-	-
N-Acetyl-L-tyrosine	Amino acids and derivatives	Amino acids and derivatives	C11H13NO4	224.09	136.08	223.084	[M+H]+	3	537-55-3	-	59299.1	69769.1	82697.1	26691.9	44245.1	53629.5	251205	390683	124671	64154.1	83958.3	60286.8	175553	107077	120582	-	-	-
1,4-dihydroxy-2,5-dimethoxy-9,10-dihydroanthracene-9,10-dione	Quinones	Anthraquinone	C16H12O6	301.07	258.05	300.063	[M+H]+	2	-	-	622477	1.33707e+06	609783	53091.5	17687	43890.1	108228	4.89394e+06	54364.6	212832	88664.9	95820.7	1.04168e+06	1.12104e+06	1.1649e+06	-	-	-
Val-Asp-Ile	Amino acids and derivatives	Amino acids and derivatives	C15H27N3O6	346.2	215.1	345.19	[M+H]+	3	-	-	144910	264799	196215	97668.6	64142.4	60987.2	73293.4	55014.7	84203.7	29308.2	62458.6	97962.9	98269.5	98813.7	66695.2	-	-	-
(3S,4R)-3-hydroxy-4-prop-1-en-2-ylcyclohexene-1-carbaldehyde	Terpenoids	Monoterpenoids	C10H14O2	167.11	91.05	166.099	[M+H]+	1	182937-26-4	-	893884	535199	783982	4.78852e+06	4.65059e+06	4.32291e+06	7.25974e+06	7.28627e+06	1.73818e+07	1.06402e+07	1.1387e+07	1.25721e+07	8.00365e+06	8.07148e+06	7.72022e+06	-	-	-
(7S)-bicyclo[4.2.0]octa-1,3,5-trien-7-amine	Alkaloids	Alkaloids	C8H9N	120.08	77.04	119.073	[M+H]+	1	-	-	416962	310922	339949	62184.4	787717	938731	807908	868224	936664	720885	685992	742065	768717	695254	659285	-	-	-
Kaempferol-3-O-arabinoside (Juglanin)*	Flavonoids	Flavonols	C20H18O10	419.1	287.06	418.09	[M+H]+	1	5041-67-8	-	2.05763e+07	3.93863e+07	1.26149e+07	1.76138e+07	3.79178e+06	3.91276e+07	939846	1.28779e+06	577162	875931	1.29422e+06	1.07089e+06	1.12437e+07	9.58224e+06	7.64204e+06	-	-	-
Eucalmaidin D	Terpenoids	Monoterpenoids	C31H34O14	631.2	303.05	630.195	[M+H]+	1	1187303-39-4	-	1.84034e+06	849143	3.78171e+06	1.62753e+07	2.33945e+07	1.5474e+07	1.62865e+07	1.44592e+07	5.31731e+06	1.16571e+06	1.20154e+06	1.35495e+06	8.31196e+06	9.10135e+06	1.10723e+07	-	-	-
2-Aminohexadecane-1,4-diol	Lipids	Sphingolipids	C16H35NO2	274.27	88.08	273.267	[M+H]+	2	-	-	11224	22173.9	14328.2	24325.1	19014.6	28943.5	29026.2	27035	24244	25125.3	19894	26816	26209.1	31386.2	22031.8	-	-	-
Apigenin 7-(2''-glucuronosyllactate)*	Flavonoids	Flavones	C24H22O13	519.11	271.06	518.106	[M+H]+	1	126394-92-1	-	121672	209153	137208	118256	169698	398442	1.84723e+07	1.0974e+07	2.30383e+06	20492.9	36624.9	44768.6	2.38477e+06	2.4584e+06	2.30433e+06	-	-	-
27,28-Dicarboxyl ursolic acid	Terpenoids	Triterpene	C30H46O5	487.34	469.33	486.334	[M+H]+	3	-	-	1.66054e+06	1.97109e+06	380322	422395	401299	309996	383038	481806	281970	197758	189713	255500	523085	645711	341559	-	-	-
H-Gly-Phe-Ser-OH	Amino acids and derivatives	Amino acids and derivatives	C14H19N3O5	310.13	120.08	309.132	[M+H]+	3	23828-14-0	-	3.89082e+06	4.27618e+06	2.00916e+06	401832	1.43166e+07	2.18847e+07	5.7375e+06	8.06868e+06	8.05224e+06	9.32795e+06	9.9542e+06	1.17063e+07	1.21608e+07	9.71133e+06	9.34485e+06	-	-	-
Arg-Ile-Val	Amino acids and derivatives	Amino acids and derivatives	C17H34N6O4	387.27	277.22	386.264	[M+H]+	3	-	-	235365	310171	262548	36965.6	184828	233768	727498	446761	1.59296e+06	5.90994e+06	6.45413e+06	4.58331e+06	1.92696e+06	1.99406e+06	2.23868e+06	-	-	-
N-(3-hydroxy-4-methoxyphenethyl)-4-hydroxybutanamide	Alkaloids	Alkaloids	C14H21NO4	268.15	136.06	267.147	[M+H]+	2	-	-	4.82731e+07	5.49117e+07	5.03435e+07	115588	2.46436e+07	2.73035e+07	3.7267e+07	4.00139e+07	3.50782e+07	3.75533e+07	3.44773e+07	3.72201e+07	3.80426e+07	3.52086e+07	3.69747e+07	-	-	-
4-Amino-6-hydroxypyrazolo[3,4-d]pyrimidine*	Nucleotides and derivatives	Nucleotides and derivatives	C5H5N5O	152.06	135.03	151.049	[M+H]+	1	-	-	124913	41313.7	48939.4	100584	95337.6	104131	157818	173625	154008	89130.6	82312.1	67803.8	110650	103150	93209.5	-	-	-
5-Acetyl-2,3-dihydro-6,7-dimethyl-1H-pyrrolizine	Alkaloids	Pyrrole alkaloids	C11H15NO	178.12	134.1	178.124	[M+H]+	2	-	-	1.1818e+07	4.56513e+06	2.00423e+07	50327.1	1.04038e+06	1.09778e+06	7.67513e+07	8.57798e+07	2.13626e+07	108391	56070.6	174499	2.22835e+07	1.9703e+07	1.95367e+07	-	-	-
8-Azaguanine	Nucleotides and derivatives	Nucleotides and derivatives	C4H4N6O	153.05	136.03	152.045	[M+H]+	3	134-58-7	-	902020	300179	487513	1.1816e+06	2.34837e+06	1.4692e+06	3.72142e+06	5.33576e+06	2.50506e+06	2.0977e+06	2.28975e+06	1.46911e+06	2.68532e+06	2.7588e+06	2.05858e+06	-	-	-
2-(3,4-dimethoxyphenyl)-5,7,8-trihydroxy-4H-chromen-4-one*	Flavonoids	Flavones	C17H14O7	331.08	301.04	330.074	[M+H]+	2	-	-	65374.1	58010.7	30946.1	18460.4	40627.5	19784.8	36155.5	5.41423e+06	86928.8	232904	84948.8	82496.4	994382	1.01077e+06	942536	-	-	-
L-Phenylalanine	Amino acids and derivatives	Amino acids and derivatives	C9H11NO2	166.09	120.08	165.079	[M+H]+	1	63-91-2	C00079	5.84322e+07	4.4425e+07	4.84585e+07	71873.9	1.19184e+08	1.33407e+08	1.22617e+08	1.32848e+08	1.54437e+08	1.0622e+08	1.03879e+08	1.08152e+08	1.00869e+08	1.06889e+08	9.78031e+07	ko00360,ko00400,ko00460,ko00470,ko00940,ko00960,ko00966,ko00970,ko00996,ko00999,ko01100,ko01110,ko01210,ko01230,ko02010	C00079	-
Feruloylputrescine	Alkaloids	Phenolamine	C14H20N2O3	265.15	177.06	264.147	[M+H]+	3	501-13-3	C10497	373904	135537	169731	262571	225341	220378	718967	267060	142434	470552	686042	360082	517556	542481	521903	ko00330,ko01100	C10497	-
1,18-Octadecanediol	Lipids	Free fatty acids	C18H38O2	287.29	97.1	286.287	[M+H]+	3	3155-43-9	-	43390.6	18751.7	28317.1	26903.2	12861.2	25285.3	13402.7	28833.9	38982.6	38172	28543.3	27845.9	37478	35870.7	38518.2	-	-	-
6-Hydroxy-3-oxooleana-11,13(18)-dien-28-oic acid	Terpenoids	Triterpene	C30H44O4	469.33	407.33	468.324	[M+H]+	1	-	-	190457	333599	108582	489348	217674	200570	901423	505173	506676	330603	418768	305208	398368	388426	365156	-	-	-
Gly-Tyr-His	Amino acids and derivatives	Amino acids and derivatives	C17H21N5O5	376.16	137.06	375.154	[M+H]+	3	-	-	3.56531e+06	895861	2.60329e+06	1.35092e+06	808598	820793	446536	323705	481785	447615	221482	418844	468865	856020	722125	-	-	-
Geniposide	Terpenoids	Monoterpenoids	C17H24O10	389.14	209.08	388.137	[M+H]+	3	24512-63-8	C09781	125311	79062.5	86700.6	95295.3	226222	231992	299132	265114	616587	1.46192e+06	1.06091e+06	547321	452383	482999	369453	-	C09781	-
Neosakuranetin*	Flavonoids	Chalcones	C16H14O5	287.09	167.04	286.084	[M+H]+	1	81719-04-2	-	57952.8	54273.5	27217.6	1682.84	10092.5	13358.5	14950.5	1.87763e+06	26747.6	67977.1	13355	21003.3	371819	448964	391649	-	-	-
Chrysoeriol-7-O-glucuronide*	Flavonoids	Flavones	C22H20O12	477.1	301.07	476.096	[M+H]+	3	-	-	231925	148309	118695	4050.21	26991	20251	52920.9	53986.3	39812.4	89635	110646	171257	219501	95562	163703	-	-	-
Gly-Ala-Trp	Amino acids and derivatives	Amino acids and derivatives	C16H20N4O4	333.16	291.14	332.149	[M+H]+	3	-	-	4.40539e+06	2.11234e+06	3.95791e+06	994140	1.06089e+06	2.26624e+06	1.3492e+06	1.01793e+06	260130	193063	118114	194399	1.09573e+06	1.09754e+06	1.24628e+06	-	-	-
9-Alpha-Ribofuranosyladenine*	Nucleotides and derivatives	Nucleotides and derivatives	C10H13N5O4	268.1	136.06	267.097	[M+H]+	1	-	-	3.70524e+07	4.4656e+07	4.6235e+07	2.93613e+07	2.65485e+07	3.09798e+07	4.00161e+07	4.27302e+07	3.89745e+07	4.03019e+07	3.39324e+07	3.98794e+07	3.2106e+07	3.46741e+07	3.65875e+07	-	-	-
N-Ethylphenylalanine	Amino acids and derivatives	Amino acids and derivatives	C11H15NO2	194.12	120.08	193.11	[M+H]+	3	-	-	117885	147231	107908	80361.8	41232.4	43841.4	184011	127222	309984	414070	259655	353710	260351	190103	154761	-	-	-
(7E,9E)-undeca-7,9-diene-2,4,5-triol	Others	Alcohol compounds	C11H20O3	201.15	81.07	200.141	[M+H]+	2	-	-	200547	153248	14680	112099	73400.2	96990.4	92520.1	94074.8	93248.5	165741	179643	218990	163439	128666	184651	-	-	-
2,4b,8,8-tetramethyl-3,4,4a,5,6,7,8a,9-octahydro-1H-phenanthren-2-ol*	Terpenoids	Sesquiterpenoids	C18H30O	263.24	81.07	262.23	[M+H]+	1	-	-	442413	394414	148646	286741	321306	484070	593228	1.01316e+06	742044	835533	911888	859962	480698	447125	482450	-	-	-
Robinetinidol-(4beta->8)-catechin	Flavonoids	Flavanols	C30H26O12	579.15	409.09	578.142	[M+H]+	2	78185-18-9	-	6.60449e+07	5.04644e+07	8.13228e+07	5.48137e+07	9.83176e+07	7.79385e+07	2.80721e+07	5.96839e+07	5.35338e+07	7.38652e+07	6.86399e+07	9.01774e+07	6.74442e+07	5.99171e+07	5.99888e+07	-	-	-
5,7,3',4',5'-pentahydroxyflavan glucoside	Flavonoids	Other Flavonoids	C21H24O11	453.14	139.04	452.132	[M+H]+	1	-	-	3.27407e+06	2.69182e+06	5.86419e+06	2.23542e+06	3.44158e+06	3.29273e+06	1.54083e+06	832117	2.30479e+06	2.29762e+06	1.45326e+06	2.7662e+06	1.16715e+06	2.36827e+06	1.75759e+06	-	-	-
Phenethylamine	Alkaloids	Benzylphenylethylamine alkaloids	C8H11N	122.1	105.07	121.089	[M+H]+	1	156-28-5	C05332	389081	294571	304381	58914.2	1.76785e+08	1.67844e+08	1.76945e+08	1.46491e+08	1.52192e+08	2.49201e+08	2.70724e+08	2.78994e+08	2.05995e+08	1.89727e+08	1.80928e+08	ko00360,ko01100	C05332	-
Procyanidin B7	Tannins	Proanthocyanidins	C30H26O12	579.15	127.04	578.142	[M+H]+	2	-	-	1.94496e+06	1.74509e+06	2.24062e+06	1.79476e+06	1.39152e+06	1.471e+06	434231	155331	745959	1.58072e+06	1.38347e+06	1.40912e+06	1.23729e+06	1.64594e+06	1.35915e+06	-	-	-
Pelargonidin 3-O-rutinoside	Flavonoids	Anthocyanidins	C27H31O14+	579.17	271.06	579.171	[M]+	2	-	C12644	1.39127e+06	1.3689e+06	1.51061e+06	1.3426e+06	1.67948e+06	1.70371e+06	576738	228807	758367	1.62003e+06	1.27007e+06	1.64045e+06	1.24649e+06	1.20309e+06	1.18224e+06	ko00942	C12644	-
Fluoren-9-one	Others	Ketone compounds	C13H8O	181.06	152.06	180.058	[M+H]+	3	486-25-9	C06712	58679.2	10450.1	94145	65334.1	64857.9	69648.4	47094.8	58820.1	49760.7	59480.5	38544	67068.1	56226	59507.1	61911.8	ko01100	C06712	-
Phe-Ile	Amino acids and derivatives	Amino acids and derivatives	C15H22N2O3	279.17	120.09	278.163	[M+H]+	3	22951-94-6	-	423994	434055	286641	198446	365331	423645	519410	371142	723471	991427	695118	805978	471389	424120	648274	-	-	-
Peonidin-3-O-rutinoside	Flavonoids	Anthocyanidins	C28H33O15+	609.18	301.07	609.181	[M]+	3	-	-	197445	281576	215967	137154	190296	183086	54995.5	91617.2	68044.1	149054	123634	157267	97026.9	109851	174649	-	CM00711	MetMap118
Adenosine*	Nucleotides and derivatives	Nucleotides and derivatives	C10H13N5O4	268.1	136.06	267.097	[M+H]+	1	58-61-7	C00212	3.75198e+07	4.32061e+07	4.52251e+07	2.76836e+07	2.48555e+07	3.06236e+07	4.05218e+07	4.20926e+07	3.7943e+07	3.88407e+07	3.49619e+07	4.02357e+07	3.25438e+07	3.41047e+07	3.53433e+07	ko00230,ko01100,ko01232,ko02010	C00212	-
Isoscopoletin	Lignans and Coumarins	Coumarins	C10H8O4	193.05	178.03	192.042	[M+H]+	1	776-86-3	C18079	9.14172e+06	1.06427e+07	1.8571e+07	697118	878977	1.01894e+06	656623	217880	1.04723e+06	3.19406e+06	2.80088e+06	4.12231e+06	3.47867e+06	2.00258e+06	2.39711e+06	ko00999	C18079	MetMap129
Isogymnomitrol	Others	Others	C15H24O	221.19	147.12	220.183	[M+H]+	1	55659-32-0	-	1.22922e+06	710851	1.57926e+06	6102.18	105934	36359.2	78270.8	134772	136306	30510.9	102973	109477	309780	395692	421286	-	-	-
7-[3,4-Dihydroxy-6-methyl-5-(3,4,5-trihydroxyoxan-2-yl)oxyoxan-2-yl]oxy-2-(3,4-dihydroxyphenyl)-5-hydroxychromen-4-one	Flavonoids	Flavones	C26H28O14	565.16	287.05	564.148	[M+H]+	2	-	-	169474	145816	179379	198649	203778	171172	422147	536779	147667	170324	166073	192310	387061	344609	311802	-	-	-
Dehydroxyillicinolide A	Terpenoids	Sesquiterpenoids	C16H24O7	329.16	167.1	328.152	[M+H]+	1	-	-	5.86627e+07	5.44025e+07	6.76082e+07	177346	116031	56782.1	404971	336690	157271	71901.6	38409.5	35975.3	2.7413e+07	1.97401e+07	2.02106e+07	-	-	-
Tryptamine*	Alkaloids	Plumerane	C10H12N2	161.11	144.08	160.1	[M+H]+	1	61-54-1	C00398	52067.7	123683	26272.4	1.41162e+07	1.37068e+07	1.36195e+07	7.83774e+07	6.7348e+07	2.70909e+07	3.4141e+06	3.12099e+06	3.80628e+06	2.35043e+07	1.84639e+07	1.73682e+07	ko00380,ko00901,ko01100,ko01110	C00398	-
1-Methyltryptophan	Amino acids and derivatives	Amino acids and derivatives	C12H14N2O2	219.11	132.09	218.106	[M+H]+	3	21339-55-9	-	428892	277892	264410	270478	33998.4	283902	510150	506032	306900	285227	184332	169992	304818	360947	322784	-	-	-
Dimethylfraxetin; 6,7,8-Trimethoxycoumarin*	Lignans and Coumarins	Coumarins	C12H12O5	237.07	176.05	236.069	[M+H]+	3	6035-49-0	-	104070	110938	112877	95915.1	63793	95096.3	22124.6	10433.6	13497.2	79270	52611.6	64591.3	57473.6	41262.9	64364.1	-	CM01390	MetMap129
2-Oxoindole-3-acetate	Alkaloids	Plumerane	C10H9NO3	192.06	146.06	191.058	[M+H]+	3	2971-31-5	C22202	673439	376609	384607	11320.2	699878	335093	855643	822377	1.74503e+06	455685	384842	305103	619651	529351	546243	ko00380	C22202	-
Methyl jasmonate	Organic acids	Organic acids	C13H20O3	225.15	151.11	224.141	[M+H]+	3	1211-29-6	C11512	119510	98204.2	100278	79806.4	104396	69398.2	110462	81118.8	160491	111780	132835	99788.7	132287	124235	123693	ko00592,ko01110	C11512	-
Platyphylline	Alkaloids	Pyrrole alkaloids	C18H27NO5	338.19	141.09	337.189	[M+H]+	2	480-78-4	C10363	114919	44061.6	8812.32	131320	140549	115573	82346.6	105404	235137	163467	183432	120607	102447	131672	144352	-	C10363	-
N-Feruloyltyramine 4'-glucoside	Alkaloids	Phenolamine	C24H29NO9	476.2	177.05	475.184	[M+H]+	3	-	-	115080	73858	141696	37442.1	143035	125493	70816.8	73293.1	82637.8	57095.9	107815	93513.7	73430.2	69349.4	53761.7	-	-	-
Fraxetin	Lignans and Coumarins	Coumarins	C10H8O5	209.04	149.02	208.037	[M+H]+	1	574-84-5	C09265	1.10491e+07	1.22606e+07	9.33239e+06	1.06798e+06	601930	689888	5.0632e+06	3.18491e+06	6.38762e+06	2.49194e+07	2.27154e+07	1.61139e+07	7.09538e+06	8.25028e+06	9.26321e+06	ko00999,ko01110	C09265	MetMap129
Arg-Thr-Ala	Amino acids and derivatives	Amino acids and derivatives	C13H26N6O5	347.2	148.05	346.197	[M+H]+	3	-	-	12922.8	31912	2584.56	26132.1	21434.5	28395.1	117780	74130.8	276306	236395	382113	419777	123743	222253	227463	-	-	-
(+)-3-Hydroxy-5-(p-hydroxyphenyl)pentanoic acid:Niduloic acid	Phenolic acids	Phenolic acids	C11H14O4	211.1	150.07	210.089	[M+H]+	2	78472-11-4	-	1.91483e+06	1.23751e+06	1.07987e+06	2.92796e+06	2.46015e+06	2.89312e+06	4.48326e+06	2.91809e+06	2.99782e+06	3.06366e+06	2.05249e+06	2.19162e+06	2.71755e+06	2.53607e+06	2.35314e+06	-	-	-
Kaempferol 3-(3'',4''-diacetylglucoside)	Flavonoids	Flavonols	C25H24O13	533.13	287.06	532.122	[M+H]+	2	-	-	1.59565e+06	1.07915e+07	7.97824e+06	1.22656e+08	1.00608e+08	8.03739e+07	9.34602e+07	7.86579e+07	6.82946e+07	6.83483e+07	8.25528e+07	6.34963e+07	4.94943e+07	5.92283e+07	4.51566e+07	-	CM00476	MetMap113
Apigenin-7-O-(6''-acetyl)glucoside	Flavonoids	Flavones	C23H22O11	475.12	271.06	474.116	[M+H]+	1	72741-92-5	-	19211.3	18866.1	6276.26	39034.2	34330.2	54334.2	7.50115e+06	4.3867e+06	1.21737e+06	15622	40593.5	20038.8	1.03369e+06	965102	807556	-	-	-
p-Hydroxyphenylbutanone	Phenolic acids	Phenolic acids	C10H12O2	165.09	107.05	164.084	[M+H]+	2	91060-98-9	-	298925	221328	264414	370259	232209	225559	1.07457e+06	1.47031e+06	1.11366e+06	5.3055e+06	5.0831e+06	2.01127e+06	682617	1.39401e+06	1.67194e+06	-	-	-
4-hydroxyphenyl acrylaldehyde	Others	Aldehyde compounds	C9H8O3	165.05	119.05	164.047	[M+H]+	1	-	-	1.41673e+06	2.28743e+06	1.32604e+06	4.07506e+06	3.40461e+06	1.80791e+06	3.78367e+06	3.79362e+06	3.55738e+06	2.0549e+07	2.3267e+07	1.49437e+07	8.01681e+06	7.16206e+06	6.68584e+06	-	-	-
3,11-Dihydroxy-20(29)-Lupene-23,28-Dioic Acid	Terpenoids	Triterpene	C30H46O6	503.34	455.32	502.329	[M+H]+	1	-	-	23503.7	10411.8	24764.3	1.53551e+07	1.00633e+06	2.63813e+06	1.90623e+06	718350	539836	327917	402446	2.21737e+06	563060	747350	745522	-	-	-
Alismol	Terpenoids	Sesquiterpenoids	C15H24O	221.19	107.09	220.183	[M+H]+	2	87827-55-2	C17462	159607	24937.3	278773	124687	164277	142288	336938	262399	279247	143911	157436	228328	183858	165103	172720	-	C17462	-
2-ethyl-N-(2-phenylethyl)hexanamide*	Alkaloids	Alkaloids	C16H25NO	248.2	105.07	247.194	[M+H]+	1	-	-	47679.6	36762.8	3288.58	662014	511716	726011	138568	133525	188762	131621	177082	198023	195457	149982	179422	-	-	-
Quercetin-7-O-(6''-malonyl)glucosyl-5-O-glucoside	Flavonoids	Flavonols	C30H32O20	713.16	465.2	712.149	[M+H]+	2	-	-	26337	75702.2	62464.3	98824.6	50797.1	23189.4	599241	542703	879842	43663	34572.8	101210	164383	154161	182543	-	CM00622	MetMap116
Asp-Val-Ile	Amino acids and derivatives	Amino acids and derivatives	C15H27N3O6	346.17	107.05	345.19	[M+H]+	3	-	-	3.4482e+06	39603.2	115709	6.16331e+06	1.15173e+07	8.25711e+06	2.13934e+07	2.26921e+07	3.4783e+07	3.10639e+07	2.93499e+07	2.29292e+07	1.80605e+07	1.2848e+07	1.91815e+07	-	-	-
Leu-Pro	Amino acids and derivatives	Amino acids and derivatives	C11H20N2O3	229.15	116.07	228.147	[M+H]+	1	-	-	3.30433e+06	2.6388e+06	3.49816e+06	691592	808626	627572	907138	923530	1.26914e+06	1.23108e+06	1.25299e+06	1.08677e+06	1.35977e+06	1.1473e+06	1.24082e+06	-	-	-
Alloxanthine	Nucleotides and derivatives	Nucleotides and derivatives	C5H4N4O2	153.04	136.01	152.033	[M+H]+	2	2465-59-0	C07599	1.28468e+06	873023	1.10292e+06	70079.3	350397	449806	898076	920596	935468	717288	711736	751499	1.08918e+06	731305	595850	-	C07599	-
N6-(2-Hydroxyethyl)adenosine*	Nucleotides and derivatives	Nucleotides and derivatives	C12H17N5O5	312.13	180.09	311.123	[M+H]+	2	4338-48-1	-	2.83827e+06	2.79978e+06	2.75263e+06	2.38161e+06	2.96359e+06	2.82037e+06	4.17576e+06	4.86909e+06	3.72868e+06	2.02269e+06	2.95338e+06	1.42788e+06	2.86619e+06	2.94713e+06	3.00627e+06	-	-	-
Pantothenate	Others	Vitamin	C9H17NO5	220.12	90.05	219.111	[M+H]+	1	79-83-4	C00864	2.80282e+07	2.57345e+07	2.7515e+07	24611.8	1.5027e+07	1.28073e+07	1.43952e+07	1.32817e+07	1.79903e+07	1.30245e+07	1.21839e+07	1.21178e+07	1.69797e+07	1.45064e+07	1.24846e+07	ko00410,ko00770,ko01100,ko01110,ko01240	C00864	-
N-Sinapoylhydroxycoumarin	Lignans and Coumarins	Coumarins	C20H16O7	369.1	207.07	368.09	[M+H]+	3	-	-	102819	514097	680894	1.24947e+07	1.0368e+07	8.7971e+06	1.48558e+07	8.35295e+06	1.4469e+07	7.84884e+06	6.234e+06	1.59094e+07	8.12133e+06	7.20117e+06	9.69418e+06	-	-	-
Delphinidin 3-O-(6-caffeoyl-beta-D-glucoside)	Flavonoids	Anthocyanidins	C30H27O15+	627.13	303.05	627.134	[M]+	1	-	C16367	179213	534992	300805	2.05784e+06	1.74619e+06	3.91739e+06	2.27119e+06	1.58772e+06	993568	122586	206056	292124	1.20999e+06	1.73892e+06	740604	ko00942	C16367	-
γ-Glu-Val	Amino acids and derivatives	Amino acids and derivatives	C10H18N2O5	247.13	184.1	246.122	[M+H]+	3	-	-	276856	171145	181448	23045.3	1.33231e+06	1.39818e+06	534491	493087	1.17726e+06	614867	583732	550280	606878	546228	528666	-	-	-
5-Hydroxy-4',6,7-trimethoxyflavone (Salvigenin)*	Flavonoids	Flavones	C18H16O6	329.1	296.07	328.095	[M+H]+	1	19103-54-9	-	74194	46891.5	15508.9	5.39412e+06	7.3572e+06	7.5875e+07	67920.9	2.83829e+06	34980.8	85105.8	49730.3	72496.2	3.96022e+06	3.91257e+06	3.74891e+06	-	-	-
Schumanniofioside A*	Others	Chromone	C16H18O9	355.1	193.05	354.095	[M+H]+	2	128396-15-6	-	5.91372e+06	2.92167e+06	2.24703e+06	1.40671e+06	540153	1.56965e+06	2.46313e+06	1.53503e+06	2.36428e+06	1.40591e+07	1.05339e+07	5.28851e+06	4.79139e+06	5.96114e+06	6.58367e+06	-	-	-
N-Methylisoleucine	Amino acids and derivatives	Amino acids and derivatives	C7H15NO2	146.12	55.05	145.11	[M+H]+	3	39554-61-5	-	289934	171830	204760	6880.92	119076	113363	54865.9	79248.4	137265	43112.2	37797.3	34404.6	105752	59050.7	86048.9	-	-	-
beta-Asarone	Others	Others	C12H16O3	209.12	179.07	208.11	[M+H]+	2	2883-98-9	C10430	379079	308341	495727	126382	88873.3	88780.3	81157.6	79789.1	91374.6	91507.4	83653.7	82457	155595	150080	182807	-	C10430	-
N-benzoyl-2-aminoethyl-β-D-glucopyranoside	Alkaloids	Alkaloids	C15H21NO7	328.13	310.12	327.132	[M+H]+	1	-	-	1.04061e+06	1.17851e+06	507155	101431	3.17365e+06	4.85351e+06	1.43124e+06	1.93888e+06	1.99086e+06	2.4216e+06	2.10224e+06	2.96161e+06	2.89505e+06	2.53468e+06	2.30288e+06	-	-	-
2-Nitrophenyl-beta-D-galactopyranoside	Alkaloids	Alkaloids	C12H15NO8	302.09	140.03	301.08	[M+H]+	1	-	-	6.95798e+06	4.78317e+06	6.1755e+06	403781	2.07265e+06	2.01891e+06	4.91329e+06	4.15702e+06	5.97227e+06	4.29702e+06	3.62598e+06	4.38936e+06	3.93415e+06	3.42489e+06	3.50675e+06	-	-	-
2-(2-Ethynyl-2,4-cyclopentadien-1-ylidene)ethenol	Others	Alcohol compounds	C9H6O	131.05	103.05	130.042	[M+H]+	1	393561-91-6	-	1.06044e+07	7.25401e+06	7.1758e+06	1.43516e+06	1.67602e+07	1.8596e+07	1.69009e+07	1.80314e+07	2.03168e+07	1.41901e+07	1.287e+07	1.41779e+07	1.82995e+07	1.45789e+07	1.30162e+07	-	-	-
Isomangiferin	Flavonoids	Other Flavonoids	C19H18O11	423.09	303.05	422.085	[M+H]+	3	24699-16-9	C16979	146424	180180	59458.8	95466.9	108543	126301	188837	11891.8	123952	216018	144623	242074	118381	163676	124457	-	C16979	-
Quercetagetin 7-methyl ether 3-glucoside*	Flavonoids	Flavonols	C22H22O13	495.11	333.06	494.106	[M+H]+	1	65180-49-6	-	2.76577e+07	2.00153e+07	4.18972e+07	237046	437548	673417	484159	47409.1	335648	3.58531e+06	1.00377e+06	7.18629e+06	7.42298e+06	7.1097e+06	5.95668e+06	-	-	-
Cyanidin 3-O-(6-O-malonyl-beta-D-glucoside)	Flavonoids	Anthocyanidins	C24H23O14+	535.11	287.06	535.108	[M]+	3	171828-62-9	C12643	30626.1	15711.7	28014.3	27010.2	51209.7	3142.33	4.84e+06	5.11898e+06	1.12349e+06	38392.4	41360.3	19934.3	1.37469e+06	1.403e+06	1.75787e+06	ko00942	C12643	MetMap118
2-methoxy-5z-hexadecenoic acid	Lipids	Free fatty acids	C17H32O3	285.24	95.09	284.235	[M+H]+	2	-	-	3.6422e+06	2.47247e+06	2.90794e+06	183216	162036	257798	241554	101654	165381	85011.5	105390	107187	857661	781056	789158	-	-	-
2-(4-methylanilino)-2-oxoacetic acid	Alkaloids	Alkaloids	C9H9NO3	180.06	106.06	179.058	[M+H]+	3	556-08-1	-	570801	626221	563303	180244	231914	221559	446465	781513	578059	308152	492020	363483	859792	524727	460195	-	-	-
Quinoline	Others	Others	C9H7N	130.06	103.05	129.058	[M+H]+	2	91-22-5	C06413	3.66729e+06	3.22473e+06	2.55182e+06	139522	1.03888e+06	1.71083e+06	697610	1.13159e+06	1.04817e+06	1.89688e+06	1.87753e+06	1.97407e+06	2.07737e+06	1.5401e+06	1.61938e+06	-	C06413	-
Indole-4-Carboxaldehyde*	Alkaloids	Alkaloids	C9H7NO	146.06	118.09	145.053	[M+H]+	1	1074-86-8	-	2.2055e+07	1.50658e+07	1.62214e+07	7.62545e+06	8.47012e+06	8.0236e+06	5.9441e+06	7.62764e+06	6.33621e+06	1.1927e+07	1.35801e+07	1.13603e+07	1.30501e+07	1.08538e+07	1.0067e+07	-	-	-
8-Hydroxyquinoline	Alkaloids	Quinoline alkaloids	C9H7NO	146.06	91.05	145.053	[M+H]+	1	148-24-3	C19434	3.06309e+07	1.99544e+07	2.12448e+07	1.662e+06	1.11579e+07	1.14517e+07	8.31001e+06	1.04465e+07	1.04122e+07	1.89667e+07	1.93012e+07	1.77069e+07	1.8464e+07	1.55898e+07	1.35803e+07	-	C19434	-
Swietenialide D	Terpenoids	Triterpene	C40H54O17	807.34	775.32	806.336	[M+H]+	2	-	-	692206	118651	190887	5.74967e+06	7.2148e+06	8.22671e+06	5.02352e+06	6.32784e+06	4.1006e+06	1.52955e+07	3.71557e+06	1.00194e+07	2.75421e+06	2.85063e+06	2.42959e+06	-	-	-
Leu-Val-Gly	Amino acids and derivatives	Amino acids and derivatives	C13H25N3O4	310.16	105.07	287.185	[M+Na]+	3	-	-	271083	333991	116955	23390.9	1.19536e+06	1.79508e+06	450085	661956	640059	1.01341e+06	1.32355e+06	1.66966e+06	914215	790306	751098	-	-	-
kaempferol 5-O-glucuronide*	Flavonoids	Flavonols	C21H18O12	463.09	287.06	462.08	[M+H]+	2	-	-	1.66378e+06	1.97326e+06	2.7551e+06	419595	924786	520089	1.15111e+06	1.37734e+06	707435	1.44896e+06	831691	1.2606e+06	837667	1.30028e+06	571513	-	-	-
2,3,19-Trihydroxy-24-oxo-olean-12-en-28-oic acid	Terpenoids	Triterpene	C30H46O6	503.34	457.33	502.329	[M+H]+	3	-	-	50958.5	88578.7	50582	73461.2	110064	76449.2	165942	142155	170037	88301	100337	71644.4	63344.2	81276.1	94892.3	-	-	-
Acacetin-7-O-glucuronide	Flavonoids	Flavones	C26H20O8	461.12	285.08	460.116	[M+H]+	3	-	-	774375	1.05875e+06	411302	420682	714500	271600	204946	155325	398475	311743	307098	177813	969373	868950	822432	-	CM00939	MetMap121
6-Hydroxykynurenic acid*	Alkaloids	Quinoline alkaloids	C10H7NO4	206.04	160.04	205.037	[M+H]+	2	3778-29-8	-	6.52791e+06	5.39601e+06	4.44451e+06	2.73627e+06	3.02359e+06	3.4131e+06	5.87968e+06	4.85821e+06	6.44994e+06	1.13761e+07	9.41512e+06	1.05829e+07	7.64673e+06	7.57057e+06	8.07835e+06	-	-	-
N1-Methyl-2-pyridone-5-carboxamide	Alkaloids	Pyridine alkaloids	C7H8N2O2	153.07	108.04	152.059	[M+H]+	3	701-44-0	C05842	239119	240934	254685	199344	29173.1	356251	145866	190099	153876	193586	238589	225502	263641	195773	241093	ko00760,ko01100	C05842	-
His-Glu-Ala	Amino acids and derivatives	Amino acids and derivatives	C14H21N5O6	356.16	131.07	355.149	[M+H]+	3	-	-	422578	334349	338608	46088.1	41701.8	65703.3	174909	108253	237312	108446	131317	140136	189463	169079	133910	-	-	-
Cyclic AMP	Nucleotides and derivatives	Nucleotides and derivatives	C10H12N5O6P	330.06	136.06	329.053	[M+H]+	1	-	-	1.09599e+06	961958	832992	764305	941066	743345	1.26396e+06	1.04557e+06	1.33075e+06	2.07634e+06	1.07251e+06	1.12431e+06	1.30138e+06	1.01815e+06	1.06638e+06	-	-	-
1-O-(Phenylacetyl)Glycerol	Phenolic acids	Phenolic acids	C11H14O4	211.1	133.06	210.089	[M+H]+	2	-	-	930862	483803	1.66642e+06	1.68163e+06	1.72745e+06	1.80026e+06	2.15692e+06	1.60453e+06	2.28488e+06	4.6503e+06	3.68287e+06	3.83216e+06	1.93612e+06	1.94714e+06	1.71423e+06	-	-	-
L-Tyrosine methyl ester	Amino acids and derivatives	Amino acids and derivatives	C10H13NO3	196.1	91.05	195.089	[M+H]+	3	1080-06-4	C03404	1.25633e+06	1.20365e+06	983189	222583	241236	217328	402978	347584	303058	202222	205197	174494	427805	446577	434382	-	C03404	-
Quercetin 3,5,7,3,4-pentamethyl ether	Flavonoids	Flavonols	C20H20O7	373.13	358.11	372.121	[M+H]+	3	1247-97-8	-	145495	32181.8	10669.1	21665.9	36023.1	9157.16	13221.7	10323.7	28584.1	32251.1	24504.4	41983.6	22580.2	31166.1	23771.5	-	-	-
8-{4-Hydroxy-3,3-Dimethylbicyclo[4.1.0]Heptan-2-Yl}-6-Methyloct-5-En-2-one	Terpenoids	Ditepenoids	C18H30O2	279.23	81.07	278.225	[M+H]+	2	-	-	1.34872e+06	1.27238e+06	775906	132333	142268	235836	258338	390661	462961	383569	395434	307633	628498	600176	539321	-	-	-
L-Adrenaline	Alkaloids	Alkaloids	C9H13NO3	184.1	124.07	183.089	[M+H]+	3	51-43-4	C00788	1.08383e+06	959295	1.1031e+06	42468.5	544136	537402	582816	522880	662426	542511	506337	454394	647400	692439	523299	ko00350,ko01100	C00788	-
Benzaldehyde	Others	Aldehyde compounds	C7H6O	107.05	77.04	106.042	[M+H]+	1	100-52-7	C00261	2.84253e+06	2.39594e+06	2.44773e+06	4.55467e+06	4.83513e+06	2.66796e+06	3.96854e+07	2.59554e+07	7.93091e+07	3.93092e+07	4.00958e+07	3.15453e+07	3.03037e+07	2.14631e+07	1.6018e+07	ko01100	C00261	MetMap164,MetMap172
L-Formylkynurenine	Amino acids and derivatives	Amino acids and derivatives	C11H12N2O4	237.09	192.07	236.08	[M+H]+	3	1022-31-7	C02700	1.88435e+06	1.64121e+06	759018	110777	648038	553883	2.51879e+06	2.57539e+06	2.36282e+06	1.00961e+06	974296	1.03836e+06	1.43766e+06	1.27163e+06	1.14396e+06	ko00380,ko01100,ko01240	C02700	-
5-Methoxytryptamine	Alkaloids	Plumerane	C11H14N2O	191.12	159.07	190.111	[M+H]+	3	608-07-1	C05659	290817	39796.7	29774.7	1.43978e+06	1.2215e+06	1.14678e+06	3.8293e+06	3.80423e+06	4.61816e+06	3.9002e+06	4.84229e+06	4.45678e+06	3.24164e+06	2.91811e+06	2.40812e+06	ko00380	C05659	-
Leucyl-Isoleucine	Amino acids and derivatives	Amino acids and derivatives	C12H24N2O3	245.19	86.1	244.179	[M+H]+	2	-	-	95559.7	115328	99912	65026.7	73313.5	48000	104193	72120.5	9266.01	65697.5	60138.1	71984.8	77212	46330.1	90878.7	-	-	-
3-(beta-D-Glucopyranosyloxy)-4-methoxybenzoic acid	Phenolic acids	Phenolic acids	C14H18O9	348.13	169.05	330.095	[M+NH4]+	1	-	-	123011	53047.8	140561	40648	341154	323560	121844	91116.1	108892	116614	105785	152390	174690	139020	135777	-	-	-
N-Hydroxypipecolic acid	Alkaloids	Piperidine alkaloids	C6H11NO3	146.08	70.06	145.074	[M+H]+	3	115819-92-6	-	413080	208316	184692	336670	254051	339574	305473	301103	197289	318488	276072	250799	323906	296841	210043	-	-	-
Ribosyladenosine	Nucleotides and derivatives	Nucleotides and derivatives	C15H21N5O8	400.15	136.06	399.139	[M+H]+	3	-	-	8.14922e+06	1.0038e+07	1.00107e+07	429355	2.14677e+06	2.34759e+06	3.58535e+06	2.89234e+06	4.73693e+06	2.68395e+06	4.30938e+06	2.68214e+06	4.32524e+06	4.30963e+06	3.61358e+06	-	-	-
Alanylproline	Amino acids and derivatives	Amino acids and derivatives	C8H14N2O3	187.11	70.07	186.1	[M+H]+	3	13485-59-1	-	388701	488556	544450	364106	488346	328847	375127	457544	446823	295339	281334	248247	377128	465465	343249	-	-	-
L-Cystathionine	Amino acids and derivatives	Amino acids and derivatives	C7H14N2O4S	223.07	134.03	222.067	[M+H]+	3	56-88-2	C02291	23420.5	14467.4	26357.5	36038.2	143490	225459	41617.8	235569	193947	16677.9	85255.9	18625.3	135021	81154.1	98534.3	ko00260,ko00270,ko01100,ko01110,ko01230,ko01240	C02291	-
N,N-Dimethyl-L-Valine	Amino acids and derivatives	Amino acids and derivatives	C7H15NO2	146.12	100.11	145.11	[M+H]+	3	2812-32-0	-	127902	91625.1	243019	48228.2	24588.4	25741.9	25376.3	21558.1	54068.7	19735.4	22001	16148.2	38647.1	55750.1	49134.8	-	-	-
Ser-Ile-Asp	Amino acids and derivatives	Amino acids and derivatives	C13H23N3O7	334.16	173.13	333.154	[M+H]+	3	-	-	85347.8	72885	201004	18522.9	49776.8	91165.4	133310	90811.9	157796	186426	138569	130302	120589	100494	72843.4	-	-	-
L-Glutamyl-L-Tyrosine	Amino acids and derivatives	Amino acids and derivatives	C14H18N2O6	311.12	136.07	310.116	[M+H]+	3	-	-	1.25515e+06	592407	666943	207931	924410	488173	1.94285e+06	2.28324e+06	3.3713e+06	1.34032e+06	1.29575e+06	1.26333e+06	1.27377e+06	1.38183e+06	1.22929e+06	-	-	-
1-Methylnicotinamide	Alkaloids	Pyridine alkaloids	C7H9N2O	138.08	94.07	137.071	[M+H]+	3	1005-24-9	C02918	229149	209766	149447	185159	296230	273583	220365	289797	168181	121518	171877	143554	228804	227540	130587	ko00760,ko01100	C02918	-
N7-Methylguanosine	Nucleotides and derivatives	Nucleotides and derivatives	C11H15N5O5	298.11	166.07	297.107	[M+H]+	3	20244-86-4	C20674	6.17973e+06	4.39941e+06	5.45929e+06	1.49553e+06	3.02111e+06	2.93688e+06	7.53688e+06	8.45985e+06	5.59598e+06	3.87599e+06	4.70855e+06	3.4796e+06	5.42274e+06	4.94519e+06	4.61778e+06	-	C20674	-
1-(3,4-Dihydroxy-5-methoxypheny)-7-(4-hydroxyphenyl)hept-1-ene-3,5-diol	Others	Ketone compounds	C20H24O6	361.16	137.06	360.157	[M+H]+	2	-	-	10343	51714.8	169956	205404	169760	235903	261306	229029	335791	700843	627146	715732	201373	209389	215926	-	-	-
Farrerol-7-O-glucoside	Flavonoids	Flavanones	C23H26O10	463.16	301.11	462.153	[M+H]+	1	885044-12-2	-	7.3851e+06	9.76508e+06	1.113e+07	489234	782643	7.47095e+06	644092	718759	277536	177005	245743	182227	3.35041e+06	4.78956e+06	4.01898e+06	-	-	-
Ile-Ile-Asn	Amino acids and derivatives	Amino acids and derivatives	C16H30N4O5	359.22	281.19	358.222	[M+H]+	3	-	-	1.61173e+07	1.91076e+07	1.13024e+07	3.03689e+07	3.03677e+07	3.5996e+07	1.20655e+07	1.36092e+07	5.68831e+06	122851	138112	85492.7	1.92452e+07	1.99647e+07	2.30368e+07	-	-	-
β-Carboline-1-propanoic acid	Alkaloids	Plumerane	C14H12N2O2	241.1	223.09	240.09	[M+H]+	3	89915-39-9	-	462657	452633	372242	543439	667949	723039	283454	201440	69738.4	4572.54	36476.6	22862.7	401594	386716	307836	-	-	-
Pyridine-4-formyl-O-β-D-glucopyranoside	Alkaloids	Pyridine alkaloids	C12H15NO7	286.09	124.04	285.085	[M+H]+	1	-	-	673121	203565	492296	1.36857e+06	2.30617e+06	2.33578e+06	2.60078e+06	1.78456e+06	4.66408e+06	2.99186e+06	3.04599e+06	2.72767e+06	2.23485e+06	2.11999e+06	2.03097e+06	-	-	-
Asn-Leu	Amino acids and derivatives	Amino acids and derivatives	C10H19N3O4	246.14	141.1	245.138	[M+H]+	3	22601-71-4	-	98446	90004.9	91135	6903.36	34516.8	58692.1	115487	136287	123435	178262	127577	83071.6	97944	123740	119538	-	-	-
Scopoletin	Lignans and Coumarins	Coumarins	C10H8O4	193.05	133.03	192.042	[M+H]+	1	92-61-5	C01752	1.31434e+07	1.59102e+07	2.81096e+07	1.16813e+06	1.72458e+06	2.02343e+06	1.67318e+06	2.06375e+06	2.45932e+06	3.92178e+06	3.46598e+06	5.02131e+06	5.6768e+06	3.70697e+06	3.63509e+06	ko00999,ko01110	C01752	-
Cordycepin*	Nucleotides and derivatives	Nucleotides and derivatives	C10H13N5O3	252.11	136.06	251.102	[M+H]+	3	73-03-0	C08431	1.34833e+06	1.49935e+06	1.50745e+06	11986.4	629756	554655	885543	850661	856600	941148	1.35405e+06	851997	823430	910113	873856	-	C08431	-
N-Acetylindole-3-carboxaldehyde*	Alkaloids	Plumerane	C11H9NO2	188.07	118.07	187.063	[M+H]+	1	22948-94-3	-	1.42355e+07	9.32205e+06	9.62634e+06	5.31377e+06	4.89412e+06	5.58305e+06	3.83939e+06	5.38668e+06	4.48791e+06	8.91826e+06	8.88979e+06	8.5362e+06	7.54084e+06	7.93756e+06	6.43388e+06	-	-	-
4,5,6-Trihydroxy-2-cyclohexen-1-ylideneacetonitrile	Alkaloids	Alkaloids	C8H9NO3	168.07	105.03	167.058	[M+H]+	3	-	-	935862	597366	553361	110672	1.35722e+06	1.50865e+06	1.53396e+06	1.6237e+06	1.87103e+06	1.24357e+06	1.22007e+06	1.25121e+06	1.4862e+06	1.31264e+06	1.19786e+06	-	-	-
Eleutheroside B1*	Lignans and Coumarins	Coumarins	C17H20O10	385.11	223.06	384.106	[M+H]+	2	16845-16-2	-	2.03478e+06	585354	1.16651e+06	1.0726e+06	1.94573e+06	1.49301e+06	4.19404e+06	4.50222e+06	6.1382e+06	4.67903e+06	4.66816e+06	4.69239e+06	4.25853e+06	3.25336e+06	3.29326e+06	-	CM01406	MetMap129
Glycyl-leucine	Amino acids and derivatives	Amino acids and derivatives	C8H16N2O3	189.12	86.1	188.116	[M+H]+	3	869-19-2	C02155	386613	332942	451216	7966.02	39830.1	319369	326936	283724	368477	462200	379142	342128	344070	309715	286645	-	C02155	-
phenylalanine-O-glu	Amino acids and derivatives	Amino acids and derivatives	C15H21NO7	328.14	292.12	327.132	[M+H]+	2	-	-	3.30305e+06	3.58041e+06	1.59794e+06	319588	9.50027e+06	1.73163e+07	3.9692e+06	6.38832e+06	6.52446e+06	7.80108e+06	7.39286e+06	8.83121e+06	9.09425e+06	7.90543e+06	7.4639e+06	-	-	-
5,8-Epoxy-O-Menth-1(6)-En-2-ol	Terpenoids	Monoterpenoids	C10H16O2	169.12	109.07	168.115	[M+H]+	2	1264481-33-5	-	472230	433987	334383	242392	333332	282082	119770	59291.3	180338	372891	291263	300617	318855	177776	168359	-	-	-
4-(3-Hydroxy-2-methylpropyl)phenol	Others	Alcohol compounds	C10H14O2	167.11	91.05	166.099	[M+H]+	1	-	-	2.75788e+06	1.20878e+06	2.59242e+06	7.20822e+06	9.11945e+06	1.04859e+07	1.82583e+07	1.53566e+07	2.71283e+07	2.00458e+07	1.73812e+07	2.17929e+07	1.48305e+07	1.18717e+07	1.25496e+07	-	-	-
Tricin-4'-O-glucoside*	Flavonoids	Flavones	C23H24O12	493.13	331.08	492.127	[M+H]+	3	-	-	744157	888255	1.24833e+06	306777	123229	1.30505e+06	1.63501e+06	1.7209e+06	3.32611e+06	2.45168e+06	2.18703e+06	2.271e+06	1.10287e+06	1.41102e+06	1.6347e+06	-	-	-
4(15),5E,10(14)-Germacratrien-1Alpha-ol	Terpenoids	Sesquiterpenoids	C15H24O	221.19	119.09	220.183	[M+H]+	2	-	-	357729	333039	288150	902006	1.05548e+06	991484	1.3287e+06	1.27006e+06	921053	1.16628e+06	1.01401e+06	1.16655e+06	1.49756e+06	1.40273e+06	1.28192e+06	-	-	-
Malonylgenistin*	Flavonoids	Isoflavones	C24H22O13	519.11	271.07	518.106	[M+H]+	1	51011-05-3	C16192	107807	138752	109288	177354	99267.4	361175	1.86884e+07	9.96426e+06	2.29855e+06	11970.6	16894.2	52937.3	2.52719e+06	2.45963e+06	1.95069e+06	ko00943	C16192	-
Lys-Asn	Amino acids and derivatives	Amino acids and derivatives	C10H20N4O4	261.16	84.08	260.149	[M+H]+	3	19908-06-6	-	168404	162192	200094	136823	140270	158819	143291	166334	138337	149938	159338	141905	156141	133498	171602	-	-	-
Sinapoyl malate	Phenolic acids	Phenolic acids	C15H16O9	341.09	207.07	340.079	[M+H]+	3	92344-58-6	C02887	232478	146568	155569	109551	154971	147220	135382	109348	154006	137841	75240.9	135257	105776	120896	121528	ko00940,ko01110	C02887	MetMap153
Glu-Asn-Leu	Amino acids and derivatives	Amino acids and derivatives	C15H26N4O7	375.19	243.13	374.18	[M+H]+	3	-	-	302054	308661	275365	38886.4	124862	108655	178797	240660	309542	220910	181087	233347	168873	188286	208034	-	-	-
Met-Ser	Amino acids and derivatives	Amino acids and derivatives	C8H16N2O4S	237.09	104.05	236.083	[M+H]+	3	14517-43-2	-	14324.2	1372.02	11830	29281	32259.2	35882	17800.2	39054.4	25568.3	52649.7	25082.8	37810.3	24331.9	21775.7	25182.1	-	-	-
Balanophonin	Lignans and Coumarins	Lignans	C20H20O6	357.13	137.06	356.126	[M+H]+	3	118916-57-7	-	1.51966e+06	1.38679e+06	2.26494e+06	966517	1.23728e+06	103640	656877	702772	518202	1.38272e+06	692563	1.14297e+06	812645	723859	572220	-	-	-
2'-O-Methyladenosine	Nucleotides and derivatives	Nucleotides and derivatives	C11H15N5O4	282.12	136.06	281.112	[M+H]+	3	2140-79-6	-	3.89897e+06	3.64139e+06	5.41513e+06	982926	871742	1.01757e+06	2.35185e+06	1.86636e+06	2.27444e+06	1.738e+06	3.58433e+06	1.74535e+06	2.1495e+06	2.15969e+06	2.02335e+06	-	-	-
5-Methoxysalicylic acid	Phenolic acids	Phenolic acids	C8H8O4	169.05	95.05	168.042	[M+H]+	1	2612-02-4	-	3.49784e+06	2.7332e+06	3.53476e+06	159635	169366	31926.9	177917	178952	377104	219001	309376	165618	952135	1.00328e+06	1.06856e+06	-	CM02394	MetMap159
Kaempferol 3-(4''-p-coumaroylglucoside)	Flavonoids	Flavonols	C30H26O13	595.15	147.05	594.137	[M+H]+	1	331448-63-6	-	475597	871355	597373	236583	219748	194737	1.54634e+06	1.92898e+06	349733	360251	1.99131e+06	666924	588718	621064	1.19934e+06	-	-	-
3-(((S)-1-carboxy-2-phenylethyl)amino)-2,5-dihydroxycyclopentane-1-carboxylic acid	Others	Others	C15H19NO6	310.13	120.08	309.121	[M+H]+	1	-	-	4.20361e+06	4.52332e+06	1.83196e+06	366392	1.47084e+07	2.41715e+07	5.2037e+06	8.4602e+06	8.14064e+06	9.982e+06	8.72997e+06	1.1956e+07	1.02436e+07	1.20298e+07	1.02403e+07	-	-	-
Taxifolin 4'-glucoside	Flavonoids	Flavonols	C21H22O12	484.15	305.07	466.111	[M+NH4]+	1	-	-	69885.9	17546.3	3509.25	116524	90973.2	69745.1	71340.7	29965.5	41655.9	102365	94940.9	59844.6	51612.4	101456	61320.3	-	-	-
1,3-O-Dicaffeoylglycerol	Phenolic acids	Phenolic acids	C21H20O9	417.12	163.04	416.111	[M+H]+	3	-	-	109887	66967.1	183540	99805.8	105680	137012	1.93557e+06	1.57586e+06	1.51112e+06	1.67709e+06	1.57576e+06	1.76941e+06	1.00451e+06	1.07715e+06	1.00088e+06	-	CM02683	MetMap170
2-hydroxy-4-(4-hydroxyphenyl)butanoic acid	Phenolic acids	Phenolic acids	C10H12O4	197.08	105.07	196.074	[M+H]+	3	-	-	324207	209460	104495	129459	126689	140150	634323	395141	2.06979e+06	293648	316315	424576	249691	289479	228204	-	-	-
Succinyladenosine	Nucleotides and derivatives	Nucleotides and derivatives	C14H17N5O8	384.12	252.07	383.108	[M+H]+	3	4542-23-8	-	4.33153e+07	4.5722e+07	3.78353e+07	1.13822e+06	2.19772e+07	9.69225e+06	1.50931e+07	2.4325e+07	2.54718e+07	6.48567e+06	7.564e+06	5.69112e+06	1.00462e+07	1.183e+07	1.1338e+07	-	-	-
Prolyltryptophan	Amino acids and derivatives	Amino acids and derivatives	C16H19N3O3	302.15	70.06	301.143	[M+H]+	3	-	-	371399	356441	485498	251660	253204	364697	5.32405e+06	7.58425e+06	4.24573e+06	782290	1.03003e+06	577804	2.20947e+06	2.56176e+06	2.08736e+06	-	-	-
2,5-Dimethoxybenzoquinone	Quinones	Quinones	C8H8O4	169.05	65.04	168.042	[M+H]+	2	3117-03-1	-	4.2993e+06	2.89947e+06	1.707e+06	70544.5	273466	327096	386173	275557	658996	709989	705521	804598	939411	519404	1.01811e+06	-	-	-
1-[3,4-dihydroxy-5-(hydroxymethyl)oxolan-2-yl]pyridine-2,4-dione	Alkaloids	Alkaloids	C10H13NO6	244.08	112.05	243.074	[M+H]+	2	-	-	4.03355e+06	3.88298e+06	5.28988e+06	2.56216e+06	2.58058e+06	2.03909e+06	3.57614e+06	3.71971e+06	3.46474e+06	3.13019e+06	3.23613e+06	3.11704e+06	3.35836e+06	3.14924e+06	2.88585e+06	-	-	-
Phe-Hyp	Amino acids and derivatives	Amino acids and derivatives	C14H18N2O4	279.13	120.08	278.127	[M+H]+	3	90965-82-5	-	264327	192752	162223	32444.5	319125	453697	347908	385207	360994	317531	332536	362840	351486	329577	323279	-	-	-
DIMBOA-glucoside	Alkaloids	Alkaloids	C15H19NO10	374.11	198.08	373.101	[M+H]+	3	18607-79-9	C04831	1.30875e+07	1.16022e+07	1.34004e+07	77945.1	389725	427787	1.75094e+06	1.99155e+06	2.17201e+06	632648	654424	460679	2.13496e+06	1.60434e+06	2.01252e+06	ko00402,ko00999,ko01100,ko01110	C04831	-
Ser-Gly-Phe	Amino acids and derivatives	Amino acids and derivatives	C14H19N3O5	310.14	166.09	309.132	[M+H]+	2	-	-	907882	1.13964e+06	514094	102819	3.25726e+06	4.87779e+06	1.19576e+06	1.89826e+06	1.95251e+06	2.13598e+06	2.06189e+06	2.72264e+06	2.45037e+06	2.59409e+06	2.2073e+06	-	-	-
L-Alanyl-L-leucine	Amino acids and derivatives	Amino acids and derivatives	C9H18N2O3	203.14	86.1	202.132	[M+H]+	3	3303-34-2	-	413444	361520	390611	145533	243198	120855	144710	83319	177630	134798	82917.2	72385.8	182930	226937	122973	-	-	-
Rhodioloside F	Terpenoids	Monoterpenoids	C21H36O11	482.26	153.13	464.226	[M+NH4]+	2	-	-	827416	586479	662072	119230	98074	228298	181579	94855.9	105156	318113	186639	396037	205269	299468	285464	-	-	-
2,3-(s)-hexahydroxydibenzoyl glucose	Tannins	Tannin	C20H18O14	483.07	277.03	482.07	[M+H]+	3	-	-	137220	183996	195060	81551.1	61965.9	81226.2	95668.9	62434	226011	281108	257583	231526	83432.1	134490	149639	-	-	-
Pro-Cys-Gln	Amino acids and derivatives	Amino acids and derivatives	C13H22N4O5S1	347.13	285.13	346.131	[M+H]+	3	-	-	2.36415e+06	207075	257849	19925.2	99626	124053	8.0327e+06	3.52005e+06	1.5238e+07	1.29031e+07	8.1897e+06	9.13165e+06	5.30933e+06	4.90185e+06	1.02273e+07	-	-	-
Kaempferol-3-O-(6''-malonyl)galactoside*	Flavonoids	Flavonols	C24H22O14	535.11	287.05	534.101	[M+H]+	1	-	-	276107	784006	456106	25394.8	27623.7	22590	1.65208e+07	1.48691e+07	6.14981e+06	47350	32457.1	61174	6.91884e+06	4.86908e+06	4.29874e+06	-	CM00477	MetMap113
2-(4-hydroxyphenyl)ethyl 2-hydroxypropanoate	Phenolic acids	Phenolic acids	C11H14O4	211.09	105.07	210.089	[M+H]+	2	-	-	756729	641192	1.1991e+06	1.25353e+06	1.29059e+06	1.2045e+06	1.97208e+06	1.21708e+06	1.75575e+06	3.84137e+06	2.96572e+06	3.28158e+06	1.35521e+06	1.55591e+06	1.58322e+06	-	-	-
phenylalanine betaine	Alkaloids	Alkaloids	C12H17NO2	208.13	103.05	207.126	[M+H]+	3	56755-22-7	-	98592.3	7646.83	38234.2	223733	162526	91857.4	218313	224377	521590	243929	249786	245841	307142	254037	237339	-	-	-
Met-Pro-Ala	Amino acids and derivatives	Amino acids and derivatives	C13H23N3O4S1	318.15	121.06	317.141	[M+H]+	3	-	-	136442	154485	180101	52191.4	126815	153914	280035	176955	258427	336917	413102	309285	323043	267768	188135	-	-	-
2-(Dimethylamino)guanosine*	Nucleotides and derivatives	Nucleotides and derivatives	C12H17N5O5	312.13	180.09	311.123	[M+H]+	2	2140-67-2	-	3.90148e+06	3.25889e+06	3.26156e+06	321788	3.70308e+06	3.16184e+06	5.23585e+06	6.17108e+06	4.44146e+06	1.89858e+06	3.50291e+06	1.60894e+06	3.19814e+06	3.4389e+06	3.38291e+06	-	-	-
Met-Asn	Amino acids and derivatives	Amino acids and derivatives	C9H17N3O4S	264.1	104.05	263.094	[M+H]+	3	36261-61-7	-	18283	12404	16586.4	55004.4	40156.9	49754.9	48873.8	27010.5	33510.1	51062.6	46802.9	56952.6	20323.5	31612.5	39511.3	-	-	-
Glucan	Others	Saccharides	C18H32O16	505.17	145.05	504.169	[M+H]+	3	9041-22-9	-	16530.2	44985.5	22668.2	29231.5	57872	26561	27523	20846.7	40382.7	30372.3	31362.3	32141.4	27175.3	47559	26028	-	-	-
Tyr-His	Amino acids and derivatives	Amino acids and derivatives	C15H18N4O4	319.14	156.08	318.133	[M+H]+	3	3788-44-1	-	194897	158266	153316	131170	188017	125991	94499.4	99113.4	101189	79998.1	107260	106764	144953	163380	121947	-	-	-
5-Methyl-2-furaldehyde	Others	Others	C6H6O2	111.04	55.05	110.037	[M+H]+	3	620-02-0	C11115	1.72981e+06	1.7567e+06	1.45742e+06	895602	2.22508e+06	968319	1.12185e+06	1.06704e+06	693815	616288	609620	706136	1.21972e+06	1.1956e+06	863461	-	C11115	-
4-amino-5-oxo-5-(pentylamino)pentanoic acid	Amino acids and derivatives	Amino acids and derivatives	C10H20N2O3	217.16	84.04	216.147	[M+H]+	3	-	-	19611.8	13179.1	28002.6	873949	895351	830759	162757	91503.3	294382	39601.6	92164.9	53603.8	136432	169893	296678	-	-	-
2-methyl-1-nitronaphthalene	Others	Others	C11H9NO2	188.07	118.07	187.063	[M+H]+	1	881-03-8	-	2.71603e+06	2.08429e+06	2.62184e+06	1.38465e+06	1.57216e+06	1.68315e+06	1.11941e+06	1.54232e+06	1.37733e+06	3.10232e+06	2.85796e+06	2.71596e+06	1.86826e+06	2.01502e+06	2.05055e+06	-	-	-
cyclo-(Gly-Phe)	Amino acids and derivatives	Amino acids and derivatives	C11H12N2O2	205.1	146.06	204.09	[M+H]+	1	10125-07-2	-	5.82456e+06	5.03964e+06	5.25534e+06	449886	2.84806e+06	3.16313e+06	2.24943e+06	3.44183e+06	2.86364e+06	6.00447e+06	6.92708e+06	5.86873e+06	3.6504e+06	4.44122e+06	4.13105e+06	-	-	-
Europetin 3-galactoside*	Flavonoids	Flavonols	C22H22O13	495.11	333.06	494.106	[M+H]+	1	-	-	4.23696e+06	3.56649e+06	1.06444e+07	106726	111673	242439	290820	258360	294218	2.6487e+06	683224	5.62867e+06	1.83609e+06	1.72558e+06	1.45699e+06	-	-	-
Ala-Glu-Leu	Amino acids and derivatives	Amino acids and derivatives	C14H25N3O6	332.18	173.09	331.174	[M+H]+	3	-	-	101859	128969	201145	54709.1	46608.8	51183.5	85579.5	59901.9	92546.6	174369	109732	155045	90438.8	86667.6	114260	-	-	-
Laricitrin-3-O-glucoside*	Flavonoids	Flavonols	C22H22O13	495.11	333.07	494.106	[M+H]+	1	39986-90-8	-	2.76972e+07	1.72203e+07	4.06852e+07	166400	655574	717760	608473	271083	756656	4.27476e+06	1.22987e+06	6.57874e+06	9.6191e+06	6.71127e+06	7.81609e+06	-	CM00824	MetMap109
5-O-Methylvisammioside	Others	Chromone	C22H28O10	453.17	291.13	452.168	[M+H]+	3	84272-85-5	-	871934	1.09206e+06	1.24324e+06	354207	352977	409920	1.0506e+06	903670	425754	801317	844444	803206	155765	268956	297024	-	-	-
Hamamelitannin	Phenolic acids	Phenolic acids	C20H20O14	502.12	153.02	484.085	[M+NH4]+	1	469-32-9	-	19055.3	30547.2	31384.9	24237.7	23665.6	37215.4	42238.8	22141.9	26642.9	276458	123543	174397	49740.5	53515.3	24421.1	-	-	-
Cyanidin 3-O-(beta-D-xylosyl-(1->2)-beta-D-galactoside)	Flavonoids	Anthocyanidins	C26H29O15+	581.15	287.05	581.15	[M]+	1	-	C20468	24304	34744.5	44769.8	3.52706e+07	3.16943e+07	3.02534e+07	8.27948e+06	8.89801e+06	8.13799e+06	2.50169e+07	2.22418e+07	2.32565e+07	1.95429e+07	1.80808e+07	1.80766e+07	-	C20468	MetMap118
Quercetin-3-O-(6''-O-malonyl)glucosyl-5-O-glucoside	Flavonoids	Flavonols	C30H32O20	713.16	465.1	712.149	[M+H]+	3	-	-	68001.5	100465	77316.2	76956.7	47702.2	5981.22	1.93477e+06	2.40171e+06	1.51228e+06	77093.1	79251.9	29906.1	421175	387688	299943	-	CM00620	MetMap115,MetMap116
Limocitrin (5,7,4'-trihydroxy-8,3'-dimethoxyflavone)*	Flavonoids	Flavonols	C17H14O8	347.07	332.05	346.069	[M+H]+	1	489-33-8	-	1.64434e+07	2.66002e+07	1.31366e+07	44708.6	32557.4	27228.5	16422.7	8.01066e+06	48359.9	215332	55498	66880.8	4.48646e+06	4.67773e+06	4.58154e+06	-	CM01002	MetMap124
Peonidin-3-O-sambubioside	Flavonoids	Anthocyanidins	C27H31O15+	595.16	301.07	595.166	[M]+	2	-	-	1.0972e+06	1.73317e+06	2.30415e+06	1.10344e+07	2.24038e+07	2.33628e+07	706680	315108	1.94453e+06	3.14322e+06	2.96621e+06	3.93443e+06	7.78117e+06	8.09109e+06	8.15607e+06	-	CM00709	MetMap118
Phenylethyl Primeveroside	Others	Alcohol compounds	C19H28O10	434.2	163.06	416.168	[M+NH4]+	1	-	-	932697	1.44712e+06	1.4371e+06	225860	211170	291763	137333	27466.6	149086	283115	193752	185136	161709	326667	294732	-	-	-
5-Hydroxytryptophol	Alkaloids	Plumerane	C10H11NO2	178.09	160.08	177.079	[M+H]+	3	154-02-9	-	237973	197483	210447	96381.7	420400	296970	983847	1.00814e+06	1.40325e+06	1.13894e+06	856161	1.05844e+06	762404	819048	740576	-	-	-
Sweroside	Terpenoids	Monoterpenoids	C16H22O9	359.13	197.08	358.126	[M+H]+	3	14215-86-2	C17071	446978	582103	252411	403835	311961	264009	620926	658544	833873	1.24565e+06	942386	718522	393340	538031	669954	-	C17071	-
6,7-Dihydroxy-7-(3-Hydroxyprop-1-En-2-Yl)-1,8A-Dimethyl-6,8-Dihydro-1H-Naphthalen-2-one*	Terpenoids	Sesquiterpenoids	C15H20O4	265.14	119.09	264.136	[M+H]+	2	-	-	156554	432852	189147	172455	124811	98094.6	106888	151064	67824.6	64384.5	77894.4	12876.9	83473.3	85084.9	114706	-	-	-
(R)-3-ethyl-7-hydroxy-6-methoxyphthalide	Others	Lactones	C11H12O4	209.08	121.06	208.074	[M+H]+	3	-	-	2.3208e+06	2.50464e+06	1.91513e+06	1.00632e+06	837758	760114	2.25679e+06	1.91669e+06	1.64326e+06	4.20715e+06	4.16484e+06	2.66687e+06	1.86769e+06	1.76796e+06	2.06762e+06	-	-	-
Oxyphyllenone B	Terpenoids	Monoterpenoids	C12H18O3	211.13	133.1	210.126	[M+H]+	2	363610-36-0	-	570656	508200	443328	395418	267556	268133	2.87711e+06	1.42718e+06	1.16646e+07	859728	1.05271e+06	693465	826343	1.04637e+06	870355	-	-	-
Cyanidin 3-O-galactoside*	Flavonoids	Anthocyanidins	C21H21O11+	449.11	287.06	449.108	[M]+	1	142506-26-1	C08647	2.59196e+07	3.76283e+07	1.79605e+07	2.68517e+08	2.39962e+08	2.17989e+08	3.18099e+08	3.33456e+08	1.62993e+08	4.4036e+07	4.50259e+07	5.22595e+07	1.63709e+08	1.9325e+08	1.80026e+08	-	C08647	MetMap118
5-Ethenyl-6-Prop-1-En-2-Ylcyclohex-2-Ene-1,4-diol	Terpenoids	Monoterpenoids	C11H16O2	181.12	81.07	180.115	[M+H]+	2	-	-	375395	368214	672973	501758	325258	371960	4.51368e+06	4.83632e+06	4.84244e+06	130936	107029	144370	1.77336e+06	1.70734e+06	1.46035e+06	-	-	-
(+)-Perillyl alcohol*	Terpenoids	Monoterpenoids	C10H16O	153.13	107.09	152.12	[M+H]+	1	57717-97-2	C22272	9.25984e+06	6.56004e+06	1.08842e+07	8.04426e+06	6.881e+06	4.7847e+06	3.30607e+06	1.69485e+06	8.09817e+06	1.28269e+07	1.03755e+07	1.69589e+07	9.31681e+06	5.66873e+06	5.4195e+06	-	C22272	-
gamma-Hydroxy-3-pyridinebutanoate	Alkaloids	Pyridine alkaloids	C9H11NO3	182.08	136.08	181.074	[M+H]+	3	15569-97-8	C19579	4.39817e+06	4.81592e+06	2.70192e+06	146457	113193	97541.9	2.86547e+06	2.76194e+06	1.06413e+06	138918	85168	17033.6	1.51193e+06	1.74098e+06	1.42904e+06	-	C19579	-
Gambiriin B1	Flavonoids	Flavanols	C30H26O11	563.15	273.08	562.148	[M+H]+	1	-	C17775	1.12888e+06	1.45223e+06	1.58389e+06	2.40245e+06	2.94092e+06	2.41698e+06	212858	164858	746871	2.02734e+06	2.11841e+06	1.58132e+06	1.17294e+06	1.03195e+06	1.31195e+06	-	C17775	-
6-[(7-hydroxy-2-methyl-6-oxo-3,4-dihydroisoquinolin-1-yl)methyl]-2,3-dimethoxybenzoic acid	Alkaloids	Isoquinoline alkaloids	C20H21NO6	372.14	163.04	371.137	[M+H]+	2	-	-	409288	487233	395029	755474	564149	722385	21025.9	13452.7	51411.6	83377.5	85707.7	32184.5	279711	447685	388992	-	-	-
2,3,16-Trihydroxy-28-Nor-15-Oxo-12-Oleanen-23-Oic Acid	Terpenoids	Triterpene	C29H44O6	489.32	453.29	488.314	[M+H]+	3	641617-68-7	-	156734	145823	179025	65155.6	74422.2	60681.6	77397	73221.1	127956	108898	103879	69310.9	137029	92536.1	110349	-	-	-
Cyanidin-3-di-xyloside	Flavonoids	Anthocyanidins	C25H27O14+	551.14	287.06	551.14	[M]+	2	-	-	9.16734e+06	8.35587e+06	1.36628e+07	2.07262e+07	2.04311e+07	1.91293e+07	1.63253e+06	2.29985e+06	835439	918951	1.01207e+06	952314	7.69197e+06	6.87294e+06	7.04169e+06	-	-	-
5-(hydroxymethyl)-2,2-dimethyl-3-methylidenebicyclo[2.2.1]heptan-7-ol	Terpenoids	Monoterpenoids	C11H18O2	183.14	95.09	182.131	[M+H]+	1	-	-	680594	560963	778059	778751	762697	999294	1.89649e+06	1.52659e+06	1.34493e+06	2.89614e+06	2.10898e+06	2.77305e+06	1.39868e+06	1.4669e+06	1.38952e+06	-	-	-
Pseudotropine	Alkaloids	Tropan alkaloids	C8H15NO	142.12	96.09	141.115	[M+H]+	3	135-97-7	C02066	1.77596e+06	1.69888e+06	1.59706e+06	721146	663049	729061	1.27585e+06	1.44982e+06	979241	803407	894208	712768	1.46992e+06	1.09269e+06	960163	ko00960,ko01110	C02066	-
3-(2,4-dihydroxyphenyl)-1-(3,4,5-trihydroxyphenyl)prop-2-en-1-one	Flavonoids	Chalcones	C15H12O6	289.07	153.02	288.063	[M+H]+	3	-	-	500629	57166.7	36410.4	1.6172e+07	5.54584e+06	4.35903e+06	3.34151e+06	5.79743e+06	829632	8.2281e+06	9.89162e+06	4.67012e+06	3.25727e+06	4.56473e+06	4.40084e+06	-	-	-
Antiarol	Others	Others	C9H12O4	185.08	125.06	184.074	[M+H]+	3	642-71-7	C10765	3.15386e+06	3.19504e+06	2.20516e+06	199662	315262	294550	426444	301798	635073	940757	965725	962737	1.86329e+06	1.38951e+06	1.2429e+06	-	C10765	-
His-Thr-Ser	Amino acids and derivatives	Amino acids and derivatives	C13H21N5O6	344.17	107.05	343.149	[M+H]+	3	-	-	176355	117949	189778	21254.1	73294.7	69391.7	332507	536117	449070	443529	304275	379831	214016	327899	238869	-	-	-
Apigenin-7-O-(6''-p-Coumaryl)glucoside	Flavonoids	Flavones	C30H26O12	579.15	271.06	578.142	[M+H]+	1	-	-	2.7204e+06	2.21103e+06	3.79445e+06	1.55602e+06	1.72663e+06	1.56771e+06	2.34044e+06	1.74778e+06	1.58071e+06	1.93765e+06	1.51363e+06	1.90279e+06	1.74643e+06	1.62473e+06	1.55498e+06	-	-	-
His-Asn-Gly	Amino acids and derivatives	Amino acids and derivatives	C12H18N6O5	327.14	147.04	326.134	[M+H]+	3	-	-	249193	369407	182645	85678.2	218022	127520	659880	509350	950382	958825	1.13393e+06	1.10326e+06	581213	574786	857085	-	-	-
7-C-Glucosylcoumarin	Lignans and Coumarins	Coumarins	C15H16O7	309.1	147.04	308.09	[M+H]+	3	-	-	7.57522e+06	7.40502e+06	5.44657e+06	4.73727e+06	1.65684e+06	2.1518e+06	3.32912e+06	3.28753e+06	3.3779e+06	2.73205e+07	2.41852e+07	2.42493e+07	1.0194e+07	8.94348e+06	8.1074e+06	-	CM01439	MetMap133
2-Pinen-6-ol O-β-D-Galactopyranoside	Terpenoids	Monoterpenoids	C16H26O6	315.18	135.12	314.173	[M+H]+	1	-	-	351206	454953	994772	700811	626213	570888	223341	255065	260605	499118	461335	600161	467543	639772	342467	-	-	-
Genistein 7-O-rutinoside*	Flavonoids	Isoflavones	C27H30O14	579.17	271.06	578.164	[M+H]+	2	-	-	2.26314e+06	1.89232e+06	3.97565e+06	1.72377e+06	1.8552e+06	1.58034e+06	2.28484e+06	1.9768e+06	1.29657e+06	1.79528e+06	1.78237e+06	1.8026e+06	1.79695e+06	1.75918e+06	1.32738e+06	-	CM00442	MetMap112
2-Benzoxazolinone	Alkaloids	Alkaloids	C7H5NO2	136.04	80.06	135.032	[M+H]+	3	59-49-4	-	41691.2	41691.2	41691.2	208456	239212	213589	444620	423447	986247	557051	732550	726223	657584	512105	404352	-	-	-
3-oxo-taraxeran-14-en	Terpenoids	Triterpene	C30H48O	425.37	203.18	424.37	[M+H]+	3	-	-	495663	205688	347701	223074	253304	290874	407218	454108	438961	258358	201653	237598	394180	321798	275567	-	-	-
Phellodendroside	Flavonoids	Flavanonols	C26H30O11	519.19	357.13	518.179	[M+H]+	3	40451-69-2	-	262469	262469	262469	1.82139e+06	1.61545e+06	1.58525e+06	1.43978e+06	2.56295e+06	1.31234e+06	7.08147e+06	6.69165e+06	8.00403e+06	3.16112e+06	2.48085e+06	3.13764e+06	-	-	-
6-Hydroxyluteoin-7-(6'''-p-coumarylsophoroside)	Flavonoids	Flavones	C36H36O19	773.19	303.05	772.185	[M+H]+	2	113720-08-4	-	70743.5	60324	12064.8	391997	860487	877744	353155	301070	611282	975723	1.11353e+06	983450	437979	433707	389563	-	-	-
Vitexdoin G	Lignans and Coumarins	Lignans	C19H14O6	339.09	175.04	338.079	[M+H]+	2	-	-	3.61451e+06	3.61451e+06	3.61451e+06	3.79511e+07	2.73402e+07	2.62363e+07	4.77837e+07	4.5947e+07	1.80725e+07	2.03184e+08	2.10011e+08	1.9111e+08	6.54009e+07	6.14777e+07	5.86966e+07	-	-	-
Picrocrocin	Others	Others	C16H26O7	348.2	151.11	330.168	[M+NH4]+	2	138-55-6	C17055	66287.9	84025.4	64397.4	113608	186864	178191	154165	235487	226869	217666	190989	327176	211354	284891	340402	ko00999	C17055	-
Lignans Machilin F	Lignans and Coumarins	Lignans	C20H22O5	343.15	105.03	342.147	[M+H]+	2	-	-	51370.9	66200.1	134978	225858	113257	155570	195583	123117	144162	198481	390163	123351	82549.8	119209	91782.4	-	-	-
Quercetin 3-[6''-(3-hydroxy-3-methylglutaryl)galactoside]	Flavonoids	Flavonols	C27H28O16	631.13	303.05	608.138	[M+Na]+	2	106915-93-9	-	1.3309e+07	1.28079e+07	1.69528e+07	51795.3	30775.7	38442.7	116703	109149	29178.1	9505.77	7945.62	13458	5.91973e+06	6.7127e+06	5.14228e+06	-	-	-
LysoPC 16:2*	Lipids	LPC	C24H46NO7P	492.31	184.07	491.301	[M+H]+	3	-	-	892074	1.52015e+06	896019	582886	631093	598984	402383	631912	533949	943412	765139	942862	712183	748911	557570	-	-	-
(E)-endo-beta-bergamotenoic acid	Terpenoids	Sesquiterpenoids	C15H22O2	235.17	189.16	234.162	[M+H]+	1	-	-	13773.4	13773.4	13773.4	89614.6	108456	68867.1	318427	249217	461995	269276	164978	518230	149906	149451	111988	-	-	-
Scorzocreticoside I	Others	Others	C22H24O10	449.14	287.09	448.137	[M+H]+	3	-	-	4.06285e+07	6.52796e+07	5.46475e+07	4.21451e+06	1.08012e+07	842903	1.9468e+07	1.3232e+07	9.6481e+06	3.58066e+07	1.18069e+07	3.55505e+07	2.03286e+07	2.10425e+07	1.96371e+07	-	-	-
(3R)-3-(4-hydroxyphenyl)butanoic acid	Phenolic acids	Phenolic acids	C10H12O3	181.09	121.07	180.079	[M+H]+	2	-	-	553487	131379	598866	173205	558533	333112	1.19242e+06	1.36646e+06	1.43935e+06	820442	827991	951288	746913	833697	602297	-	-	-
Isorhamnetin-3-O-sophoroside	Flavonoids	Flavonols	C28H32O17	641.17	317.07	640.164	[M+H]+	3	-	-	285686	662381	190779	46855.2	124297	85755.1	88409.7	176250	88101.1	185387	432382	188452	153406	219240	188714	-	CM00847	MetMap109
3,5-Dihydroxy-3',4'-diacetoxylstilbene-3-O-glucoside	Others	Stilbene	C24H26O11	491.15	329.1	490.147	[M+H]+	3	-	-	549385	451494	631719	543917	603347	566448	62106.1	62106.1	320147	419197	364241	487591	466842	324379	310531	-	-	-
1-Linoleoylglycerol*	Lipids	Glycerol ester	C21H38O4	355.28	263.24	354.277	[M+H]+	1	2277-28-3	-	44491.3	39249.9	29160	21251.6	17862.3	24562.7	17726.2	29617.6	43226.1	24126.2	29257.7	42007.6	55148.3	31026	43948.9	-	-	-
Neoabietal*	Terpenoids	Ditepenoids	C20H30O	287.24	119.08	286.23	[M+H]+	2	19898-57-8	C11885	170839	34167.9	34167.9	324484	223558	308117	295266	261939	305153	239094	239487	245568	223968	239752	195785	ko00904,ko01110	C11885	-
Val-Ile-Val	Amino acids and derivatives	Amino acids and derivatives	C16H31N3O4	330.24	185.16	329.231	[M+H]+	3	-	-	103188	72987.5	57731.5	44661.6	57293	56318.9	46557.9	94424.2	95143.3	98776.6	85661.8	49322.6	83946.5	131462	69616.5	-	-	-
6-hydroxy-1-(4-hydroxy-4-methylpentyl)-6,8a-dimethyl-decahydronaphthalen-2-one	Terpenoids	Ditepenoids	C18H32O3	297.24	81.07	296.235	[M+H]+	2	-	-	101663	47587.6	170243	31702.9	33368.8	81708.7	25615.6	28353.9	68704.4	169583	120760	108426	65163.5	70548.1	75249.9	-	-	-
Kaempferol-3-O-glucorhamnoside*	Flavonoids	Flavonols	C27H30O15	595.17	287.06	594.159	[M+H]+	1	40437-72-7	-	967701	1.04413e+06	860937	1.31857e+06	938752	826331	1.76859e+06	2.37643e+06	2.60769e+06	7.25819e+06	9.59888e+06	6.31738e+06	3.07149e+06	2.96812e+06	3.20735e+06	-	CM00488	MetMap113
Cyanidin 3-O-(6-O-p-coumaroyl)glucoside	Flavonoids	Anthocyanidins	C30H27O13+	595.14	287.06	595.145	[M]+	3	-	C12095	982853	724954	1.04238e+06	1.39579e+06	987511	954769	2.27392e+06	2.8374e+06	2.80387e+06	8.8573e+06	1.05554e+07	7.24286e+06	3.52576e+06	3.57154e+06	3.58028e+06	ko00942,ko01110	C12095	MetMap118
1-(3,5-Dihydroxyphenyl)pentadecan-1-one	Quinones	Quinones	C21H34O3	335.26	335.26	334.251	[M+H]+	2	-	-	1.69127e+07	1.3649e+07	1.20416e+07	1.89422e+07	1.64665e+07	1.10661e+07	2.8441e+07	1.89057e+07	1.80417e+07	1.71441e+07	1.72571e+07	1.5462e+07	4.68819e+06	3.442e+06	2.81011e+06	-	-	-
LysoPC 18:1*	Lipids	LPC	C26H52NO7P	522.36	184.07	521.348	[M+H]+	1	-	-	61327.4	61327.4	306637	743048	1.0116e+06	1.64784e+06	625158	1.28816e+06	1.25514e+06	422119	599971	491270	541645	568469	646032	-	-	-
3-Hydroxy-29(or30)-al-olean-12-en-28-oic acid*	Terpenoids	Triterpene	C30H46O4	471.35	201.16	470.34	[M+H]+	1	-	-	58917.6	10775.7	95174.7	53878.3	96129.8	99789.2	130718	93722	105686	106537	77906.2	111970	68269.6	84990.3	74690.8	-	-	-
Mudanpinoic acid A	Terpenoids	Triterpene	C30H46O3	455.35	203.18	454.345	[M+H]+	1	203511-36-8	-	364742	283699	194561	38912.2	741165	762519	1.32102e+06	1.25463e+06	773720	1.13897e+06	1.00583e+06	921187	563393	623009	546592	-	-	-
4-[(E,3R)-3-hydroxybut-1-enyl]-3,5,5-trimethylcyclohex-3-en-1-ol*	Terpenoids	Sesquiterpenoids	C13H22O2	211.17	109.1	210.162	[M+H]+	1	-	-	131109	20385.6	20385.6	133651	121897	101928	551921	678076	285857	137795	112937	149866	204397	232103	243832	-	-	-
5,6,7-Trimethoxycoumarin*	Lignans and Coumarins	Coumarins	C12H12O5	237.07	176.04	236.069	[M+H]+	3	55085-47-7	C09313	87250	100971	112123	92822.4	59706.8	88802.1	11784.7	2356.94	2356.94	100319	67220.1	56487.6	55295.3	55536.8	55603.5	-	C09313	MetMap129
6,10,10-Trimethyl-2-methylenebicyclo(7.2.0)undec-5-en-3-ol	Terpenoids	Sesquiterpenoids	C15H24O	221.19	81.07	220.183	[M+H]+	2	6040-49-9	-	232952	130017	257495	126962	131931	135080	238171	309150	347108	472861	406714	384471	617605	531204	488410	-	-	-
LysoPC 19:1	Lipids	LPC	C27H54NO7P	536.37	184.07	535.364	[M+H]+	2	-	-	912360	956659	1.03711e+06	989917	1.37153e+06	1.37395e+06	718151	879770	771352	631342	504542	643929	551716	614076	527404	-	-	-
5,7-Dihydroxy-3,4',6,8-tetramethoxyflavone*	Flavonoids	Flavonols	C19H18O8	375.11	345.06	374.1	[M+H]+	1	50461-86-4	-	835823	41258	24752.5	36645.1	50612.9	36263.3	19487.7	316537	12816.8	4.8774e+06	1.29443e+06	3.87125e+06	779458	733397	754117	-	CM01017	MetMap124
6-[(3R,5R,10S,13R,14R,15S,17R)-3,15-dihydroxy-4,4,10,13,14-pentamethyl-2,3,5,6,12,15,16,17-octahydro-1H-cyclopenta[a]phenanthren-17-yl]-5-hydroxy-2-methylhept-2-enoic acid	Terpenoids	Triterpene	C30H46O5	487.34	451.32	486.334	[M+H]+	1	117842-15-6	-	122606	160030	45667.6	191829	67291.9	105364	383857	221823	199782	176004	157266	143970	185086	172851	171613	-	-	-
Cajanol*	Flavonoids	Isoflavones	C17H16O6	317.1	167.03	316.095	[M+H]+	1	61020-70-0	C10204	5.1909e+07	4.86633e+07	3.16058e+07	21176.1	34619.2	11402.1	28077.8	2.81655e+06	18321.7	72314.2	27184.2	27424.5	1.06812e+07	9.78619e+06	9.72158e+06	-	C10204	MetMap112
LysoPC 19:3	Lipids	LPC	C27H50NO7P	532.34	184.07	531.332	[M+H]+	2	-	-	128911	220647	161509	101707	68977	90526.2	81730.4	101728	105925	66961.2	79542.8	62121.4	161083	178227	154133	-	-	-
Hispanolone	Terpenoids	Ditepenoids	C20H30O3	319.22	301.22	318.219	[M+H]+	2	18676-07-8	-	53518.4	53518.4	53518.4	376435	300337	857338	537438	568141	494392	340496	715755	267592	2.80383e+06	2.45783e+06	2.00059e+06	-	-	-
2-methyl-N-(2-phenylethyl)propanamide*	Alkaloids	Alkaloids	C12H17NO	192.14	105.07	191.131	[M+H]+	1	71022-62-3	-	31787.4	31787.4	31787.4	264056	158937	198660	1.22474e+06	1.72117e+06	1.64149e+06	1.20226e+06	1.40713e+06	1.43714e+06	814276	787895	802411	-	-	-
N5-(1-Iminoethyl)-L-ornithine	Amino acids and derivatives	Amino acids and derivatives	C7H15N3O2	174.12	70.07	173.116	[M+H]+	3	36889-13-1	-	507132	447473	436547	927959	855152	919438	897352	720047	1.07567e+06	961570	781319	1.10957e+06	916245	734646	682187	-	-	-
3-Hydroxyolean-12-ene-28,29-dioic acid (Serratagenic Acid)*	Terpenoids	Triterpene	C30H46O5	487.34	451.32	486.334	[M+H]+	2	6488-64-8	-	118334	54237.7	48346.2	127635	173618	101038	138141	85914.7	128614	45900.8	70606.1	73764.8	69563.3	48792.4	54400	-	-	-
LysoPC 15:1	Lipids	LPC	C23H46NO7P	480.31	184.07	479.301	[M+H]+	3	-	-	31153	31153	181468	155765	168374	279587	322318	645434	653994	272312	258251	251412	217499	269318	255286	-	-	-
(2S,3R,4S,5S,6R)-2-[4-[(Z)-2-(2,4-dihydroxyphenyl)ethenyl]phenoxy]-6-(hydroxymethyl)oxane-3,4,5-triol	Others	Others	C20H22O8	391.14	229.09	390.132	[M+H]+	2	-	-	88750.6	64878.4	128244	351192	255161	341455	278570	88186.1	261450	211213	295148	366087	224281	205883	299213	-	-	-
2,8-bis(hydroxymethyl)-4b,8-dimethyl-5,6,7,8a,9,10-hexahydrophenanthren-3-ol	Terpenoids	Ditepenoids	C18H26O3	291.2	151.08	290.188	[M+H]+	2	-	-	532141	710571	587839	48260.6	47451.6	71994.8	49442.2	64312.4	40849.8	47434	43846.8	46265.9	166619	165646	132893	-	-	-
19-Hydroxy-2-(hydroxymethyl)-A(1)-norursa-2,12-dien-28-oic acid (Coleonolic acid)	Terpenoids	Triterpene	C30H46O4	471.35	205.16	470.34	[M+H]+	2	-	-	180013	197784	44768.9	192641	97309.4	118998	283763	137464	227294	105138	83131.7	116134	116710	97023.6	140176	-	-	-
Casticin (5,3'-Dihydroxy-3,6,7,4'-Tetramethoxyflavone)*	Flavonoids	Flavonols	C19H18O8	375.11	342.08	374.1	[M+H]+	1	479-91-4	-	1.45838e+06	2834.09	2834.09	29826	26692	14170.5	25803.4	293169	21781.7	8.23558e+06	2.67829e+06	6.92626e+06	1.26799e+06	1.32415e+06	1.43197e+06	-	CM01016	MetMap124
Gly-Glu	Amino acids and derivatives	Amino acids and derivatives	C7H12N2O5	205.08	130.05	204.075	[M+H]+	3	7412-78-4	-	55005.7	52942.5	53652.8	41043.8	38863.2	46560.6	43964.5	39489.4	40648.9	42854.2	39647.5	50323.1	27255.4	39453.9	20478.5	-	-	-
9,12-Octadecadien-6-Ynoic Acid	Lipids	Free fatty acids	C18H28O2	277.22	93.07	276.209	[M+H]+	3	61481-29-6	-	342456	225458	323746	379623	428200	419149	536267	505277	677910	477539	445683	411036	404447	394012	401221	-	-	-
Myricatomentogenin	Others	Others	C20H22O5	343.15	163.08	342.147	[M+H]+	2	-	-	410625	367192	470508	50541.4	94806	153821	26479	202888	67574.6	98845.8	59108.4	133490	247900	253032	393249	-	-	-
4-(6-methylhepta-1,5-dien-2-yl) cyclohex-1-ene-1-carboxylic acid	Terpenoids	Sesquiterpenoids	C15H22O2	235.17	133.1	234.162	[M+H]+	2	-	-	79550.2	79550.2	79550.2	539902	664325	499826	807580	875760	600774	597800	547248	616874	568085	482785	397751	-	-	-
4',5,6,7-Tetramethoxyflavone	Flavonoids	Flavones	C19H18O6	343.12	282.09	342.11	[M+H]+	3	1168-42-9	C14472	128505	34829.7	39184.9	38884.1	59590.5	28351.9	12772.9	12727.8	28801.7	27312.3	19153	27171	42190.4	74136.1	67506.1	-	C14472	-
Cnicothamnal	Others	Others	C15H22O2	235.17	107.09	234.162	[M+H]+	1	70855-60-6	-	134382	69832.1	354020	109524	68359.2	57481	252617	114448	403288	243211	142945	359172	164457	130143	95744.9	-	-	-
5,7,8-trihydroxy-2-(2-hydroxyphenyl)chromen-4-one	Flavonoids	Flavones	C15H10O6	287.05	153.02	286.048	[M+H]+	2	-	-	1.83001e+06	2.84651e+06	2.63296e+06	713024	587718	698141	1.87506e+06	2.42025e+06	1.01173e+06	525913	1.1511e+06	509126	1.04826e+06	1.45653e+06	1.42651e+06	-	-	-
2-(2,4-dihydroxybenzyl)-6,8-dihydroxy-7-methyl-3,4-dihydronaphthalen-1(2H)-one	Flavonoids	Other Flavonoids	C17H16O6	317.1	137.06	316.095	[M+H]+	2	-	-	1.83374e+06	1.91233e+06	1.96248e+06	63855.8	72175.4	38306.2	65142.7	54970.4	66190	53919	58159.3	74498.7	254167	290628	262343	-	-	-
4',5-Dihydroxyflavone	Flavonoids	Flavones	C15H10O4	255.07	137.02	254.058	[M+H]+	3	6665-67-4	-	13204.8	23859.3	35099.1	51040.7	10733.6	41644.5	22504.8	30775.2	38427.6	26846.4	23765.8	20692.6	29430.4	31347.3	24920.7	-	CM00931	MetMap121
5,8-dimethoxy-3-methylnaphthalen-1-ol	Quinones	Quinones	C13H14O3	219.1	189.09	218.094	[M+H]+	1	50559-08-5	-	708426	291706	575779	223673	163934	175315	1.07021e+06	1.01719e+06	868776	814179	622740	658455	849137	540151	1.16677e+06	-	-	-
Verecundin(Pinocembrin-5-glucoside)	Flavonoids	Flavanones	C21H22O9	419.13	257.08	418.126	[M+H]+	3	-	-	388165	413676	399323	32579	27454	47819.7	86391	41431.1	50016.4	41344.4	15984.8	49783.7	155456	130251	168122	-	-	-
N-Acetyl-D-galactosamine	Others	Saccharides	C8H15NO6	222.1	84.05	221.09	[M+H]+	3	1811-31-0	C01132	237794	218700	254707	248253	263778	362860	302802	293685	302230	352744	287916	320463	292964	328352	244881	ko00052,ko00520,ko01100,ko01250	C01132	-
5-O-Malonylisosakuranin	Flavonoids	Flavanones	C25H26O13	535.14	287.09	534.137	[M+H]+	3	-	-	467080	818547	549905	7077.16	10360.9	17611.7	1.43997e+07	1.20662e+07	8.9102e+06	41746.9	46426	54643.4	7.64328e+06	7.81969e+06	4.06022e+06	-	-	-
Methyl linolenate	Lipids	Free fatty acids	C19H32O2	293.25	95.09	292.24	[M+H]+	1	301-00-8	-	535510	635376	104731	14379.3	71896.3	80793.2	170701	241734	317855	127326	174726	117904	298371	264072	292885	-	-	-
1-hydroxylimonen-2-one	Terpenoids	Monoterpenoids	C10H16O2	169.12	81.07	168.115	[M+H]+	1	-	-	296928	601875	491556	1.04001e+06	1.28343e+06	1.16025e+06	545834	559793	2.14134e+06	2.67553e+06	3.09562e+06	2.57972e+06	1.86092e+06	1.54328e+06	1.43847e+06	-	-	-
(5-ethenyl-5,11-dimethyl-11-tetracyclo[8.5.0.01,14.02,7]pentadec-7-enyl)methanol*	Terpenoids	Ditepenoids	C20H30O	287.24	119.09	286.23	[M+H]+	2	-	-	151098	28537.5	142687	277710	313123	296596	362332	298898	310217	223349	235769	223555	228823	178425	201723	-	-	-
Pro-Trp	Amino acids and derivatives	Amino acids and derivatives	C16H19N3O3	302.15	188.07	301.143	[M+H]+	1	35310-39-5	-	104783	142252	261004	137875	144414	119769	1.29389e+06	1.47132e+06	814217	146116	133584	169306	575060	549358	407004	-	-	-
Farnesyl acetone	Terpenoids	Ditepenoids	C18H30O	263.24	81.07	262.23	[M+H]+	2	1117-52-8	-	885691	1.25235e+06	736829	2.00423e+06	844569	1.30813e+06	3.8399e+06	1.83496e+06	1.83626e+06	1.62132e+06	1.13561e+06	2.29959e+06	1.18529e+06	1.33436e+06	1.92221e+06	-	-	-
2,3,23-Trihydroxyolean-12-en-28-oic acid*	Terpenoids	Triterpene	C30H48O5	489.36	407.33	488.35	[M+H]+	1	465-00-9	-	34872.3	18224.5	36024.8	67042.8	49214	28548.2	81357.4	42765.1	54327.3	17216.8	25964.5	14072.2	59730.8	37645.7	25546.3	-	-	-
Rugulolide C	Others	Others	C10H14O2	167.11	91.05	166.099	[M+H]+	2	-	-	746473	558637	559168	4.04517e+06	4.21049e+06	3.78927e+06	7.4263e+06	6.66164e+06	1.55885e+07	8.98764e+06	1.00051e+07	9.85186e+06	9.92522e+06	6.04415e+06	6.44175e+06	-	-	-
alpha-hexylcinnamaldehyde	Phenolic acids	Phenolic acids	C15H20O	217.16	129.07	216.151	[M+H]+	3	101-86-0	-	168448	209579	107066	157361	199726	138879	182681	135370	155820	152364	150847	170327	151744	175130	142354	-	CM02624	MetMap166
Polydatin	Others	Stilbene	C20H22O8	391.14	229.08	390.132	[M+H]+	1	-	-	93557.8	99736.9	149189	799110	731708	1.05545e+06	137166	89994.3	169974	318400	246843	346457	378445	289085	264552	-	-	-
3-Hydroxylup-12(13),20(29)-diene-28-oic acid	Terpenoids	Triterpene	C30H46O3	455.35	247.17	454.345	[M+H]+	1	-	-	26808	9014.14	16088.4	9428.29	7743.97	19819.1	19607.6	14416.9	12920.3	40921.9	46503.3	33354	18361.7	15646.9	12136	-	-	-
4,2',6'-Trihydroxy-3,4'-dimethoxychalcone*	Flavonoids	Chalcones	C17H16O6	317.1	167.03	316.095	[M+H]+	1	137225-58-2	-	5.32129e+07	5.13366e+07	3.12662e+07	51072.2	3763.97	18819.8	21776.4	3.59265e+06	55391.2	63363.5	28373.3	21689.7	1.09338e+07	9.91358e+06	9.8487e+06	-	-	-
Prunin 6''-O-Gallate	Flavonoids	Flavanones	C28H26O14	587.14	153.02	586.132	[M+H]+	3	54835-98-2	-	36394.6	36394.6	36394.6	1.1482e+06	960511	1.65511e+06	413400	181973	387700	477165	692662	709278	262883	352034	324524	-	-	-
Chrysoeriol-6-C-rhamnoside-7-O-rhamnoside	Flavonoids	Flavones	C28H32O14	593.18	447.13	592.179	[M+H]+	3	-	-	100841	154383	62931.2	818835	689533	735016	344785	314853	173122	54462	101387	73590.4	289608	294608	268820	-	-	-
6-Camphenone	Terpenoids	Monoterpenoids	C10H14O	151.11	81.07	150.105	[M+H]+	2	-	-	203812	156343	115544	682949	493037	486724	611357	389195	1.66087e+06	729712	1.1828e+06	894191	731913	558145	670948	-	-	-
Met-Phe	Amino acids and derivatives	Amino acids and derivatives	C14H20N2O3S	297.13	104.06	296.12	[M+H]+	3	14492-14-9	-	20149.1	4029.82	4029.82	92499.2	123395	169693	117644	87454.1	147050	184572	86258.8	209028	115849	78631.5	63627.7	-	-	-
6-Hydroxykaempferol 7-rutinoside	Flavonoids	Flavonols	C27H30O16	611.16	303.05	610.153	[M+H]+	2	137196-24-8	-	403746	40948	319964	204740	325962	277948	4.63949e+06	3.10713e+06	4.10386e+06	5.88081e+06	5.6756e+06	9.49759e+06	2.91688e+06	3.11867e+06	2.68263e+06	-	-	-
2-(3,4-dihydroxyphenyl)-5-hydroxy-7-methoxy-6-{[3,4,5-trihydroxy-6-(hydroxymethyl)oxan-2-yl]oxy}-3,4-dihydro-2H-1-benzopyran-4-one	Flavonoids	Flavanonols	C22H24O12	481.13	319.08	480.127	[M+H]+	2	-	-	3.07714e+07	2.51981e+07	9.96427e+07	6.05498e+06	4.81379e+06	5.24269e+06	6.7926e+06	8.42326e+06	6.05667e+06	2.33461e+06	1.67459e+06	2.6915e+06	2.67994e+07	2.14645e+07	2.49381e+07	-	-	-
Tectoridin*	Flavonoids	Isoflavones	C22H22O11	463.12	301.09	462.116	[M+H]+	1	611-40-5	C10533	2.63985e+06	1.7266e+06	2.83591e+06	1.10642e+06	1.00142e+06	1.89014e+06	2.85007e+06	1.27427e+06	1.60371e+06	1.04856e+06	891052	1.06936e+06	1.63792e+06	1.24105e+06	1.71626e+06	-	C10533	-
10-Dehydrogeniposide	Terpenoids	Monoterpenoids	C17H22O10	387.13	147.04	386.121	[M+H]+	3	-	-	89364.9	97228.4	71400.8	14280.2	14280.2	14280.2	253802	148587	381369	1.86093e+06	1.46783e+06	1.39823e+06	518312	590977	620803	-	-	-
LysoPC 18:3	Lipids	LPC	C26H48NO7P	518.32	184.07	517.317	[M+H]+	1	-	-	3.03023e+06	2.8065e+06	1.69482e+06	1.83585e+06	3.01903e+06	2.84486e+06	1.33781e+06	1.83835e+06	2.07004e+06	1.35798e+06	1.40571e+06	1.36078e+06	1.6693e+06	1.69728e+06	1.62431e+06	-	-	-
Vitexin 2''-O-beta-L-rhamnoside	Flavonoids	Flavones	C27H30O14	579.17	433.11	578.164	[M+H]+	3	64820-99-1	C12628	1.29039e+06	857613	2.17516e+06	1.15854e+06	1.87896e+06	2.17361e+06	411084	170271	696301	952242	1.41767e+06	1.83499e+06	1.05492e+06	1.23729e+06	1.2723e+06	ko00944	C12628	-
β-dictyopterol	Terpenoids	Sesquiterpenoids	C15H24O	221.19	121.1	220.183	[M+H]+	2	-	-	1.10603e+06	522255	1.38746e+06	175507	96586.5	98367.1	66440.3	49025.2	37440	61600.6	43757.7	53954.2	376600	345583	279592	-	-	-
N-(2-Phenylethyl)-Isobutyramide*	Alkaloids	Alkaloids	C12H17NO	192.14	105.07	191.131	[M+H]+	1	-	-	106603	50678.8	101318	165339	121234	211304	1.20293e+06	1.55399e+06	1.55785e+06	1.10692e+06	1.47203e+06	1.37719e+06	830232	839693	733101	-	-	-
Petiolin G	Others	Others	C21H22O11	451.12	85.03	450.116	[M+H]+	2	-	-	2.5418e+06	2.13207e+06	2.44965e+06	96023.6	52694	67432.4	609419	730494	552321	623306	622335	579234	580155	606041	660910	-	-	-
2-(2,3-dihydroxy-6-methoxyphenyl)-5-hydroxy-7-methoxychromen-4-one	Flavonoids	Flavones	C17H14O7	331.08	288.06	330.074	[M+H]+	2	-	-	472960	550900	199269	12260.7	29703.4	8360.03	24937.1	1.70429e+06	41453.6	58899.6	36219.6	18704	394229	401113	467206	-	-	-
Epimedoicarisoside A	Others	Others	C24H30O10	479.19	317.14	478.184	[M+H]+	2	165198-96-9	-	1.18959e+07	1.88012e+07	2.57134e+07	2.50688e+06	320957	378705	2.66775e+06	1.1628e+06	5.52426e+06	4.24554e+06	4.01084e+06	5.46936e+06	5.56539e+06	4.28669e+06	4.21103e+06	-	-	-
Kaempferol-3-O-neohesperidoside*	Flavonoids	Flavonols	C27H30O15	595.16	287.06	594.159	[M+H]+	1	32602-81-6	-	1.0223e+06	1.23663e+06	1.29294e+06	892974	1.26313e+06	1.19652e+06	2.23679e+06	2.32129e+06	3.11524e+06	9.929e+06	8.56312e+06	8.44733e+06	4.30398e+06	4.01542e+06	3.55572e+06	-	CM00489	MetMap113
Limocitrin-3-O-arabinoside	Flavonoids	Flavonols	C22H22O12	479.12	347.07	478.111	[M+H]+	3	-	-	75543.2	132079	116361	57213.2	40192.6	60190	46864.7	22357.8	110163	169645	162241	180384	104812	79964.6	112568	-	CM01003	MetMap124
N-methylphenylalanine	Amino acids and derivatives	Amino acids and derivatives	C10H13NO2	180.1	120.08	179.095	[M+H]+	3	-	-	1.15641e+07	1.00848e+07	9.11341e+06	2.30378e+06	2.01896e+06	2.48083e+06	403792	403792	403792	7.00096e+06	7.03257e+06	6.01641e+06	5.60413e+06	5.34532e+06	6.28001e+06	-	-	-
5,7,2'-Trihydroxy-6-methoxyflavone 7-O-glucoside*	Flavonoids	Flavones	C22H22O11	463.12	301.07	462.116	[M+H]+	1	-	-	1.18305e+07	1.10104e+07	1.23152e+07	496121	744521	2.82551e+07	2.15855e+06	3.79808e+06	970375	99224.1	99224.1	99224.1	5.25997e+06	5.70092e+06	5.4409e+06	-	-	-
3-Hydroxyurs-5(6),12,18(19)-trien-28-oic acid (Uncargenin B)	Terpenoids	Triterpene	C30H44O3	453.34	435.33	452.329	[M+H]+	2	-	-	183914	183914	1.72773e+06	1.28097e+06	1.05715e+06	1.0816e+06	2.74242e+06	2.47818e+06	1.96471e+06	1.83317e+06	1.40196e+06	1.81636e+06	1.79746e+06	1.72104e+06	919569	-	CM03148	MetMap175
kaempferol 3-O-(2''-O-malonyl)glucoside*	Flavonoids	Flavonols	C24H22O14	535.11	287.06	534.101	[M+H]+	1	-	-	369404	570683	459469	22669.4	20547.2	10950.8	1.51478e+07	1.99157e+07	7.21558e+06	72064.1	36048.6	58283.4	6.85157e+06	3.88442e+06	4.90764e+06	-	-	-
4-Coumaroylshikimate	Phenolic acids	Phenolic acids	C16H16O7	321.1	147.04	320.09	[M+H]+	2	-	C02947	122719	261013	93322	1.16615e+06	704945	741927	271538	383471	251746	767589	3.13287e+06	553000	606091	723713	904018	ko00940,ko00941,ko00945,ko01100,ko01110	C02947	MetMap170
1-(hydroxymethyl)-1,4,7-trimethyl-2,5,6,7,7a,7b-hexahydro-1aH-cyclopropa[e]azulen-3-one	Terpenoids	Sesquiterpenoids	C15H22O2	235.17	105.07	234.162	[M+H]+	2	-	-	138009	117726	232849	14645.2	14645.2	14645.2	233175	167600	260070	245571	73226.2	321487	82431.1	111346	130851	-	-	-
Macrocliniside H*	Terpenoids	Sesquiterpenoids	C21H30O9	427.2	247.13	426.189	[M+H]+	2	100187-64-2	-	286748	222636	250862	616339	956437	916443	974034	726006	540939	1.73816e+06	2.82569e+06	1.30866e+06	1.22769e+06	1.01192e+06	810901	-	-	-
Gly-Phe-Met	Amino acids and derivatives	Amino acids and derivatives	C16H23N3O4S1	354.15	120.08	353.141	[M+H]+	3	72072-08-3	-	93756.5	69466.6	66137.1	160117	167317	129605	222278	245389	578739	560013	505437	578547	338576	235744	299416	-	-	-
Quercetagetin	Flavonoids	Flavonols	C15H10O8	319.05	273.04	318.038	[M+H]+	1	90-18-6	C10122	34355.1	85240.8	69827.6	39545	533590	839125	448425	386781	172076	126900	81764.3	129384	282976	245311	218163	-	C10122	-
Asiatic acid*	Terpenoids	Triterpene	C30H48O5	489.36	407.33	488.35	[M+H]+	1	464-92-6	C08617	3705.81	3705.81	3705.81	59819.9	61759.1	20356	59329.1	153161	45562.5	36594.7	35254.6	18529	94694.6	37450.6	69461.3	-	C08617	-
Gallocatechin 3'-O-gallate*	Flavonoids	Flavanols	C22H18O11	459.09	139.04	458.085	[M+H]+	1	142784-33-6	-	7.34493e+06	2.02339e+07	2.04089e+07	35973.8	26409.3	38540.2	5.00028e+06	4.31078e+06	5.70547e+06	1.11975e+06	946645	803829	4.86607e+06	4.03698e+06	7.23019e+06	-	-	-
2-amino-2-(1-methyl-1H-pyrazol-4-yl)acetic acid	Alkaloids	Alkaloids	C6H9N3O2	156.08	110.07	155.07	[M+H]+	3	195070-68-9	-	4.48343e+06	1.51886e+07	1.19642e+07	6.86977e+06	4.76101e+06	7.27965e+06	2.07861e+06	3.71001e+06	2.76295e+06	3.39959e+06	3.99671e+06	3.38095e+06	3.51917e+06	6.96806e+06	4.53567e+06	-	-	-
6-Hydroxy-4',5,7-trimethoxyflavone	Flavonoids	Flavones	C18H16O6	329.1	268.08	328.095	[M+H]+	1	6938-19-8	C14985	45884.9	40596	5026.09	2.11117e+06	2.9039e+06	3.04082e+07	39749.1	1.15678e+06	34563.2	44664.8	25130.5	36238.4	1.45858e+06	1.52892e+06	1.49744e+06	-	C14985	MetMap121
Leu-Glu-Ile	Amino acids and derivatives	Amino acids and derivatives	C17H31N3O6	374.23	243.13	373.221	[M+H]+	3	-	-	118531	89381.9	127408	16581.5	82907.7	91570.4	120559	104499	127943	128289	104668	202177	154855	107007	153825	-	-	-
(7S,8R)-dihydrodehydrodiconferyl alcohol	Lignans and Coumarins	Lignans	C20H24O6	361.16	189.09	360.157	[M+H]+	3	-	-	22947.2	22947.2	22947.2	291126	254124	145171	319959	210157	216982	166691	280615	181564	114736	135893	133733	-	-	-
Cys-Tyr-Thr	Amino acids and derivatives	Amino acids and derivatives	C16H23N3O6S1	386.12	368.11	385.131	[M+H]+	3	-	-	111769	111769	111769	866819	558846	590113	1.39394e+06	1.09729e+06	2.5686e+06	1.74198e+06	2.15204e+06	1.80521e+06	826211	1.05525e+06	1.1863e+06	-	-	-
Vitexnegheteroin G	Lignans and Coumarins	Lignans	C19H16O7	357.1	147.04	356.09	[M+H]+	2	-	-	426251	39564.6	123504	8.34028e+06	7.05135e+06	4.71822e+06	6.11834e+06	6.80319e+06	1.90672e+06	2.67699e+07	1.95886e+07	4.49807e+07	8.23558e+06	6.91962e+06	1.28198e+07	-	-	-
5,7-Dihydroxy-6,3',4',5'-tetramethoxyflavone (Arteanoflavone)*	Flavonoids	Flavones	C19H18O8	375.11	345.06	374.1	[M+H]+	1	68710-17-8	-	780652	52492.4	21125.5	43399.1	34469	25940.1	22754.1	287211	33628.3	4.67651e+06	1.23607e+06	3.81173e+06	785336	878534	727351	-	CM01089	MetMap120
Thiamine	Others	Vitamin	C12H17N4OS+	265.11	122.07	265.112	[M]+	3	70-16-6	C00378	2.18041e+06	2.07898e+06	2.05345e+06	276967	209872	323570	1.05897e+06	1.23122e+06	602185	1.33994e+06	41974.3	1.19561e+06	919211	874220	662523	ko00730,ko01100,ko01240,ko02010,ko04122	C00378	-
delta-Tocotrienol	Others	Vitamin	C27H40O2	397.31	147.08	396.303	[M+H]+	3	25612-59-3	C14156	92710.3	29951.7	45661	183482	239802	149553	253208	212615	173128	160209	150503	127544	184150	89776.9	97509.1	ko00130,ko01100,ko01110	C14156	-
Asp-Lys	Amino acids and derivatives	Amino acids and derivatives	C10H19N3O5	262.14	84.08	261.132	[M+H]+	3	5891-51-0	-	3.46183e+06	2.07851e+06	1.51091e+06	1.57531e+06	1.92618e+06	2.01221e+06	794988	805276	1.26935e+06	1.07694e+06	1.07277e+06	1.21098e+06	1.74968e+06	1.59627e+06	1.59793e+06	-	-	-
L-Cystine	Amino acids and derivatives	Amino acids and derivatives	C6H12N2O4S2	241.03	151.98	240.024	[M+H]+	3	56-89-3	C00491	52347.2	32833.5	68789.5	87663.7	52587	53760.2	30274	50954.6	37984.6	51495	66421.2	69274	42963.3	36738.5	67777.4	ko00270,ko01100,ko02010	C00491	-
L-Homophenylalanine	Amino acids and derivatives	Amino acids and derivatives	C10H13NO2	180.1	91.06	179.095	[M+H]+	3	943-73-7	C17235	78039.1	15607.8	15607.8	142472	88008.6	108573	526019	527915	931443	548876	505921	614033	481239	382145	333246	ko00400,ko00966,ko01100,ko01110,ko01210	C17235	-
2-(2,4A-Dimethyl-8-Methylidene-Decahydronaphthalen-2-Yl)Prop-2-Enoic Acid	Terpenoids	Sesquiterpenoids	C16H24O2	249.18	203.18	248.178	[M+H]+	1	-	-	301914	328152	212501	586034	525721	523509	497741	42500.1	479800	374118	311368	350992	495310	365801	320574	-	-	-
N6,N6,N6-Trimethyl-L-lysine	Amino acids and derivatives	Amino acids and derivatives	C9H20N2O2	189.16	130.09	188.153	[M+H]+	1	23284-33-5	C03793	451542	181735	147121	272370	466974	955456	543299	1.14036e+06	2.021e+06	695653	990634	1.15519e+06	1.2527e+06	1.21121e+06	903520	ko00310,ko01100	C03793	-
Chrysoeriol-7-O-(6''-malonyl)glucoside	Flavonoids	Flavones	C25H24O14	549.12	301.07	548.117	[M+H]+	3	-	-	161604	218375	156935	55533.7	26660.1	123496	810297	256419	101301	19639.6	3503.25	17516.3	92924.1	105823	117265	-	-	-
1,3-bis(2-phenylethyl)urea	Alkaloids	Alkaloids	C17H20N2O	269.16	105.07	268.158	[M+H]+	2	5467-84-5	-	279812	279812	279812	3.10013e+06	1.39906e+06	1.93195e+06	1.48766e+06	1.40342e+06	1.01131e+07	2.84984e+06	7.79226e+06	3.52184e+06	2.90303e+06	2.92263e+06	2.83838e+06	-	-	-
6-(1-hydroxypropan-2-yl)-4a,5,6,7,8,8a-hexahydronaphthalen-2(1H)-one	Others	Others	C13H20O2	209.15	151.11	208.146	[M+H]+	2	-	-	305308	286362	143179	47797.1	21911.2	30608.4	532621	649029	212316	114405	45066.7	103256	229624	178286	184838	-	-	-
Tenaxin I*	Flavonoids	Flavones	C18H16O7	345.09	330.07	344.09	[M+H]+	1	86926-52-5	-	78189.8	50716.2	23063.3	118259	224469	204958	40299.1	4.76437e+06	17581.3	113495	55365.7	94401.9	1.02625e+06	909933	885578	-	-	-
5-Demethoxynobiletin; 3',4',6,7,8-Pentamethoxyflavone*	Flavonoids	Flavones	C20H20O7	373.13	312.1	372.121	[M+H]+	3	42206-91-7	-	159185	62296.2	26350.9	35535.3	69481.5	15634.8	8303.33	10838.4	23563	6508.72	22166.3	19469.8	55670.2	47149	35866.8	-	CM01070	MetMap120
6,7-Dihydroxyflavone	Flavonoids	Flavones	C15H10O4	255.07	137.02	254.058	[M+H]+	3	38183-04-9	-	76226.1	15119.6	88251.5	120532	86744.3	86522.3	131451	164264	142817	189944	121424	121700	75597.9	80567.5	84414.6	-	-	-
Methyl 3-(3,5-dihydroxyphenyl)prop-2-enoate	Phenolic acids	Phenolic acids	C10H10O4	195.06	163.04	194.058	[M+H]+	2	63631-37-8	-	164627	146314	272099	739337	544933	407868	1.54528e+07	1.77105e+07	1.74874e+07	217701	217605	245007	5.85156e+06	5.89313e+06	5.17075e+06	-	-	-
Hispidulin*	Flavonoids	Flavones	C16H12O6	301.07	286.05	300.063	[M+H]+	1	1447-88-7	C10058	447735	350661	247647	1.66614e+06	1.06647e+06	2.41838e+06	540421	1.56451e+07	554789	877000	501149	312694	3.36331e+06	3.37348e+06	3.08404e+06	-	C10058	MetMap110
3-(α,4-Dihydroxy-3-methoxybenzyl)-4-(hydroxy-3-methoxybenzyl)	Others	Others	C20H24O6	361.16	189.09	360.157	[M+H]+	3	-	-	366090	117243	23448.6	365447	283709	236695	379736	463010	228599	23448.6	176216	160535	406651	208523	228627	-	-	-
Vidarabine	Nucleotides and derivatives	Nucleotides and derivatives	C10H13N5O4	268.11	136.06	267.097	[M+H]+	1	5536-17-4	-	3.9855e+07	4.26927e+07	5.11397e+07	30876.9	2.54732e+07	2.87505e+07	4.08998e+07	4.2505e+07	3.42266e+07	3.83244e+07	3.23965e+07	3.89729e+07	3.31439e+07	3.44301e+07	3.69789e+07	-	-	-
Penicildiones B	Steroids	Steroid	C22H30O5	375.22	297.19	374.209	[M+H]+	2	-	-	140136	247332	278381	252715	449173	175961	540393	424018	433923	74220.2	45852.3	37991.4	193934	205272	176999	-	-	-
Cyanidin 3-O-beta-D-sambubioside	Flavonoids	Anthocyanidins	C26H29O15+	581.15	287.05	581.15	[M]+	1	63535-17-1	C20490	49114.9	50839.9	87525.1	2.98513e+07	3.71455e+07	3.55958e+07	9.71176e+06	1.00852e+07	8.67377e+06	3.27002e+07	2.80185e+07	2.77288e+07	2.51314e+07	1.97003e+07	2.24814e+07	ko00942	C20490	MetMap118
16,23:16:24-Diepoxycycloart-7-Ene-3,12,15,25-Tetrol	Terpenoids	Triterpene	C30H46O6	503.34	467.32	502.329	[M+H]+	3	1431277-09-6	-	209883	174068	226779	321050	367141	291283	654241	401629	371981	321513	235465	207607	311221	288684	325664	-	-	-
Rhamnazin 3-O-β-D-glucopyranoside(Flavoyadorinin A)*	Flavonoids	Flavonols	C23H24O12	493.13	331.08	492.127	[M+H]+	3	20486-38-8	-	1.30926e+06	1.37205e+06	1.19776e+06	269905	346296	1.17815e+06	1.58096e+06	1.18431e+06	3.17803e+06	1.8301e+06	1.50971e+06	2.65709e+06	1.48681e+06	1.33002e+06	1.42545e+06	-	-	-
3'-Glucosyl-6,7-dihydroxy-N-methyl-benzyltetrahydroisoquinoline	Alkaloids	Isoquinoline alkaloids	C23H29NO8	448.2	286.15	447.189	[M+H]+	3	-	-	2.39655e+06	2.26657e+06	1.58593e+06	167535	895764	1.72003e+06	871718	1.63465e+06	837677	1.08213e+06	898882	1.10964e+06	1.36832e+06	978256	1.19233e+06	-	-	-
Met-Tyr	Amino acids and derivatives	Amino acids and derivatives	C14H20N2O4S	313.12	104.05	312.114	[M+H]+	3	13589-04-3	-	8430.29	6664.89	1247.97	6239.84	15324.1	20037.5	21047.5	27120.4	39597.8	51998.5	37585.7	30122.2	16236	15687	15687.9	-	-	-
2-Acetyl-3-ethylpyrazine	Alkaloids	Alkaloids	C8H10N2O	151.09	109.08	150.079	[M+H]+	3	32974-92-8	-	18515.5	18515.5	92577.3	186206	199279	176970	192061	167412	590879	292054	448985	318300	280907	249619	161603	-	-	-
baicalein 6-O-β-D-glucuronide	Flavonoids	Flavones	C21H18O12	463.08	287.06	462.08	[M+H]+	1	-	-	3.72519e+06	4.17734e+06	6.59449e+06	123641	159755	260989	430965	347163	173785	114500	251483	196549	1.10273e+06	1.0304e+06	1.03205e+06	-	-	-
Multinoside A*	Flavonoids	Flavonols	C27H30O16	611.16	303.05	610.153	[M+H]+	1	59262-54-3	C17563	70491.3	241523	302515	155802	227804	172408	6.5672e+06	3.35684e+06	1.18174e+06	242125	198040	230157	1.23079e+06	566811	820415	-	C17563	MetMap116
6-Hydroxyluteolin-6-O-(2''-O-p-Coumaroyl)galactoside*	Flavonoids	Flavones	C30H26O14	611.14	303.05	610.132	[M+H]+	2	-	-	643972	648890	407988	320591	1.25778e+06	1.16125e+06	393999	347261	150266	451551	1.03506e+06	590132	461214	422024	471712	-	-	-
(2S)-2-methoxy-3-phenylpropanoic acid	Phenolic acids	Phenolic acids	C10H12O3	181.09	91.05	180.079	[M+H]+	2	78814-96-7	-	445994	24338.3	121692	409510	293959	302078	1.27807e+06	1.2617e+06	1.2176e+06	1.31262e+06	1.43041e+06	1.05696e+06	913869	898843	594276	-	-	-
6-Hydroxykaempferol-3,6,7-O-triglucoside	Flavonoids	Flavonols	C33H40O22	789.21	303.05	788.201	[M+H]+	3	-	-	176313	129288	26598.9	37924.1	115281	100781	53152.9	67756	43567.9	108320	116907	141715	67206.1	64489.8	107189	-	CM00515	MetMap113,MetMap114
4,10-Dihydroxy-1,11(13)-Guaiadien-12,8-olide*	Terpenoids	Sesquiterpenoids	C15H20O4	265.14	119.08	264.136	[M+H]+	2	171964-44-6	-	627593	640929	754560	90725.1	306032	248208	111864	71658.3	40461.8	45886.5	41379.6	19157	252566	216911	259257	-	-	-
Zeatin-O-glucoside	Alkaloids	Alkaloids	C16H23N5O6	382.17	220.12	381.165	[M+H]+	2	71866-93-8	-	262929	166836	205001	36552.7	181095	222730	277745	199251	478664	797279	952274	862171	215651	384319	486353	-	-	-
Asp-Arg-Val	Amino acids and derivatives	Amino acids and derivatives	C15H28N6O6	389.22	209.15	388.207	[M+H]+	3	-	-	19318.2	19318.2	19318.2	96591	234169	147963	426286	211321	583225	583979	716049	534108	387848	296672	398086	-	-	-
Lys-Leu-Gly	Amino acids and derivatives	Amino acids and derivatives	C14H28N4O4	317.21	281.19	316.211	[M+H]+	3	-	-	2.47591e+06	1.15263e+06	3.35204e+06	5.34957e+06	7.03021e+06	5.44908e+06	2.30115e+06	2.59276e+06	750862	150172	150172	150172	2.50481e+06	1.46343e+06	1.38561e+06	-	-	-
Genistein 5-O-glucoside*	Flavonoids	Isoflavones	C21H20O10	433.11	271.06	432.106	[M+H]+	1	128508-06-5	-	1.8398e+06	2.01598e+06	1.39174e+06	1.75712e+07	1.62691e+07	1.90514e+07	1.52607e+07	1.74012e+07	6.87175e+06	2.04553e+06	1.84063e+06	1.62164e+06	9.35548e+06	8.81781e+06	9.4887e+06	-	-	-
Iberin; 3-Methylsulfinylpropyl Isothiocyanate	Others	Others	C5H9NOS2	164.02	105.04	163.013	[M+H]+	3	505-44-2	-	184185	185152	108258	65811.7	48082.6	128642	121553	115429	62129.3	59808.7	6387.95	31939.7	107846	63063.4	103891	-	-	-
3,7-dihydroxy-4'-methoxyflavone	Flavonoids	Flavonols	C16H12O5	285.08	270.05	284.068	[M+H]+	3	-	-	689394	324835	564530	181684	156589	1.14573e+06	296661	100172	20034.4	164509	130476	20034.4	329856	348887	351343	-	CM01013	MetMap124
Caffeoyl 1-deoxy-2-pentulose	Phenolic acids	Phenolic acids	C14H16O7	297.1	163.04	296.09	[M+H]+	2	-	-	242117	185448	275428	115628	68365.2	75167.8	225429	177807	439352	608793	488447	666744	365077	372216	312035	-	-	-
2,3,5,4'-Tetrahydroxystilbene-2-O-glucoside	Others	Stilbene	C20H22O9	407.13	245.08	406.126	[M+H]+	2	82373-94-2	-	1.63345e+07	1.25105e+07	1.34919e+07	6.79128e+06	7.51065e+06	7.18879e+06	1.24586e+07	8.46418e+06	6.03343e+06	5.92787e+06	6.37165e+06	7.84269e+06	6.37077e+06	8.08839e+06	6.45239e+06	-	-	-
Isorhamnetin-3-O-rutinoside; Narcissoside; Narcissin*	Flavonoids	Flavonols	C28H32O16	625.18	317.08	624.169	[M+H]+	3	604-80-8	-	91697.4	89557.7	152411	25642.4	16354.5	27273.3	116641	43005.4	43562.6	70817	37422.3	85805.6	64921.1	84180.8	43358.9	-	CM00844	MetMap109
Stepposide	Flavonoids	Flavanones	C21H22O11	451.12	289.07	450.116	[M+H]+	2	20194-60-9	-	1.51602e+07	1.97321e+07	2.39064e+07	246610	246610	246610	5.06706e+06	4.98159e+06	7.92569e+06	2.27276e+06	2.8483e+06	1.23305e+06	2.53596e+06	3.25335e+06	3.38902e+06	-	-	-
Apigenin-6-C-glucoside-7-O-Sophoroside	Flavonoids	Flavones	C33H40O20	757.22	433.4	756.211	[M+H]+	3	-	-	45255.5	22334	36140.1	66867.7	61680	34888.9	73279.9	185328	97218.3	105359	106459	138515	30980	79752.6	93875.5	-	-	-
3,3',5,7-Tetrahydroxy-4',6-Dimethoxyflavone; (Laciniatin)*	Flavonoids	Flavonols	C17H14O8	347.08	332.05	346.069	[M+H]+	1	74161-28-7	-	1.6432e+07	2.65294e+07	1.43448e+07	55089.1	39128.7	21332	19612.9	7.5223e+06	36114.3	205083	57211.2	64125.3	4.65293e+06	4.86031e+06	4.6955e+06	-	-	-
(3Z,9Z)-7-{[3,4,5-trihydroxy-6-(hydroxymethyl)oxan-2-yl]oxy}-1-oxacyclododeca-3,9-dien-2-one	Others	Lactones	C17H26O8	359.17	197.12	358.163	[M+H]+	2	-	-	997647	1.0988e+06	1.01654e+06	363745	349478	171503	34300.6	718754	726181	418623	794115	662201	679369	706210	765415	-	-	-
Ile-Val-Gly	Amino acids and derivatives	Amino acids and derivatives	C13H25N3O4	288.19	86.1	287.185	[M+H]+	3	-	-	68279.9	56747.3	87966.1	50401.9	51110.9	23452.6	42816.6	72631.3	63762	102750	68560.2	70965.7	71369	67593.1	41904.3	-	-	-
L-Homonorleucine	Amino acids and derivatives	Amino acids and derivatives	C7H15NO2	146.12	83.09	145.11	[M+H]+	3	44902-02-5	-	155118	67806	79484.1	6407.09	50244.9	47151.1	27364.1	29269.7	64940.2	15721.6	18711.7	20894	38748.1	43638.4	39372.5	-	-	-
Iristectorigenin A*	Flavonoids	Isoflavones	C17H14O7	331.08	316.06	330.074	[M+H]+	1	39012-01-6	-	350727	268372	91670.5	156248	177857	258265	438611	2.9385e+07	902775	2.29361e+06	1.03734e+06	1.48771e+06	6.08983e+06	5.32046e+06	5.45453e+06	-	-	-
Esculetin-6-O-quinic acid	Lignans and Coumarins	Coumarins	C16H16O9	353.1	179	352.079	[M+H]+	3	-	-	2.54945e+06	2.49578e+06	1.99275e+06	4.40477e+06	3.58171e+06	4.01453e+06	58219.6	649043	58219.6	376621	291098	321302	2.41334e+06	1.69425e+06	1.2258e+06	-	CM01400	MetMap129
4-Hydroxy-2-quinolone	Alkaloids	Quinoline alkaloids	C9H7NO2	162.06	116.05	161.048	[M+H]+	3	86-95-3	C16716	226048	180225	204534	143414	137945	117233	76404.8	169243	182401	201681	139954	212927	141440	132703	89122.1	ko00996	C16716	-
1,4-dimethyl 2-{[3-(4-hydroxy-3,5-dimethoxyphenyl)prop-2-enoyl]oxy}butanedioate	Phenolic acids	Phenolic acids	C17H20O9	369.12	207.06	368.111	[M+H]+	2	-	-	547894	403840	674325	875447	873909	858004	5.79067e+06	7.59187e+06	2.06643e+06	411251	323670	472410	1.85926e+06	1.94005e+06	1.65887e+06	-	-	-
Val-Glu-Leu	Amino acids and derivatives	Amino acids and derivatives	C16H29N3O6	360.21	261.14	359.206	[M+H]+	3	-	-	668531	981477	680467	323090	298344	274482	141403	205858	61697.7	25873.7	38560.9	5174.75	277430	349712	298047	-	-	-
5-Hydroxytryptophan	Amino acids and derivatives	Amino acids and derivatives	C11H12N2O3	221.09	130.06	220.085	[M+H]+	1	4350-09-8	C01017	1.23675e+06	1.11132e+06	952201	283216	266341	335087	422447	696481	578536	547456	472450	376171	577714	545781	512518	-	C01017	-
3,4-Dihydroxybenzaldehyde	Others	Aldehyde compounds	C7H6O3	139.04	65.04	138.032	[M+H]+	1	139-85-5	C16700	2.08318e+07	2.00126e+07	2.36648e+07	2.66262e+07	2.33284e+07	1.97332e+07	6.24552e+06	3.39167e+06	1.24575e+07	1.54304e+07	2.03963e+07	1.89577e+07	1.55925e+07	1.30548e+07	1.45676e+07	ko00950	C16700	MetMap164
Glycyl-phenylalanine	Amino acids and derivatives	Amino acids and derivatives	C11H14N2O3	223.11	120.09	222.1	[M+H]+	3	3321-03-7	-	1.61874e+06	1.42938e+06	806458	155947	663291	566639	671340	800076	857674	738831	228800	448842	783530	709034	669866	-	-	-
Schizonepetoside A	Terpenoids	Ditepenoids	C16H26O7	331.17	151.11	330.168	[M+H]+	2	-	C17634	137062	137062	137062	2.73681e+06	2.36575e+06	2.0813e+06	952694	897489	899401	2.94634e+06	1.94845e+06	2.56389e+06	1.17038e+06	685310	796330	-	C17634	-
Methyl {(1R,2S,3S)-3-(B-D-glucopyransyloxy)-2-[(2'Z)-pent-2-en-1-ylI]cyclopentyl}acete	Others	Others	C19H32O8	389.22	133.1	388.21	[M+H]+	2	-	-	29658.6	12174.7	2434.93	96005	73139.7	60813.1	217285	78574.2	220679	305997	240681	162242	58338.6	116374	103393	-	-	-
3-[4-(2-Hydroxypropan-2-Yl)Phenyl]-2-Oxopropanal	Terpenoids	Monoterpenoids	C12H14O3	207.1	161.1	206.094	[M+H]+	2	-	-	2.18752e+06	1.49562e+06	2.3248e+06	1.99306e+06	2.2307e+06	2.34306e+06	4.40179e+06	3.31506e+06	2.91923e+06	5.45037e+06	3.78224e+06	5.39206e+06	3.49913e+06	2.90896e+06	2.71178e+06	-	-	-
6-Hydroxykaempferol 3-rutinoside*	Flavonoids	Flavonols	C27H30O16	611.16	303.05	610.153	[M+H]+	1	-	-	452459	508889	226626	101759	162043	208054	4.97334e+06	4.28251e+06	4.10883e+06	8.53704e+06	5.5016e+06	3.33425e+06	1.91198e+06	2.74639e+06	3.46681e+06	-	-	-
2,3-dihydro-6-hydroxyltryptophan N-Glucoside	Alkaloids	Plumerane	C17H24N2O8	385.16	206.08	384.153	[M+H]+	2	-	-	1.1008e+06	891886	1.47899e+06	297448	108075	114232	338194	385502	351473	376718	347216	354801	316176	312086	335719	-	-	-
1,2,4,5-tetrahydroxy-7-(hydroxymethyl)anthracene-9,10-dione*	Flavonoids	Other Flavonoids	C15H10O7	303.05	229.05	302.043	[M+H]+	1	-	-	405596	2.63171e+06	1.90443e+06	6.23338e+06	4.25427e+06	4.47987e+06	4.9106e+06	5.00663e+06	5.10785e+06	5.1512e+06	5.65225e+06	5.6566e+06	3.62458e+06	4.71171e+06	4.45527e+06	-	-	-
N-[4-Hydroxycinnamoyl]-L-glutamate	Alkaloids	Phenolamine	C14H15NO6	294.1	147.04	293.09	[M+H]+	2	-	-	193465	941758	430638	1.05009e+06	1.06037e+06	932039	391492	763203	225725	606416	889254	344512	597058	428397	864320	-	-	-
Narciclasine 4-Glucopyranoside	Alkaloids	Piperidine alkaloids	C20H23NO12	470.13	308.08	469.122	[M+H]+	2	-	-	172814	160299	211383	212081	373542	499678	392357	544315	438509	434522	256336	538311	242062	260060	245103	-	-	-
Dehydrololiolide	Terpenoids	Monoterpenoids	C11H14O3	195.1	163.04	194.094	[M+H]+	1	19355-58-9	-	311797	46781.8	343934	233909	1.22542e+06	988273	823055	690386	720531	1.01096e+06	553575	1.09464e+06	690080	517778	466725	-	-	-
2-(methylamino)-2-(1-methylpyrazol-4-yl)acetic acid	Alkaloids	Alkaloids	C7H11N3O2	170.09	124.09	169.085	[M+H]+	3	1218519-32-4	-	1.95826e+06	1.72887e+06	1.54427e+06	1.17688e+06	1.37254e+06	1.40783e+06	750553	1.08652e+06	886587	793556	889634	761534	1.36286e+06	1.07711e+06	1.03371e+06	-	-	-
Cirsiliol-8-C-(2''-glucosyl)glucoside	Flavonoids	Flavones	C29H34O17	655.19	493.14	654.18	[M+H]+	3	-	-	387655	198944	388276	184244	80141.4	54824.8	215064	234035	144506	246395	167950	195358	113487	290590	311349	-	CM00963	MetMap121
Lys-Thr-Phe	Amino acids and derivatives	Amino acids and derivatives	C19H30N4O5	395.24	281.19	394.222	[M+H]+	3	-	-	2.4871e+06	7.24338e+06	7.12081e+06	2.84546e+07	1.80867e+07	1.67084e+07	1.0352e+07	9.63464e+06	2.58127e+06	34123.7	4154.01	20770.1	6.48581e+06	7.70523e+06	7.50839e+06	-	-	-
Leu-Ile-Glu	Amino acids and derivatives	Amino acids and derivatives	C17H31N3O6	374.23	199.18	373.221	[M+H]+	3	-	-	86925.7	48944.2	105771	45940.8	46386.5	7292.31	81141.6	62184.6	113744	97634.2	101908	62686	65973.3	36461.5	49643.8	-	-	-
Bridelionoside F*	Terpenoids	Sesquiterpenoids	C19H32O8	389.22	209.15	388.21	[M+H]+	1	917877-42-0	-	111132	149973	152711	22226.4	156692	22226.4	254509	118503	489173	203961	619667	494637	324677	203774	367728	-	-	-
8-Hydroxycoumarin	Lignans and Coumarins	Coumarins	C9H6O3	163.04	89.04	162.032	[M+H]+	3	2442-31-1	-	9.64551e+06	1.14837e+07	1.01309e+07	4.43544e+06	4.6214e+06	3.8353e+06	5.20824e+06	5.37962e+06	3.04958e+06	2.29008e+06	2.30538e+06	2.89538e+06	5.57131e+06	4.64899e+06	4.45231e+06	-	CM01418	MetMap133
Hedyotoside	Terpenoids	Monoterpenoids	C17H22O10	387.13	147.04	386.121	[M+H]+	1	210109-25-4	-	174650	18062	18062	266137	273399	90310.1	1.17727e+06	1.53286e+06	3.36571e+06	1.55709e+06	1.00236e+06	1.19654e+06	1.01965e+06	866525	706548	-	-	-
[(1R,4S,5R,8R)-1,8-dihydroxy-3-oxo-2-oxabicyclo[2.2.2]octan-5-yl] 3-(3,4-dihydroxyphenyl)prop-2-enoate*	Phenolic acids	Phenolic acids	C16H16O8	337.09	163.04	336.084	[M+H]+	1	-	-	4.1313e+06	4.3998e+06	5.61396e+06	602959	683503	819554	1.09112e+06	1.76648e+06	913863	1.44672e+06	2.7217e+06	1.6694e+06	826387	919423	966922	-	-	-
Gossypetin 3,4'-dimethyl ether*	Flavonoids	Flavonols	C17H14O8	347.08	332.05	346.069	[M+H]+	1	-	-	1.6486e+07	2.66959e+07	1.45634e+07	57523.3	8861.45	40127.7	22258.2	8.69577e+06	38170.5	262549	63204.2	72309.6	4.6386e+06	4.42067e+06	4.8362e+06	-	-	-
Capreoside	Flavonoids	Flavones	C27H30O15	595.17	301.07	594.159	[M+H]+	2	7077-96-5	-	1.03039e+06	1.97153e+06	2.4842e+06	9.92397e+06	2.51268e+07	2.6547e+07	565172	113034	1.77954e+06	3.84338e+06	3.73769e+06	3.79719e+06	7.9723e+06	9.25122e+06	8.62474e+06	-	-	-
Gramine	Alkaloids	Plumerane	C11H14N2	175.12	130.07	174.116	[M+H]+	3	87-52-5	C08304	36881.6	36881.6	36881.6	184408	284270	186649	345456	409075	766353	686856	722803	699451	495224	554533	536834	ko00999,ko01110	C08304	-
4,6,4'-Trihydroxyaurone 4,6-di-O-glucoside	Flavonoids	Aurones	C27H30O15	595.17	271.06	594.159	[M+H]+	2	-	-	743056	671197	967962	2.34775e+06	1.28045e+06	1.58311e+06	134239	846079	830152	1.6165e+06	1.36704e+06	1.72432e+06	1.14844e+06	1.20023e+06	1.39922e+06	-	-	-
Aromadendrin-3-O-rhamnoside; Engeletin	Flavonoids	Flavanonols	C21H22O10	435.13	243.07	434.121	[M+H]+	3	572-31-6	-	185995	92633.9	191291	61070.2	81151.9	34258.1	870808	628573	429563	575486	569137	515669	485797	436281	426018	-	-	-
5-methyl-4-{[4,5,6-trihydroxy-2-(hydroxymethyl)oxan-3-yl]oxy}chromen-2-one	Lignans and Coumarins	Coumarins	C16H18O8	339.1	177.05	338.1	[M+H]+	2	-	-	2.31963e+08	1.88513e+08	3.40682e+08	121493	121493	121493	8.37912e+06	6.05003e+06	2.28515e+06	1.23461e+06	607463	1.08125e+06	5.73394e+07	5.39977e+07	4.96789e+07	-	-	-
Scutellarein 5-glucuronide*	Flavonoids	Flavones	C21H18O12	463.08	287.06	462.08	[M+H]+	2	-	-	1.84384e+06	2.00275e+06	2.81892e+06	395983	387777	461602	1.17009e+06	909013	659042	1.29079e+06	1.39347e+06	1.34373e+06	872837	1.08946e+06	968805	-	-	-
Alliin	Amino acids and derivatives	Amino acids and derivatives	C6H11NO3S	178.05	88.04	177.046	[M+H]+	3	17795-26-5	C08265	142080	165529	175625	67051.8	69734.9	92779	144793	57430.6	82522.9	65856.7	74384.3	218220	92850	97440.7	127766	-	C08265	-
7-(hydroxymethyl)-2,3,3a,4,5,7a-hexahydro-1H-inden-4-ol	Terpenoids	Monoterpenoids	C10H16O2	169.12	81.07	168.115	[M+H]+	2	-	-	397867	393822	927292	533570	481990	491242	1.46634e+06	752021	2.63213e+06	2.03787e+06	1.78674e+06	3.06408e+06	1.56324e+06	1.08851e+06	869312	-	-	-
Gly-Asp-Ser	Amino acids and derivatives	Amino acids and derivatives	C9H15N3O7	278.1	149.02	277.091	[M+H]+	3	-	-	124254	93701.3	159579	70359.7	89257.9	52691.1	108348	155496	81224.3	152378	67168.4	110140	93684.5	103394	98828.9	-	-	-
Syringetin-3-O-glucoside*	Flavonoids	Flavonols	C23H24O13	509.13	347.08	508.122	[M+H]+	1	40039-49-4	-	8.13219e+06	1.46193e+07	2.20194e+07	83967.1	77341.5	90420.5	81072.7	116864	85673.7	142790	49550.4	141449	1.08315e+06	595934	655381	-	CM00826	MetMap109
(8beta)-Fern-9(11)-en-7-one	Terpenoids	Triterpene	C30H48O	425.38	425.39	424.37	[M+H]+	2	-	-	594239	594239	594239	3.25722e+06	4.60847e+06	3.72682e+06	3.61628e+06	9.39945e+06	4.06446e+06	3.9006e+06	2.9712e+06	3.62037e+06	3.45091e+06	3.51405e+06	5.11273e+06	-	-	-
Catechin-(4α→8)-gallocatechin	Flavonoids	Flavanols	C30H26O13	595.14	289.07	594.137	[M+H]+	2	-	-	70616.1	70616.1	70616.1	1.35481e+06	429482	523231	597483	353080	1.3148e+06	1.15339e+06	956597	1.3276e+06	613796	673740	1.00711e+06	-	CM01811	MetMap140
Malvidin-3-O-(6''-O-acetyl)glucoside-5-O-glucoside	Flavonoids	Anthocyanidins	C31H37O18+	697.19	331.08	697.197	[M]+	3	-	-	115080	130913	71604.8	81562.5	90094.8	87093.8	61106.7	59577.4	23061.6	27362.5	60092.5	27746.3	36903.8	36160.3	42910.4	-	-	-
methyl 9-hydroxy-1-(5-hydroxy-6-methylheptan-2-yl)-4-methylspiro[4.5]dec-7-ene-8-carboxylate	Terpenoids	Sesquiterpenoids	C21H36O4	353.26	163.04	352.261	[M+H]+	2	-	-	6.60878e+07	7.96649e+07	8.76626e+07	155369	155369	776847	1.45654e+06	1.60129e+06	1.90579e+06	1.49036e+06	1.79483e+06	1.7478e+06	1.99234e+07	1.87556e+07	1.89912e+07	-	-	-
8,4'-Dihydroxyflavone-5-glucoside*	Flavonoids	Flavones	C21H20O10	433.11	271.06	432.106	[M+H]+	1	-	-	1.81169e+06	1.8311e+06	1.503e+06	1.83458e+07	1.76873e+07	1.78702e+07	1.58732e+07	1.79491e+07	6.38535e+06	1.96965e+06	2.3737e+06	2.34098e+06	1.05432e+07	1.10452e+07	9.52727e+06	-	-	-
Peonidin 3-O-sophoroside	Flavonoids	Anthocyanidins	C28H33O16+	625.18	301.07	625.176	[M]+	1	-	-	66870.1	11523.9	11523.9	4.61735e+06	8.16676e+06	9.15741e+06	57619.5	186729	67383.7	448021	515279	337915	2.53999e+06	2.83474e+06	2.9508e+06	-	-	-
Crenatine	Alkaloids	Plumerane	C14H14N2O	227.13	121.01	226.111	[M+H]+	3	26585-14-8	-	17917.3	89586.6	17917.3	222688	210487	277396	254465	276053	538913	415380	490881	397900	348040	241296	158605	-	-	-
(2S,3R)-3-(3,4-dihydroxyphenyl)-3,4-dihydro-2H-1-benzopyran-2,6,8-triol*	Flavonoids	Other Flavonoids	C15H14O6	291.09	139.04	290.079	[M+H]+	2	-	-	6.55581e+07	5.42045e+07	7.67061e+07	9.26488e+06	2.48732e+07	1.86428e+07	4.86171e+07	3.15361e+07	2.37786e+07	2.56743e+07	1.97916e+07	3.13856e+07	3.58581e+07	3.15569e+07	2.62699e+07	-	-	-
Gallacetophenone	Others	Ketone compounds	C8H8O4	169.05	65.03	168.042	[M+H]+	1	528-21-2	-	1.48808e+06	2.16035e+06	1.90135e+06	33088.3	6617.66	6617.66	303757	223495	672409	391310	351463	441604	602301	484981	398027	-	CM01681	MetMap139,MetMap164
[2,6-dihydroxy-4-[(2R,3R)-3,5,7-trihydroxy-4-oxo-2,3-dihydrochromen-2-yl]phenyl] 3,4,5-trihydroxybenzoate	Flavonoids	Flavonols	C22H16O12	473.07	153.02	472.064	[M+H]+	2	-	-	99567.9	127516	370000	27098.2	52015.1	31514	584056	469761	1.10813e+06	583720	1.21453e+06	753872	332228	402076	342176	-	-	-
Baldrinal	Terpenoids	Monoterpenoids	C12H10O4	219.07	173.06	218.058	[M+H]+	2	18234-46-3	C16811	2.5556e+06	2.05148e+06	2.67698e+06	22607.8	113039	146626	1.94545e+06	1.65496e+06	2.91607e+06	3.67085e+06	3.63485e+06	2.76385e+06	2.33957e+06	2.32919e+06	2.05719e+06	-	C16811	-
Limocitrin-3-O-glucoside*	Flavonoids	Flavonols	C23H24O13	509.13	347.07	508.122	[M+H]+	1	38836-51-0	-	2.18458e+06	3.88625e+06	9.97426e+06	38508.9	98401.9	39386.5	7701.78	84720	7701.78	1.0934e+06	138059	1.79372e+06	874918	777458	750012	-	-	-
3'-p-Coumaroyl-sucrose	Phenolic acids	Phenolic acids	C21H28O13	506.19	147.05	488.153	[M+NH4]+	2	-	-	67589.7	63131.9	41049.8	30567.2	51805.4	34078.6	249952	235228	570152	320520	422835	418546	174897	125807	131092	-	-	-
2-amino-2-(3-methylphenyl)acetic Acid	Alkaloids	Alkaloids	C9H11NO2	166.08	120.08	165.079	[M+H]+	2	-	-	562488	565390	1.02245e+06	617746	706601	225870	2.40269e+06	1.17683e+06	4.82099e+06	1.31251e+07	1.28128e+07	1.06116e+07	5.10333e+06	4.99812e+06	4.23292e+06	-	-	-
10-hydroxy-6,10-dimethylundeca-5,8-dien-2-one	Others	Ketone compounds	C13H22O2	211.17	109.1	210.162	[M+H]+	1	65017-84-7	-	2.4548e+06	1.65605e+06	2.19997e+06	1.03231e+06	2.90522e+06	845303	169061	169061	169061	2.55664e+06	1.41719e+06	1.35588e+06	1.11379e+06	1.19259e+06	1.02962e+06	-	-	-
Corymbolone	Terpenoids	Sesquiterpenoids	C15H24O2	237.18	109.1	236.178	[M+H]+	2	97094-19-4	-	16496	16496	16496	82479.9	92227.6	91042.6	161677	218135	287925	308784	279977	305826	408007	348724	397424	-	-	-
Myricetin 3-alpha-L-arabinofuranoside*	Flavonoids	Flavonols	C20H18O12	451.09	319.04	450.08	[M+H]+	1	35589-22-1	-	1.49554e+06	3.97515e+06	1.03668e+06	6.49982e+07	3.91763e+07	6.0931e+07	1.98747e+07	1.97617e+07	9.02779e+06	1.01087e+07	7.01082e+06	1.3652e+07	4.08877e+07	5.46121e+07	5.3569e+07	-	-	-
Myricetin-3-O-(6''-malonyl)glucoside*	Flavonoids	Flavonols	C24H22O16	567.1	319.04	566.091	[M+H]+	1	-	-	129536	81941	152942	100313	79447.4	56522.6	7.68151e+06	7.50789e+06	2.7867e+06	17805.2	28116.7	7386	2.06621e+06	1.37065e+06	1.35728e+06	-	CM00812	MetMap109
sophorabioside*	Flavonoids	Isoflavones	C27H30O14	579.17	271.06	578.164	[M+H]+	2	2945-88-2	-	2.74599e+06	2.44452e+06	4.37824e+06	2.20979e+06	1.68413e+06	1.85474e+06	2.83912e+06	2.20635e+06	1.9312e+06	2.34722e+06	2.23721e+06	2.15052e+06	1.94821e+06	2.25177e+06	2.02695e+06	-	-	-
Vitexin 2''-O-beta-D-glucoside	Flavonoids	Flavones	C27H30O15	595.16	313.07	594.159	[M+H]+	3	61360-94-9	C04024	85943.3	72933	103385	17477	58530.8	89115.8	107746	108535	78290.3	67235.3	95476.1	102808	78575.7	124381	49864	ko00944	C04024	-
(1R,4R,5R)-4-(dimethoxymethyl)-6,6-dimethylbicyclo[3.1.1]heptan-2-one	Terpenoids	Monoterpenoids	C12H20O3	213.15	81.07	212.141	[M+H]+	2	-	-	20918.3	20918.3	20918.3	285654	148190	244906	2.63424e+06	3.42569e+06	2.08638e+06	104591	175219	213188	788382	886151	777468	-	-	-
Mansonone Q	Terpenoids	Sesquiterpenoids	C15H20O4	265.14	121.06	264.136	[M+H]+	2	-	-	1.00087e+06	660394	752046	67501	99502.2	49074.3	63013.5	64928.6	107938	54767.9	80699.3	63607.2	281204	435305	220313	-	-	-
4-Hydroxy-2-isopropenyl-5-methylene-hexan-1-ol	Terpenoids	Monoterpenoids	C10H18O2	171.14	91.05	170.131	[M+H]+	2	-	-	27973	27973	27973	642789	234501	335288	139865	143428	452280	469865	369617	387747	200951	176793	276047	-	-	-
Isorhamnetin 3-(6''-galloylglucoside)	Flavonoids	Flavonols	C29H26O16	631.13	317.07	630.122	[M+H]+	2	115651-94-0	-	3.29743e+06	3.98574e+06	4.29977e+06	51683.9	38094.9	41924.2	128204	68065.3	58299.6	81075.8	70544.6	31755.9	973974	1.33282e+06	794629	-	-	-
loganetin*	Terpenoids	Monoterpenoids	C11H16O5	229.1	81.07	228.1	[M+H]+	1	29748-10-5	-	105237	68541.4	60923.6	43368.7	69339.3	106175	603294	886122	198975	8673.75	105646	8673.75	189231	189913	197746	-	-	-
2-((1R,2S)-2,3-dimethyl-5-oxocyclopent-3-en-1-yl)propanoic acid	Terpenoids	Monoterpenoids	C10H14O3	183.1	95.08	182.094	[M+H]+	2	-	-	152058	89773.7	290683	285647	297012	210882	367050	275417	230518	454831	274642	278830	390105	283554	297516	-	-	-
5,7-dihydroxy-3-{[(2S,3R,4S,5R,6R)-3,4,5-trihydroxy-6-({[(2R,3R,4S,5R,6R)-3,4,5-trihydroxy-6-(hydroxymethyl)oxan-2-yl]oxy}methyl)oxan-2-yl]oxy}-2-(3,4,5-trihydroxyphenyl)chromen-4-one*	Flavonoids	Flavonols	C27H30O18	643.15	319.05	642.143	[M+H]+	1	-	-	45131.5	429216	9026.3	1.22904e+06	898664	677775	438353	501468	469683	411163	244628	422081	349759	258873	364523	-	-	-
Heliannone C	Flavonoids	Flavanones	C16H14O5	287.09	147.04	286.084	[M+H]+	2	193411-12-0	-	5.0461e+07	5.68907e+07	5.83782e+07	242706	283088	202020	1.41049e+06	1.78581e+06	1.2258e+06	1.00276e+06	1.13107e+06	1.03212e+06	1.01413e+07	1.19172e+07	1.12268e+07	-	-	-
schizonepetoside D	Terpenoids	Monoterpenoids	C16H26O7	331.18	151.11	330.168	[M+H]+	2	-	-	4.12183e+06	3.38261e+06	5.03793e+06	1.72583e+06	1.67599e+06	956045	2.01756e+06	874321	1.00509e+06	6.10539e+06	2.86398e+06	4.40535e+06	2.07822e+06	1.64701e+06	1.70322e+06	-	-	-
5,12-dihydroxydodeca-6,8,10-trienoic acid	Lipids	Free fatty acids	C12H18O4	227.13	131.08	226.12	[M+H]+	1	-	-	478725	598137	490177	459816	216526	489859	658191	690720	622746	621440	542967	556929	689159	615211	577832	-	-	-
kaempferol 5-O-beta-D-glucopyranoside*	Flavonoids	Flavonols	C21H20O11	449.11	287.06	448.101	[M+H]+	1	-	-	2.01032e+06	1.70442e+06	1.80473e+06	1.81353e+06	1.90632e+06	1.112e+06	1.33671e+07	7.05133e+06	2.09078e+07	3.02234e+07	2.62788e+07	1.95035e+07	8.03636e+06	9.85102e+06	9.62246e+06	-	-	-
Luteolin-7-O-gentiobioside*	Flavonoids	Flavones	C27H30O16	611.16	287.05	610.153	[M+H]+	1	-	-	2.49214e+06	2.94282e+06	1.29524e+06	259048	259048	259048	1.63731e+06	2.15786e+06	1.32311e+06	3.23555e+06	2.50738e+06	1.5197e+06	1.58293e+06	2.86957e+06	1.8195e+06	-	CM00180	MetMap105
Delphinidin-3-O-(6''-O-feruloyl)glucoside	Flavonoids	Anthocyanidins	C31H29O15+	641.15	303.05	641.15	[M]+	3	-	-	1.23869e+06	1.32043e+06	712365	97967.2	19593.4	98264	461101	630499	336137	402228	450558	449763	337818	316290	338322	-	-	-
dTDP-madurosamine	Nucleotides and derivatives	Nucleotides and derivatives	C16H27N3O14P2	548.12	385.99	547.097	[M+H]+	3	-	C21363	51222.4	105647	195206	99484.2	110802	97052.5	1.68478e+06	1.56613e+06	2.68877e+06	4.95378e+06	3.38435e+06	4.59942e+06	2.5296e+06	2.36657e+06	1.3877e+06	ko00523,ko01110	C21363	-
3-Caffeoyl-1,5-quinolactone*	Phenolic acids	Phenolic acids	C16H16O8	337.09	163.04	336.084	[M+H]+	1	-	-	7.1385e+06	6.96281e+06	5.03521e+06	706463	759978	512258	1.47889e+06	1.3156e+06	1.84897e+06	1.2787e+06	1.65748e+06	2.35959e+06	2.56362e+06	1.67526e+06	2.09285e+06	-	-	-
Luteolin-7,3'-di-O-glucoside*	Flavonoids	Flavones	C27H30O16	611.16	287.06	610.153	[M+H]+	1	52187-80-1	-	3.00472e+06	2.01277e+06	3.0166e+06	233500	2.8525e+06	3.43282e+06	1.51783e+06	1.80395e+06	1.45458e+06	1.44872e+06	1.1675e+06	3.8643e+06	3.58236e+06	1.82614e+06	2.56096e+06	-	CM00181	MetMap105
3-Caffeoylquinic acid lactone*	Phenolic acids	Phenolic acids	C16H16O8	337.09	163.04	336.084	[M+H]+	1	-	-	4.5074e+06	1.81264e+06	5.40302e+06	2.32643e+06	1.01495e+07	7.26664e+06	522990	1.17229e+06	415768	83153.5	83153.5	83153.5	2.57338e+06	2.52803e+06	1.60789e+06	-	-	-
Cernuoside*	Flavonoids	Aurones	C21H20O11	449.11	287.06	448.101	[M+H]+	1	480-69-3	-	3.43211e+07	6.66276e+07	4.53202e+07	1.51337e+06	1.51337e+06	1.51337e+06	1.00361e+07	8.36302e+06	9.26615e+06	7.56683e+06	7.83003e+06	1.64136e+07	1.34506e+07	1.43991e+07	1.2524e+07	-	CM01866	MetMap144
Luteolin-4'-O-glucoside*	Flavonoids	Flavones	C21H20O11	449.11	287.05	448.101	[M+H]+	1	6920-38-3	-	3.96173e+07	5.4957e+07	4.03698e+07	3.65762e+06	731524	731524	1.63497e+07	1.38302e+07	8.07997e+06	1.54844e+07	7.47195e+06	1.29638e+07	1.74528e+07	1.77935e+07	1.50026e+07	-	CM00160	MetMap105
Lys-Ile-Gly	Amino acids and derivatives	Amino acids and derivatives	C14H28N4O4	317.2	81.07	316.211	[M+H]+	3	-	-	24326.7	24326.7	24326.7	297362	377878	218052	127059	121633	228303	482025	485649	528044	182275	225438	248770	-	-	-
Ala-Arg-Ala	Amino acids and derivatives	Amino acids and derivatives	C12H24N6O4	317.19	81.07	316.186	[M+H]+	3	-	-	26456.4	26456.4	26456.4	321814	244694	339190	136007	132282	306256	530749	623650	467154	219179	216737	226832	-	-	-
Sinensetin*	Flavonoids	Flavones	C20H20O7	373.13	312.1	372.121	[M+H]+	3	2306-27-6	C10186	167610	57132.3	21492.1	26476.4	60905	4565.2	4122.72	8433.77	19317.4	31394.1	16710.4	51412.9	40741.4	43305.5	14821.3	-	C10186	MetMap120,MetMap121
Kaempferol 3-O-gentiobioside*	Flavonoids	Flavonols	C27H30O16	611.16	287.06	610.153	[M+H]+	1	22149-35-5	-	3.62274e+06	1.67246e+06	3.88247e+06	278451	2.43021e+06	3.83747e+06	1.74265e+06	2.41282e+06	2.02971e+06	6.76515e+06	1.39226e+06	1.40144e+06	2.95761e+06	2.42603e+06	2.15662e+06	-	-	-
5-Hydroxy-1-tetralone	Others	Ketone compounds	C10H10O2	163.07	107.05	162.068	[M+H]+	3	28315-93-7	-	71113.9	71113.9	71113.9	589711	726242	683459	4.71548e+06	5.36847e+06	5.38182e+06	395044	355569	561424	2.94206e+06	2.43067e+06	2.25959e+06	-	-	-
Dibutylamine	Alkaloids	Alkaloids	C8H19N	130.16	57.07	129.152	[M+H]+	3	111-92-2	-	946284	487426	714462	251734	570306	651540	741293	783036	775261	707653	563712	714126	919256	877030	900851	-	-	-
7-[(2S,3R,4S,5R,6R)-3,4,5-trihydroxy-4,6-bis(hydroxymethyl)oxan-2-yl]oxychromen-2-one	Lignans and Coumarins	Coumarins	C16H18O9	355.1	163.04	354.095	[M+H]+	1	-	-	4878.38	24391.9	4878.38	7.12091e+06	3.88862e+06	4.48626e+06	2.36872e+07	1.87886e+07	1.37055e+07	1.09284e+07	9.97156e+06	1.18601e+07	7.21423e+06	9.10187e+06	1.60849e+07	-	-	-
5-Hydroxymethyl-2-furaldehyde*	Others	Aldehyde compounds	C6H6O3	127.04	53.04	126.032	[M+H]+	3	67-47-0	C11101	1.07552e+06	429533	957860	154350	469679	453463	983186	720728	1.45813e+06	887038	961070	925863	952620	1.02204e+06	507916	-	C11101	-
6,6-dimethyl-5-methylidenebicyclo[2.2.1]heptan-2-ol*	Terpenoids	Monoterpenoids	C10H16O	153.13	107.09	152.12	[M+H]+	1	-	-	663392	663392	663392	3.75413e+06	4.71038e+06	4.36029e+06	6.77923e+06	3.31696e+06	1.61515e+07	1.3538e+07	1.87415e+07	1.91071e+07	1.26115e+07	9.41592e+06	8.38177e+06	-	-	-
3-Methyl-6-prop-1-en-2-ylcyclohex-3-en-1-ol*	Terpenoids	Monoterpenoids	C10H16O	153.13	107.08	152.12	[M+H]+	1	20019-62-9	-	652853	652853	652853	3.82831e+06	4.32176e+06	3.95949e+06	6.10376e+06	3.26427e+06	1.7629e+07	1.33585e+07	1.75794e+07	2.00156e+07	1.27898e+07	9.47384e+06	8.84837e+06	-	-	-
Benzocyclobutyl-1-carboxylic acid	Organic acids	Organic acids	C9H8O2	149.06	103.05	148.052	[M+H]+	1	14381-41-0	-	4.09921e+07	2.57159e+07	6.60549e+07	55233	492495	492174	276165	315978	480668	55233	55233	403893	7.01687e+06	5.93109e+06	6.36507e+06	-	-	-
2-Linoleoylglycerol*	Lipids	Glycerol ester	C21H38O4	355.28	263.24	354.277	[M+H]+	1	3443-82-1	-	27633.7	37951.2	41226	13989.3	21516.9	25800.7	26250.6	47921.4	40276.3	26614.2	40892.9	26382.7	49280.8	26653.4	47444.4	-	-	-
Ser-Thr-Thr	Amino acids and derivatives	Amino acids and derivatives	C11H21N3O7	308.15	116.07	307.138	[M+H]+	3	-	-	1.797e+06	1.02487e+06	1.64766e+06	1.41015e+06	1.3103e+06	1.13493e+06	3.58565e+06	3.31521e+06	5.71803e+06	1.01425e+07	1.14569e+07	8.63544e+06	4.29295e+06	4.08404e+06	4.06204e+06	-	-	-
1,4-dimethyl 2-{[3-(4-hydroxy-3-methoxyphenyl)prop-2-enoyl]oxy}butanedioate*	Phenolic acids	Phenolic acids	C16H18O8	339.11	177.06	338.1	[M+H]+	1	-	-	116441	116441	116441	5.16893e+06	4.94663e+06	4.59427e+06	7.27863e+06	4.09963e+06	1.16361e+06	992051	662766	582207	2.22426e+06	1.94397e+06	1.77839e+06	-	-	-
Loliolide beta-D-glucopyranoside*	Terpenoids	Sesquiterpenoids	C17H26O8	359.17	197.12	358.163	[M+H]+	1	-	-	3.78367e+06	5.16538e+06	2.60508e+06	7.6966e+06	7.14748e+06	9.12486e+06	3.74679e+06	6.13977e+06	1.62314e+06	86466.8	57812.2	71273.4	5.3322e+06	6.004e+06	4.03424e+06	-	-	-
Grayanotoxin VII	Terpenoids	Ditepenoids	C20H30O4	335.22	299.2	334.214	[M+H]+	1	30460-59-4	-	3.20291e+06	3.56161e+06	2.11683e+06	5.32093e+06	6.74934e+06	6.74138e+06	3.4017e+06	3.49243e+06	1.71578e+06	343157	343157	343157	4.0809e+06	4.36032e+06	3.53269e+06	-	-	-
Kahweol	Terpenoids	Terpene	C20H26O3	315.2	145.06	314.188	[M+H]+	3	6894-43-5	-	6956.53	34782.7	60737.3	47403.3	62692.4	89165.3	55286.2	62709.5	53369.2	43549.6	59234	55153.5	45364.3	79845.6	84451.2	-	-	-
Cyanidin-3-O-(6''-O-acetyl)glucoside	Flavonoids	Anthocyanidins	C23H23O12+	491.12	287.06	491.118	[M]+	3	-	-	10238.1	57677.2	10238.1	60502.9	51190.7	54609	2.63042e+06	2.71821e+06	573059	181634	232043	202254	774431	826578	909659	-	CM00692	MetMap118
8,8'-Methylenebiscatechin	Flavonoids	Flavanols	C31H28O12	593.17	441.11	592.158	[M+H]+	2	81555-08-0	-	381400	284848	699258	685590	590041	812884	282988	166298	134704	202499	170352	395352	270756	320562	336179	-	CM01809	MetMap140
3-Hydroxy-3',4',5,5',7-Pentamethoxyflavone	Flavonoids	Flavonols	C20H20O8	389.12	359.08	388.116	[M+H]+	3	-	-	1.18401e+06	30513.4	26664.6	32675.4	35063.5	16720.6	11464.2	40222	21301.9	2292.84	2292.84	2292.84	23540.7	20499	18773.6	-	-	-
Gly-Phe-Gly	Amino acids and derivatives	Amino acids and derivatives	C13H17N3O4	280.12	114.05	279.122	[M+H]+	3	14656-09-8	-	4752.55	4752.55	4752.55	35280.9	4752.55	23762.7	78385.7	58028.7	144485	6.56963e+06	7.3253e+06	4.80291e+06	2.00355e+06	1.6621e+06	1.72215e+06	-	-	-
Luteolin-7-O-rutinoside*	Flavonoids	Flavones	C27H30O15	595.17	287.06	594.159	[M+H]+	1	3563-98-2	-	636461	523388	794850	320724	580951	655760	1.63383e+06	1.44536e+06	2.10294e+06	4.38043e+06	3.66903e+06	1.27181e+07	2.51651e+06	2.63328e+06	2.10701e+06	-	CM00176	MetMap105
Chisopanin C	Terpenoids	Triterpene	C33H52O6	545.38	211.13	544.376	[M+H]+	2	-	-	129696	87833.3	88417.9	47617.5	72364.6	37801.5	211717	240443	40543.4	7560.31	7560.31	7560.31	82472.3	64554.1	87321.6	-	-	-
1,1-dimethyl-4-methylenedecahydro-1H-cyclopropa[e]azulen-7-ol	Terpenoids	Sesquiterpenoids	C14H22O	207.17	135.12	206.167	[M+H]+	2	-	-	25364.7	25364.7	25364.7	160477	234334	181125	178733	126823	160981	257083	242261	204083	375326	272433	324519	-	-	-
Hypericumoxide N	Others	Others	C34H52O6	557.38	465.33	556.376	[M+H]+	2	-	-	764696	1.49373e+06	588567	19264.4	42859.1	48023.5	30694.9	23270	59042.9	37964.9	61537.5	53585.1	247304	228623	219779	-	-	-
[truncated: 2,197 more rows]
