# Supplementary material for: Metabolomics Based on UPLC-MS/MS Revealed the Metabolic Differences Among Four Species of Rhododendrons in Linzhi, Xizang
Source: Metabolites. 2026 Mar 30;16(4):226. doi: 10.3390/metabo16040226 (PMC13117825; doi:10.3390/metabo16040226)
Supplement: Supplementary file 1 [file metabolites-16-00226-s001.zip › Supplementary documents/S2(kmeans).xlsx]

## Sheet: Sheet1
Sub class	Compounds	Class I	Class II	Formula	Level	CAS
1	LysoPC 14:0	Lipids	LPC	C22H46NO7P	1	20559-16-4
1	Imidazol-1-yl-acetic acid	Alkaloids	Alkaloids	C5H6N2O2	3	22884-10-2
1	11-hydroxy-3-oxo-4(5),6(7)-diene-eudesman-12-ol	Terpenoids	Sesquiterpenoids	C15H22O2	2	-
1	(2-aminoethoxy)({2-hydroxy-3-[(11E,14E)-icosa-11,14-dienoyloxy]propoxy})phosphinic acid*	Lipids	LPE	C25H48NO7P	1	-
1	LysoPE 20:2	Lipids	LPE	C25H48NO7P	1	-
1	Megastigmatrienone A	Terpenoids	Sesquiterpenoids	C13H18O	2	-
1	Phosphatidylcholine lyso 14	Lipids	LPC	C22H46NO7P	2	13699-45-1
1	Hexadecylsphingosine	Lipids	Sphingolipids	C16H35NO2	2	-
1	Guanine*	Nucleotides and derivatives	Nucleotides and derivatives	C5H5N5O	1	73-40-5
1	2,2,5,8-tetramethyl-1,2,3,4-tetrahydronaphthalen-1-ol	Others	Others	C14H20O	2	-
1	4,8-dimethyl-12-methylidene-3-oxatricyclo[9.3.0.02,4]tetradec-7-en-13-one*	Terpenoids	Sesquiterpenoids	C16H22O2	2	-
1	Shizukafuranol	Terpenoids	Sesquiterpenoids	C15H22O2	2	90332-93-7
1	gnetupendin A	Others	Stilbene	C22H20O5	2	-
1	Methyldopa anhydrous	Amino acids and derivatives	Amino acids and derivatives	C10H13NO4	3	555-30-6
1	3-Oxooleana-11,13(18)-dien-28-oic acid	Terpenoids	Triterpene	C30H44O3	1	-
1	3-Hydroxy-3,7,11-trimethyldodeca-1,6E,10-trien-9-yl isobutyrate	Terpenoids	Sesquiterpenoids	C18H30O3	3	-
1	3-Chloroaniline	Alkaloids	Alkaloids	C6H6ClN	1	108-42-9
1	2-methyl-3-phenylcyclopentan-1-one	Terpenoids	Monoterpenoids	C12H14O	2	-
1	24-Norursa-3,12-dien-11-one	Terpenoids	Triterpene	C29H44O	2	-
1	Cordiaquinol C*	Terpenoids	Sesquiterpenoids	C16H22O2	2	-
1	(1,3)-1-Methyl-1,2,3,4-tetrahydro-β-carboline-3-carboxylic acid	Alkaloids	Plumerane	C13H14N2O2	3	-
1	Acetophenone	Others	Others	C8H8O	1	98-86-2
1	LysoPE 14:0	Lipids	LPE	C19H40NO7P	1	-
1	Tyramine	Alkaloids	Alkaloids	C8H11NO	1	51-67-2
1	(1S,2S,4S,7Z,11S)-4,8-dimethyl-12-methylidene-3-oxatricyclo[9.3.0.02,4]tetradec-7-en-13-one	Terpenoids	Sesquiterpenoids	C16H22O2	1	-
1	6Z,8E,10E,12Z-Octadecatetraenoic acid	Lipids	Free fatty acids	C18H28O2	2	145178-65-0
1	6-Hydroxykaempferol 7-(6''-(E)-caffeylglucoside)	Flavonoids	Flavonols	C30H26O15	1	-
1	7-Hydroxy-8-(Hydroxymethyl)-4b,8,10a-Trimethyl-2,3,4,4a,5,6,7,8A,9,10-Decahydrophenanthren-1-one	Terpenoids	Ditepenoids	C18H30O3	1	-
1	5-(Hydroxymethyl)-2,2-Dimethyl-3-Methylidenebicyclo[2.2.1]Heptane-1-Carbaldehyde*	Terpenoids	Monoterpenoids	C12H18O2	1	-
1	5-hydroxy-1,4a-dimethyl-3,4,5,6,7,8-hexahydronaphthalen-2-one*	Terpenoids	Monoterpenoids	C12H18O2	1	-
1	2-Amino-1-phenylethanol	Alkaloids	Alkaloids	C8H11NO	2	-
1	Luteolin 5-glucoside*	Flavonoids	Flavones	C21H20O11	2	20344-46-1
1	4-(1-Aminoethyl)phenol	Alkaloids	Alkaloids	C8H11NO	2	134855-87-1
1	Hydroxystyrene*	Others	Others	C8H8O	1	-
1	2,3-Dihydrobenzofuran*	Others	Others	C8H8O	1	496-16-2
1	Isonicotinic acid	Others	Vitamin	C6H5NO2	3	55-22-1
1	Met-Pro-Met	Amino acids and derivatives	Amino acids and derivatives	C15H27N3O4S2	3	-
1	Maesopsin 4-O-Glucoside(Hovetrichoside C)	Flavonoids	Aurones	C21H22O11	2	-
1	3-(3,4-dihydroxyphenyl)-7-hydroxy-8-[(2S,3R,4S,5S,6R)-3,4,5-trihydroxy-6-(hydroxymethyl)oxan-2-yl]oxychromen-4-one	Flavonoids	Isoflavones	C21H20O11	1	-
1	Cyanidin 3-O-glucoside*	Flavonoids	Anthocyanidins	C21H21O11+	1	47705-70-4
1	7,3',4',5'-Tetrahydroxyflavone 7-rhamnoside	Flavonoids	Flavones	C21H20O10	1	-
1	LysoPC 15:0*	Lipids	LPC	C23H48NO7P	1	108273-89-8
1	6-hydroxycoumarin	Lignans and Coumarins	Coumarins	C9H6O3	3	6093-68-1
1	Septemlobin D	Terpenoids	Sesquiterpenoids	C18H32O4	3	-
1	S-Methyl GSH	Amino acids and derivatives	Amino acids and derivatives	C11H19N3O6S	1	2922-56-7
1	Tryptamine*	Alkaloids	Plumerane	C10H12N2	1	61-54-1
1	(+)-3-Hydroxy-5-(p-hydroxyphenyl)pentanoic acid:Niduloic acid	Phenolic acids	Phenolic acids	C11H14O4	2	78472-11-4
1	N-Sinapoylhydroxycoumarin	Lignans and Coumarins	Coumarins	C20H16O7	3	-
1	Cyanidin 3-O-galactoside*	Flavonoids	Anthocyanidins	C21H21O11+	1	142506-26-1
1	Neoabietal*	Terpenoids	Ditepenoids	C20H30O	2	19898-57-8
1	LysoPC 18:1*	Lipids	LPC	C26H52NO7P	1	-
1	4-(6-methylhepta-1,5-dien-2-yl) cyclohex-1-ene-1-carboxylic acid	Terpenoids	Sesquiterpenoids	C15H22O2	2	-
1	(5-ethenyl-5,11-dimethyl-11-tetracyclo[8.5.0.01,14.02,7]pentadec-7-enyl)methanol*	Terpenoids	Ditepenoids	C20H30O	2	-
1	delta-Tocotrienol	Others	Vitamin	C27H40O2	3	25612-59-3
1	16,23:16:24-Diepoxycycloart-7-Ene-3,12,15,25-Tetrol	Terpenoids	Triterpene	C30H46O6	3	1431277-09-6
1	(8beta)-Fern-9(11)-en-7-one	Terpenoids	Triterpene	C30H48O	2	-
1	(1R,4R,5R)-4-(dimethoxymethyl)-6,6-dimethylbicyclo[3.1.1]heptan-2-one	Terpenoids	Monoterpenoids	C12H20O3	2	-
1	5-Hydroxy-1-tetralone	Others	Ketone compounds	C10H10O2	3	28315-93-7
1	7-[(2S,3R,4S,5R,6R)-3,4,5-trihydroxy-4,6-bis(hydroxymethyl)oxan-2-yl]oxychromen-2-one	Lignans and Coumarins	Coumarins	C16H18O9	1	-
1	1,4-dimethyl 2-{[3-(4-hydroxy-3-methoxyphenyl)prop-2-enoyl]oxy}butanedioate*	Phenolic acids	Phenolic acids	C16H18O8	1	-
1	Cys-Pro-His	Amino acids and derivatives	Amino acids and derivatives	C14H21N5O4S1	3	-
1	Kanerodione	Terpenoids	Triterpene	C30H46O3	2	-
1	Ononin	Flavonoids	Isoflavones	C22H22O9	3	486-62-4
1	9-Oxo-12Z-Octadecenoic acid	Lipids	Free fatty acids	C18H32O3	1	112543-32-5
1	LysoPC 17:1	Lipids	LPC	C25H50NO7P	1	-
1	α-Hydrojuglone glucoside	Quinones	Quinones	C16H18O8	2	-
1	Vanillylamine	Alkaloids	Alkaloids	C8H11NO2	3	1196-92-5
1	1-(1H-indol-5-yl)ethanamine*	Alkaloids	Alkaloids	C10H12N2	1	147591-52-4
1	Grandifloric acid	Terpenoids	Ditepenoids	C20H30O3	2	22338-69-8
1	Grayanotoxin II	Terpenoids	Ditepenoids	C20H32O5	3	4678-44-8
1	4A,7-Dihydroxy-7-Methyl-1-{[3,4,5-Trihydroxy-6-(Hydroxymethyl)Oxan-2-Yl]Oxy}-1H,4Ah,5H,6H,7H,7Ah-Cyclopenta[C]Pyran-4-Carboxylic Acid	Terpenoids	Monoterpenoids	C16H24O11	2	-
1	1-O-Caffeoyllysine	Alkaloids	Phenolamine	C15H20N2O5	3	-
1	1-(2,4,5-Trimethoxyphenyl)propan-1-one	Phenolic acids	Phenolic acids	C12H16O4	3	3904-18-5
1	4-Hydroxy-β-bulnesene	Others	Others	C15H24O	1	-
1	8-hydroxyoctadeca-9,11-dienoic acid	Lipids	Free fatty acids	C18H32O3	2	-
1	Asperuloside	Phenolic acids	Phenolic acids	C18H22O11	2	14259-45-1
1	5-O-(3'-O-caffeoylglucosyl)quinic acid	Phenolic acids	Phenolic acids	C22H28O14	1	-
1	N-Hydroxyl-tryptamine	Alkaloids	Plumerane	C10H12N2O	3	-
1	1,3-dimethylisoquinoline	Alkaloids	Quinoline alkaloids	C11H11N	3	-
1	Myricetin 3-(6''-p-coumaroylglucoside)	Flavonoids	Flavonols	C30H26O15	1	-
1	3-Hydroxy-1-(3,4-dihydroxyphenethyl)pyrrolidine-2,5-dione	Alkaloids	Pyrrole alkaloids	C12H13NO5	2	-
1	Asp-Gln-Met	Amino acids and derivatives	Amino acids and derivatives	C14H24N4O7S1	3	-
1	5-Hydroxy-11,12,13-Trinor-6-Eudesmen-8-one	Terpenoids	Sesquiterpenoids	C12H18O2	2	1615213-46-1
1	3β,6β-Dihydroxy-urs-12,19(29)-dien-28-oic acid	Terpenoids	Triterpene	C30H46O4	2	-
1	Gly-Thr-Gly	Amino acids and derivatives	Amino acids and derivatives	C8H15N3O5	3	85774-49-8
1	Geleganoid A glucoside	Terpenoids	Monoterpenoids	C16H24O11	2	-
1	Resokaempferol 3-glucoside	Flavonoids	Flavonols	C21H20O10	2	-
1	Oxyphyllenone A	Terpenoids	Sesquiterpenoids	C12H18O3	2	363610-34-8
1	Diosmetin-7-O-glucuronide*	Flavonoids	Flavones	C22H20O12	3	35110-20-4
1	3,4-Secodammara-4(28),20,24-trien-3,26-dioic acid	Terpenoids	Triterpene	C30H46O4	1	-
1	Guaiacol	Phenolic acids	Phenolic acids	C7H8O2	3	90-05-1
1	5-Methoxy-DL-tryptophan	Amino acids and derivatives	Amino acids and derivatives	C12H14N2O3	3	28052-84-8
1	N-p-Coumaroyltyramine	Alkaloids	Phenolamine	C17H17NO3	3	36417-86-4
1	Kaempferol-3-O-[(6'''-p-coumaroyl)-3-O-D-glucosyl]-glucoside	Flavonoids	Flavonols	C36H36O18	2	-
1	2,3-Dihydroxylup-20(29)-en-28-oic acid	Terpenoids	Triterpene	C30H46O4	1	-
1	Pentadecanoic acid	Lipids	Free fatty acids	C15H30O2	3	1002-84-2
1	2(R)-HOT	Lipids	Free fatty acids	C18H30O3	1	-
1	9(10)-EpOME	Lipids	Free fatty acids	C18H32O3	3	16833-56-0
1	Dodecanoic acid	Lipids	Free fatty acids	C12H24O2	3	143-07-7
1	Oxyallobetulin*	Terpenoids	Triterpene	C30H48O3	1	-
1	Kobusone	Terpenoids	Sesquiterpenoids	C14H22O2	3	-
1	1,14-Tetradecanedioic Acid	Lipids	Free fatty acids	C14H26O4	3	821-38-5
1	Alphitolic acid*	Terpenoids	Triterpene	C30H48O4	2	19533-92-7
1	Monobutyl phthalate	Phenolic acids	Phenolic acids	C12H14O4	1	131-70-4
1	23-hydroxyursolic acid*	Terpenoids	Triterpene	C30H48O4	2	94414-19-4
1	Sedoheptulose	Others	Saccharides	C7H14O7	1	3019-74-7
1	9(S)-HPODE	Lipids	Free fatty acids	C18H32O4	3	5502-91-0
1	Tribuloside	Flavonoids	Flavonols	C30H26O13	1	20316-62-5
1	Poncirin*	Flavonoids	Flavanones	C28H34O14	2	14941-08-3
1	12(13)-EpOME	Lipids	Free fatty acids	C18H32O3	3	6799-85-5
1	salaspermic acid*	Terpenoids	Triterpene	C30H48O4	2	71247-78-4
1	2-Hydroxyursolic acid*	Terpenoids	Triterpene	C30H48O4	2	-
1	Rubiatriol	Terpenoids	Triterpene	C30H50O3	2	107694-02-0
1	2-Hydroxybiphenyl	Phenolic acids	Phenolic acids	C12H10O	3	90-43-7
1	Ursolic acid*	Terpenoids	Triterpene	C30H48O3	1	77-52-1
1	9,10,11-Trihydroxy-12-octadecenoic acid	Lipids	Free fatty acids	C18H34O5	1	61911-67-9
1	5,7-Dihydroxycoumarin	Lignans and Coumarins	Coumarins	C9H6O4	1	2732-18-5
1	sorbose*	Others	Saccharides	C6H12O6	1	-
1	Betulinic acid*	Terpenoids	Triterpene	C30H48O3	1	472-15-1
1	13-methylmyristic acid	Lipids	Free fatty acids	C15H30O2	1	2485-71-4
1	Oleanolic acid*	Terpenoids	Triterpene	C30H48O3	1	508-02-1
1	Indole-3-carboxylate*	Alkaloids	Plumerane	C9H7NO2	3	771-50-6
1	[(2R,3R,4S,5S)-4-hydroxy-5-(hydroxymethyl)-2-[[(2R,3S,4S,5R,6S)-3,4,5-trihydroxy-6-[2-[(1R)-4-methylcyclohex-3-en-1-yl]propan-2-yloxy]oxan-2-yl]methoxy]oxolan-3-yl]3,4,5-trihydroxybenzoate	Others	Others	C28H40O14	2	-
1	L-Fucose	Others	Saccharides	C6H12O5	3	-
1	Aesculitannin A	Tannins	Tannin	C45H36O18	2	-
1	(-)-Usnic acid	Others	Ketone compounds	C18H16O7	1	125-46-2
1	3-(3-Hydroxyphenyl)-3-hydroxypropanoic acid	Phenolic acids	Phenolic acids	C9H10O4	3	3247-75-4
1	7-acetyl-8,9-dihydroxy-2,2,4,4,6-pentamethylanthracene-1,3-dione	Others	Ketone compounds	C21H22O5	2	-
1	Epicatechin-(2β→7,4β→8)-epiafzelechin-(4β→8)-epicatechin	Flavonoids	Flavanols	C45H36O17	2	-
1	Deacetylasperulosidic acid	Terpenoids	Monoterpenoids	C16H22O11	2	14259-55-3
1	3-O-Methylellagic acid 4'-rhamnoside	Tannins	Tannin	C21H18O12	1	-
1	1-Caffeoyl-beta-D-glucose	Phenolic acids	Phenolic acids	C15H18O9	1	14364-08-0
1	2,3,19,23-Tetrahydroxyolean-12-en-28-oic acid	Terpenoids	Triterpene	C30H48O6	2	55306-03-1
1	Hypolaetin*	Flavonoids	Flavones	C15H10O7	1	27696-41-9
1	Neoisoliquiritin	Flavonoids	Chalcones	C21H22O9	3	59122-93-9
1	3,3'-Bis(3,4-dihydro-4-hydroxy-6,8-dimethoxy-2H-1-benzopyran)	Lignans and Coumarins	Lignans	C22H26O8	3	-
1	Methyl 2,4-dihydroxyphenylacetate*	Phenolic acids	Phenolic acids	C9H10O4	3	67828-42-6
1	N-Acetyl-Tryptophan	Amino acids and derivatives	Amino acids and derivatives	C13H14N2O3	3	1218-34-4
1	Cyclohexane-1,3-dione	Others	Ketone compounds	C6H8O2	3	504-02-9
1	Ferulic acid-4-O-glucoside	Phenolic acids	Phenolic acids	C16H20O9	2	117405-51-3
1	2-O-Caffeoylmalic acid	Phenolic acids	Phenolic acids	C13H12O8	3	53755-04-7
1	Monotropein	Terpenoids	Monoterpenoids	C16H22O11	2	5945-50-6
1	3'-O-Methylellagic acid 4-O-beta-D-glucoside	Tannins	Tannin	C21H18O13	2	-
1	3'-O-Caffeoyl sweroside	Terpenoids	Monoterpenoids	C25H28O12	2	-
1	Cinnamtannin B1	Tannins	Proanthocyanidins	C45H36O18	2	88082-60-4
1	Isoetin*	Flavonoids	Flavones	C15H10O7	1	1621-84-7
1	Phloretin-4'-O-(6''-p-Coumaroyl)glucoside	Flavonoids	Chalcones	C30H30O12	3	-
1	3-(((3-carboxy-3-hydroxypropanoyl)oxy)carbonyl)-1,2,3,5,6,7,8,8a-octahydronaphthalene-2-carboxylic acid	Organic acids	Organic acids	C16H20O8	2	-
1	Ent-15-oxo-2β,16,19-trihydroxypimar-8(14)-ene	Terpenoids	Ditepenoids	C20H32O4	3	-
1	3-Hydroxycycloarta-24-ene-26-oic acid (Isomangiferolic acid)*	Terpenoids	Triterpene	C30H48O3	1	13878-92-7
1	Iriflophenone-3-C-(2'',6''-Di-O-Galloyl)Glucoside	Phenolic acids	Phenolic acids	C33H28O18	2	-
1	5-Hydroxyindoleacetate	Alkaloids	Plumerane	C10H9NO3	3	54-16-0
2	1-(Hydroxymethyl)hexahydro-1h-pyrrolizin-2-ol	Alkaloids	Pyrrole alkaloids	C8H15NO2	3	-
2	3-Hydroxybenzoate	Phenolic acids	Phenolic acids	C7H6O3	2	10476-50-3
2	Tanzawaic Acid B*	Terpenoids	Sesquiterpenoids	C18H26O2	2	-
2	8-Hydroxytricetin 7-glucuronide	Flavonoids	Flavones	C21H18O14	2	-
2	15,16-Bisnor-13-oxo-8(17),11-labdadien-19-ol	Terpenoids	Sesquiterpenoids	C18H28O2	3	-
2	8-Hydroxyluteolin 8-glucuronide*	Flavonoids	Flavones	C21H18O13	1	56324-52-8
2	LysoPC 20:1	Lipids	LPC	C28H56NO7P	1	-
2	[6]-Gingerol	Others	Ketone compounds	C17H26O4	3	23513-14-6
2	linoleoyl ethanolamine	Lipids	LPE	C20H37NO2	2	68171-52-8
2	5-hydroxy-1-(4-hydroxy-3-methoxyphenyl)decan-2-one	Others	Others	C17H26O4	3	-
2	JiangxiBaiyingsu I	Terpenoids	Sesquiterpenoids	C18H28O3	3	-
2	Ferulic acid methyl ester	Phenolic acids	Phenolic acids	C11H12O4	3	22329-76-6
2	3-hydroxy-13-apo-alpha-caroten-13-one*	Terpenoids	Sesquiterpenoids	C18H26O2	2	-
2	L-Citrulline	Amino acids and derivatives	Amino acids and derivatives	C6H13N3O3	3	372-75-8
2	6-acetamido-3-aminohexanoic acid	Alkaloids	Alkaloids	C8H16N2O3	3	-
2	Kaempferol	Flavonoids	Flavonols	C15H10O6	1	520-18-3
2	Histamine	Alkaloids	Alkaloids	C5H9N3	3	51-45-6
2	Cytidine	Nucleotides and derivatives	Nucleotides and derivatives	C9H13N3O5	2	65-46-3
2	L-Arginine	Amino acids and derivatives	Amino acids and derivatives	C6H14N4O2	1	74-79-3
2	2-amino-5-[(C-hydroxycarbonimidoyl)amino]pentanimidic acid	Alkaloids	Alkaloids	C6H14N4O2	1	-
2	Methyl 12-phenyldodecanoate*	Lipids	Free fatty acids	C19H30O2	1	38795-65-2
2	Sileneoside H	Steroids	Steroidal saponins	C35H56O14	3	-
2	Linderolide G	Others	Lactones	C15H18O3	1	1416449-10-9
2	4-(Hydroxymethyl)-2,4-Dimethyl-3-(3-Methyl-7-Oxoocta-1,3-Dien-1-Yl)Cyclohex-2-En-1-one	Terpenoids	Sesquiterpenoids	C18H26O3	2	-
2	Capillarisin	Others	Chromone	C16H12O7	2	56365-38-9
2	2,3-Dehydro-4-oxo-beta-ionol	Terpenoids	Monoterpenoids	C13H18O2	2	-
2	Quercetin 7-glucuronide*	Flavonoids	Flavonols	C21H18O13	1	38934-20-2
2	(25S)-5β-Furost-1β,2β,3β,4β,5β,22α,26-heptaol-26-O-β-D-glucoside	Steroids	Steroidal saponins	C33H56O13	2	-
2	Valerine	Alkaloids	Alkaloids	C8H15NO2	3	-
2	13-Methyl-8,11,13-Podocarpatriene-2,3-diol	Terpenoids	Ditepenoids	C18H26O2	1	1801444-77-8
2	13-Methyl-8,11,13-Podocarpatriene-2,19-diol	Terpenoids	Ditepenoids	C18H26O2	1	2081951-14-4
2	Homoarginine	Amino acids and derivatives	Amino acids and derivatives	C7H16N4O2	3	156-86-5
2	N(omega)-Methyl-L-arginine*	Amino acids and derivatives	Amino acids and derivatives	C7H16N4O2	3	17035-90-4
2	IPA imine	Amino acids and derivatives	Amino acids and derivatives	C11H10N2O2	1	-
2	Cytarabine	Nucleotides and derivatives	Nucleotides and derivatives	C9H13N3O5	1	147-94-4
2	2-imino-3-(1H-indol-3-yl)propanoic acid	Amino acids and derivatives	Amino acids and derivatives	C11H10N2O2	1	-
2	10-Oxo-11,15-phytodienoic acid	Others	Others	C18H28O3	2	-
2	5-Hydroxy-2-Carbonylcadinane-12,7-lactone	Terpenoids	Sesquiterpenoids	C15H20O4	1	-
2	Cytosine	Nucleotides and derivatives	Nucleotides and derivatives	C4H5N3O	2	71-30-7
2	5-[(1S)-1-hydroxy-2,6,6-trimethyl-4-oxocyclohex-2-en-1-yl]-3-methylpenta-2,4-dienoic acid*	Terpenoids	Sesquiterpenoids	C15H20O4	1	-
2	2-(4,6b-dimethyl-5-oxo-1,1a,2,3,6,6a-hexahydrocyclopropa[e]inden-2-yl)prop-2-enoic acid	Terpenoids	Sesquiterpenoids	C15H18O3	2	-
2	Stilbostemin B; 3,5-Dihydroxy-4-Methylbibenzyl	Others	Stilbene	C15H16O2	2	162411-67-8
2	3,4-Dehydro-DL-proline	Amino acids and derivatives	Amino acids and derivatives	C5H7NO2	3	3395-35-5
2	7-Hydroxy-tryptophan*	Amino acids and derivatives	Amino acids and derivatives	C11H12N2O3	1	-
2	N(6),N(6)-Dimethyl-L-lysine	Amino acids and derivatives	Amino acids and derivatives	C8H18N2O2	3	2259-86-1
2	4-Hydroxy-L-tryptophan*	Amino acids and derivatives	Amino acids and derivatives	C11H12N2O3	1	25242-90-4
2	3-(Cyclohexen-1-yl)-2-hydroxy-4a,5-dimethyl-2,3,4,5,6,7,8,8a-octahydronaphthalen-1-one	Others	Others	C18H28O2	2	-
2	Kaempferitrin*	Flavonoids	Flavonols	C27H30O14	2	482-38-2
2	14,15-Dehydrocrepenynic acid	Lipids	Free fatty acids	C18H28O2	3	4154-44-3
2	Flickinflimilin A	Terpenoids	Ditepenoids	C18H28O3	3	1802145-51-2
2	Luteoforol*	Flavonoids	Flavanols	C15H14O6	2	13392-26-2
2	Salvigenin 5-O-glucoside	Flavonoids	Flavones	C24H26O11	3	-
2	Isookanin	Flavonoids	Flavanones	C15H12O6	2	1036-49-3
2	Apigenin-6-C-(2''-glucuronyl)xyloside	Flavonoids	Flavones	C26H26O15	3	-
2	P-Menth-4-Ene-1,2-diol 1-O-β-D-Glucopyranoside	Terpenoids	Monoterpenoids	C16H28O7	1	827038-23-3
2	2-g-Linoleoyl-glycerol*	Lipids	Glycerol ester	C21H38O4	1	-
2	kaempferol 5-O-glucuronide*	Flavonoids	Flavonols	C21H18O12	2	-
2	His-Glu-Ala	Amino acids and derivatives	Amino acids and derivatives	C14H21N5O6	3	-
2	L-Adrenaline	Alkaloids	Alkaloids	C9H13NO3	3	51-43-4
2	Ribosyladenosine	Nucleotides and derivatives	Nucleotides and derivatives	C15H21N5O8	3	-
2	2'-O-Methyladenosine	Nucleotides and derivatives	Nucleotides and derivatives	C11H15N5O4	3	2140-79-6
2	1-[3,4-dihydroxy-5-(hydroxymethyl)oxolan-2-yl]pyridine-2,4-dione	Alkaloids	Alkaloids	C10H13NO6	2	-
2	5-O-Methylvisammioside	Others	Chromone	C22H28O10	3	84272-85-5
2	2,3,16-Trihydroxy-28-Nor-15-Oxo-12-Oleanen-23-Oic Acid	Terpenoids	Triterpene	C29H44O6	3	641617-68-7
2	Pseudotropine	Alkaloids	Tropan alkaloids	C8H15NO	3	135-97-7
2	Petiolin G	Others	Others	C21H22O11	2	-
2	Gallocatechin 3'-O-gallate*	Flavonoids	Flavanols	C22H18O11	1	142784-33-6
2	2,3,5,4'-Tetrahydroxystilbene-2-O-glucoside	Others	Stilbene	C20H22O9	2	82373-94-2
2	Isorhamnetin-3-O-rutinoside; Narcissoside; Narcissin*	Flavonoids	Flavonols	C28H32O16	3	604-80-8
2	Stepposide	Flavonoids	Flavanones	C21H22O11	2	20194-60-9
2	5-Hydroxytryptophan	Amino acids and derivatives	Amino acids and derivatives	C11H12N2O3	1	4350-09-8
2	Cirsiliol-8-C-(2''-glucosyl)glucoside	Flavonoids	Flavones	C29H34O17	3	-
2	(2S,3R)-3-(3,4-dihydroxyphenyl)-3,4-dihydro-2H-1-benzopyran-2,6,8-triol*	Flavonoids	Other Flavonoids	C15H14O6	2	-
2	Delphinidin-3-O-(6''-O-feruloyl)glucoside	Flavonoids	Anthocyanidins	C31H29O15+	3	-
2	Luteolin-4'-O-glucoside*	Flavonoids	Flavones	C21H20O11	1	6920-38-3
2	[(4S,5R,9S,10R,13S,14R)-5-methyl-5-pentacyclo[11.2.1.01,10.04,9.012,14]hexadecanyl]methanol	Terpenoids	Sesquiterpenoids	C18H28O	2	-
2	10,14,16-Octadecatrien-12-Ynoic Acid	Lipids	Free fatty acids	C18H26O2	1	-
2	2-(3,4-dihydroxyphenyl)-6,7-dihydroxy-4H-chromen-4-one	Flavonoids	Flavones	C15H10O6	2	-
2	Coixlactam	Alkaloids	Quinoline alkaloids	C11H11NO3	2	-
2	Sexangularetin-3-O-glucoside-7-O-rhamnoside*	Flavonoids	Flavonols	C28H32O16	3	-
2	5,8-Dihydroxy-2-Bornanone	Terpenoids	Monoterpenoids	C10H16O3	2	1446307-24-9
2	Eriodictyol-7-O-glucoside	Flavonoids	Flavanones	C21H22O11	3	38965-51-4
2	5,7,3',4',5'-Pentahydroxyflavan-7-gallate	Flavonoids	Other Flavonoids	C22H18O10	2	-
2	Tagalsin P	Terpenoids	Terpene	C18H28O3	2	-
2	6-Geranylnaringenin; Mimulone; Bonannione A	Flavonoids	Flavanones	C25H28O5	3	97126-57-3
2	Quercetin 3-O-beta-D-glucosyl-(1->2)-beta-D-glucoside	Flavonoids	Flavonols	C27H30O17	1	18609-17-1
2	2-(3,4-dihydroxyphenyl)-4-[2-(3,4-dihydroxyphenyl)-3,5,7-trihydroxy-3,4-dihydro-2h-1-benzopyran-8-yl]-3,4-dihydro-2h-1-benzopyran-3,5,7-triol	Others	Others	C30H26O12	2	-
2	4-O-beta-L-Galactopyranosyl-3,6-anhydro-L-galactose	Others	Saccharides	C12H20O10	2	-
2	N-Ethylmaleimide	Amino acids and derivatives	Amino acids and derivatives	C6H7NO2	3	128-53-0
2	(4r,4as,5r)-4-hydroxy-5-methyl-4a,5,6,7-tetrahydro-4h-naphthalen-1-one	Terpenoids	Sesquiterpenoids	C11H14O2	2	-
2	1,3,7-trihydroxy-4-prenylxanthone	Flavonoids	Other Flavonoids	C18H16O5	3	-
2	5alpha-Oleana-11,13(18)-dien-3-one	Terpenoids	Triterpene	C30H46O	2	-
2	Baimuxinal	Terpenoids	Sesquiterpenoids	C15H24O2	1	86408-21-1
2	3(12),7(13),9(E)-humula-triene-2,6-diol	Terpenoids	Sesquiterpenoids	C15H24O2	1	-
2	6-Hydroxy-2-oxo-1,2-dihydroquinoline-4-carboxylic acid*	Alkaloids	Quinoline alkaloids	C10H7NO4	2	4363-99-9
2	7-hydroxy-3-(4-methoxyphenyl)-4-propylchromen-2-one	Flavonoids	Flavones	C19H18O4	3	5219-18-1
2	3-O-Methylgallate*	Phenolic acids	Phenolic acids	C8H8O5	1	3934-84-7
2	(10E,12Z,15Z)-9-oxooctadeca-10,12,15-trienoic acid	Lipids	Free fatty acids	C18H28O3	1	125559-74-2
2	Citreorosein	Quinones	Anthraquinone	C15H10O6	2	481-73-2
2	3-Dehydroshikimate	Organic acids	Organic acids	C7H8O5	3	2922-42-1
2	Methanesulfonic acid	Organic acids	Organic acids	CH4O3S	3	75-75-2
2	Norartocarpetin	Flavonoids	Flavones	C15H10O6	2	520-30-9
2	2,3-dihydroxy-4-methoxybenzoic acid*	Phenolic acids	Phenolic acids	C8H8O5	1	-
2	1'-Galactoyl Ferulic acid	Phenolic acids	Phenolic acids	C16H20O10	1	-
2	Maritimetin	Flavonoids	Aurones	C15H10O6	2	576-02-3
2	Homovanillic acid sulfate	Phenolic acids	Phenolic acids	C9H10O7S	3	38339-06-9
2	N-Acetylornithine	Amino acids and derivatives	Amino acids and derivatives	C7H14N2O3	3	6205-08-9
2	3'-O-Methylellagic acid-4-O-glucuronide	Tannins	Tannin	C21H16O14	3	-
2	alpha-Oxo-benzeneacetic acid	Phenolic acids	Phenolic acids	C8H6O3	3	611-73-4
2	Polygoacetophenoside	Tannins	Tannin	C14H18O10	1	-
2	3-Methyl-4,8-dihydroxy-3,4-dihydroisocoumarin	Lignans and Coumarins	Coumarins	C10H10O4	3	33788-22-6
2	3-Oxo-9,19-cyclolanost-24-en-26-oic acid (Mangiferonic acid)	Terpenoids	Triterpene	C30H46O3	2	13878-90-5
2	N6-(L-1,3-Dicarboxypropyl)-L-lysine	Amino acids and derivatives	Amino acids and derivatives	C11H20N2O6	3	997-68-2
2	Gallocatechin gallate	Flavonoids	Flavanols	C22H18O11	1	4233-96-9
2	Gallocatechin 3-O-gallate*	Flavonoids	Flavanols	C22H18O11	1	5127-64-0
2	Procyanidin B2	Tannins	Proanthocyanidins	C30H26O12	1	29106-49-8
2	Epigallocatechin gallate*	Flavonoids	Flavanols	C22H18O11	1	989-51-5
2	2-hydroxynaringenin*	Flavonoids	Flavanones	C15H12O6	1	-
2	3,4,5-Trimethoxycinnamic acid	Phenolic acids	Phenolic acids	C12H14O5	3	90-50-6
2	Trigallic acid	Phenolic acids	Phenolic acids	C21H14O13	3	2131-66-0
2	Esculetin	Lignans and Coumarins	Coumarins	C9H6O4	1	305-01-1
2	Methyl 2-O-(4-hydroxybenzoyl)-2,4,6-trihydroxyphenylacetate	Phenolic acids	Phenolic acids	C16H14O7	2	-
2	7,8-Dihydroxycoumarin	Lignans and Coumarins	Coumarins	C9H6O4	2	486-35-1
2	Methyl Alpha-D-Galactopyranoside	Others	Alcohol compounds	C7H14O6	1	-
2	6'-O-Feruloyl-D-sucrose	Phenolic acids	Phenolic acids	C22H30O14	3	118230-77-6
2	2-O-Caffeoylglucarate	Phenolic acids	Phenolic acids	C15H16O11	2	-
2	Protocatechuic acid 4-O-(6''-O-Feruloyl)Glucoside*	Phenolic acids	Phenolic acids	C23H24O12	3	-
2	4-(Beta-D-Glucopyranosyloxy)-2,4',6-Trihydroxybenzophenone	Others	Ketone compounds	C19H20O10	3	-
2	2-Hydroxy-2,3-dihydrogenistein*	Flavonoids	Isoflavones	C15H12O6	1	-
2	Sibiricose A6	Phenolic acids	Phenolic acids	C23H32O15	2	241125-75-7
2	Rhein-8-O-glucoside	Quinones	Anthraquinone	C21H18O11	2	34298-86-7
2	4-p-Cumaroyl-rhamnosyl-(1→6)-D-glucose	Phenolic acids	Phenolic acids	C21H28O12	3	-
2	Tracheloside	Lignans and Coumarins	Lignans	C27H34O12	3	33464-71-0
3	Orientin-2''-O-rhamnoside*	Flavonoids	Flavones	C27H30O15	3	-
3	Cichoriin*	Lignans and Coumarins	Coumarins	C15H16O9	1	531-58-8
3	Daphnin*	Lignans and Coumarins	Coumarins	C15H16O9	1	486-55-5
3	1-g-Linoleoyl-glycerol*	Lipids	Glycerol ester	C21H38O4	1	-
3	Tyrosyl-Hydroxyproline	Amino acids and derivatives	Amino acids and derivatives	C14H18N2O5	1	-
3	2-[[2-amino-3-(4-hydroxyphenyl)propanoyl]amino]-3-methylpentanoic acid	Alkaloids	Phenolamine	C15H22N2O4	2	-
3	NAD+	Nucleotides and derivatives	Nucleotides and derivatives	C21H27N7O14P2	1	53-84-9
3	dAMP	Nucleotides and derivatives	Nucleotides and derivatives	C10H14N5O6P	3	653-63-4
3	(2r)-3-phenylpropane-1,2-diol	Others	Alcohol compounds	C9H12O2	2	-
3	7,8-Dehydroboschnialactone	Terpenoids	Monoterpenoids	C9H12O2	1	188442-05-9
3	Pyridoxine	Others	Vitamin	C8H11NO3	3	65-23-6
3	2-Ethyl-2,6,6-trimethylpiperidin-4-one	Alkaloids	Piperidine alkaloids	C10H19NO	3	133568-79-3
3	2,3-Dihydroxy-1-(4-hydroxy-3,5-dimethoxyphenyl)propan-1-one	Others	Ketone compounds	C11H14O6	3	33900-74-2
3	6-(6-aminohexanoylamino)hexanoate	Amino acids and derivatives	Amino acids and derivatives	C12H24N2O3	2	-
3	2,4,5-trihydroxy-9H-xanthen-9-one	Flavonoids	Other Flavonoids	C13H8O5	2	-
3	Phe-Thr	Amino acids and derivatives	Amino acids and derivatives	C13H18N2O4	3	51352-44-4
3	5-(alpha-d-glucosyloxy-methyl)furfural*	Others	Others	C12H16O8	1	-
3	L-Valyl-L-Phenylalanine	Amino acids and derivatives	Amino acids and derivatives	C14H20N2O3	2	3918-92-1
3	1,7-dihydroxyisoquinoline-5-carboxylic acid	Alkaloids	Alkaloids	C10H7NO4	2	-
3	5,8-Dihydroxycoumarin-5-O-glucoside	Lignans and Coumarins	Coumarins	C15H16O9	1	-
3	Levofolinic acid*	Alkaloids	Alkaloids	C20H23N7O7	1	-
3	L-Aspartyl-L-Phenylalanine	Amino acids and derivatives	Amino acids and derivatives	C13H16N2O5	2	13433-09-5
3	L-Homocystine	Amino acids and derivatives	Amino acids and derivatives	C8H16N2O4S2	3	626-72-2
3	Glycyl-tryptophan	Amino acids and derivatives	Amino acids and derivatives	C13H15N3O3	3	2390-74-1
3	3-O-β-D-glucosyl-esculetin*	Lignans and Coumarins	Coumarins	C15H16O9	1	-
3	N1,N8-Bis(sinapoyl)spermidine	Alkaloids	Phenolamine	C29H39N3O8	3	-
3	N',N'',N'''-p-Coumaroyl-cinnamoyl-caffeoyl spermidine	Alkaloids	Phenolamine	C34H37N3O6	3	-
3	Tyr-Leu	Amino acids and derivatives	Amino acids and derivatives	C15H22N2O4	2	17355-10-1
3	Ser-Val-Leu	Amino acids and derivatives	Amino acids and derivatives	C14H27N3O5	3	-
3	γ-Glu-Trp	Amino acids and derivatives	Amino acids and derivatives	C16H19N3O5	1	66471-20-3
3	Asn-Ile	Amino acids and derivatives	Amino acids and derivatives	C10H19N3O4	3	438533-59-6
3	Glu-Phe	Amino acids and derivatives	Amino acids and derivatives	C14H18N2O5	3	20556-22-3
3	Fraxetin	Lignans and Coumarins	Coumarins	C10H8O5	1	574-84-5
3	Schumanniofioside A*	Others	Chromone	C16H18O9	2	128396-15-6
3	6-Hydroxykynurenic acid*	Alkaloids	Quinoline alkaloids	C10H7NO4	2	3778-29-8
3	2,3-(s)-hexahydroxydibenzoyl glucose	Tannins	Tannin	C20H18O14	3	-
3	cyclo-(Gly-Phe)	Amino acids and derivatives	Amino acids and derivatives	C11H12N2O2	1	10125-07-2
3	(R)-3-ethyl-7-hydroxy-6-methoxyphthalide	Others	Lactones	C11H12O4	3	-
3	Limocitrin-3-O-arabinoside	Flavonoids	Flavonols	C22H22O12	3	-
3	Caffeoyl 1-deoxy-2-pentulose	Phenolic acids	Phenolic acids	C14H16O7	2	-
3	Baldrinal	Terpenoids	Monoterpenoids	C12H10O4	2	18234-46-3
3	Luteolin-7-O-gentiobioside*	Flavonoids	Flavones	C27H30O16	1	-
3	5,8,2'-Trihydroxy-7-methoxyflavone*	Flavonoids	Flavones	C16H12O6	1	77056-20-3
3	3-Hydroxy-beta-ionol 3-Glucoside	Others	Others	C19H32O7	2	-
3	6,7,8-Tetrahydroxy-5-methoxyflavone*	Flavonoids	Flavones	C16H12O6	1	-
3	Kaempferol 3-(2,4-Di-P-Coumaroylglucoside)	Flavonoids	Flavonols	C39H32O15	1	-
3	Kaempferol 3-(3,6-Di-P-Coumaroylglucoside)	Flavonoids	Flavonols	C39H32O15	1	-
3	Valoneaic acid dilactone	Tannins	Tannin	C21H10O13	3	-
3	Scyphiphin B1	Terpenoids	Monoterpenoids	C11H16O5	2	1029386-87-5
3	2,4-Hexadienoic acid	Organic acids	Organic acids	C6H8O2	3	110-44-1
3	Diosmetin-7-O-Neohesperidoside (Neodiosmin)	Flavonoids	Flavones	C28H32O15	3	38665-01-9
3	4,2'-Dihydroxy-4',6'-dimethoxychalcone 4-glucoside	Flavonoids	Chalcones	C23H26O10	2	68984-71-4
3	Azalein (Azaleatin-3-O-rhamnoside)	Flavonoids	Flavonols	C22H22O11	3	29028-02-2
3	Kaempferol-3-O-arabinoside-7-O-rhamnoside	Flavonoids	Flavonols	C26H28O14	3	-
3	(2S)-2-(2,5-dihydroxyphenyl)-5-hydroxy-6,8-dimethyl-7-{[(2S,3R,4S,5S,6R)-3,4,5-trihydroxy-6-(hydroxymethyl)oxan-2-yl]oxy}-2,3-dihydro-1-benzopyran-4-one	Flavonoids	Flavanones	C23H26O11	2	-
3	Nepetin-7-O-alloside*	Flavonoids	Flavones	C22H22O12	2	-
3	[2-[2-(3,4-dihydroxyphenyl)-5,7-dihydroxy-4-oxochromen-3-yl]oxy-4,5-dihydroxy-6-(hydroxymethyl)oxan-3-yl] 3-(3-hydroxyphenyl)prop-2-enoate*	Flavonoids	Flavonols	C30H26O14	2	-
3	Homoplantaginin*	Flavonoids	Flavones	C22H22O11	1	17680-84-1
3	Stachannin:Scutellarein 4'-methyl ether 7-O-glucuronide:Scutellarein 4'-methyl ether 7-glucoside*	Flavonoids	Flavones	C22H22O11	1	35536-70-0
3	genistin 7-gentiobioside*	Flavonoids	Isoflavones	C27H30O15	1	-
3	Procyanidin A4	Tannins	Proanthocyanidins	C30H24O13	2	111466-29-6
3	Didymin (Isosakuranetin-7-O-rutinoside)*	Flavonoids	Flavanones	C28H34O14	2	14259-47-3
3	myo-Inositol	Others	Saccharides	C6H12O6	1	87-89-8
3	Kaempferol-3,7-O-diglucoside	Flavonoids	Flavonols	C27H30O16	3	25615-14-9
3	9,10,18-Trihydroxystearate	Lipids	Free fatty acids	C18H36O5	3	496-86-6
3	Caffeate	Phenolic acids	Phenolic acids	C9H8O4	1	331-39-5
3	Persicoside*	Flavonoids	Flavanones	C23H26O11	1	28978-03-2
3	3-Dehydroshikimic Acid 5-(3-Vanilloyl)Gallate	Phenolic acids	Phenolic acids	C22H18O12	1	-
3	Isoascorbic acid 2-O-glucoside	Others	Vitamin	C12H18O11	1	-
3	Salidroside	Phenolic acids	Phenolic acids	C14H20O7	2	10338-51-9
3	FAD	Nucleotides and derivatives	Nucleotides and derivatives	C27H33N9O15P2	3	146-14-5
3	N-(E-4-coumaroyl)-aspartate	Amino acids and derivatives	Amino acids and derivatives	C13H13NO6	1	-
3	(2R)-2-[(2E)-3-(4-hydroxyphenyl)prop-2-enamido]butanedioic acid	Alkaloids	Alkaloids	C13H13NO6	1	-
3	Hydroxytyrosol	Others	Alcohol compounds	C8H10O3	3	10597-60-1
3	Kaempferol-3-O-(3',6'-O-di-p-coumaroyl)-glucoside*	Flavonoids	Flavonols	C39H32O15	2	218605-31-3
3	1-Hydroxypinoresinol-1-O-Glucoside	Lignans and Coumarins	Lignans	C26H32O12	3	81495-71-8
3	3,9-dihydroeucomnalin glucoside*	Flavonoids	Other Flavonoids	C23H26O11	1	-
3	Xanthurenic Acid 8-O-Glucoside	Alkaloids	Quinoline alkaloids	C16H17NO9	3	97451-32-6
3	Erythro-Guaiacylglycerol-β-dihydroconiferyl Ether glucoside	Lignans and Coumarins	Lignans	C26H36O12	1	-
3	Castanoside B[Kaempferol-3-O-(4'',6''-di-p-coumaroyl)mannoside]*	Flavonoids	Flavonols	C39H32O15	2	-
3	Erythro-Guaiacylglycerol-β-threo-syringylglycerol Ether	Lignans and Coumarins	Lignans	C21H28O10	3	1313434-74-0
3	2,3,4-trihydroxy-5-{[3-(4-hydroxyphenyl)prop-2-enoyl]oxy}hexanedioic acid	Phenolic acids	Phenolic acids	C15H16O10	2	-
3	2-O-Galloyl-D-glucose	Phenolic acids	Phenolic acids	C13H16O10	1	-
3	3-Methoxyapigenin	Flavonoids	Flavonols	C16H12O6	1	1592-70-7
3	Thr-Leu	Amino acids and derivatives	Amino acids and derivatives	C10H20N2O4	3	50299-12-2
3	Gnetifolin B*	Flavonoids	Flavonols	C16H12O6	1	140671-06-3
3	3-O-Methylellagic acid	Tannins	Tannin	C15H8O8	2	-
3	Eriodictyol-7-O-(6''-O-p-coumaroyl)glucoside	Flavonoids	Flavanones	C30H28O13	2	-
3	1-O-p-Coumaroyl 3-methylglucaric acid	Phenolic acids	Phenolic acids	C16H18O10	3	-
3	1-O-Caffeoyl-4-O-galloyl-β-D-glucose	Phenolic acids	Phenolic acids	C22H22O13	2	-
3	1-O-(3,4-Dihydroxy-5-methoxy-benzoyl)-glucoside	Phenolic acids	Phenolic acids	C14H18O10	2	-
3	2-[4-[(1R,2R)-1,2-dihydroxypropyl]phenoxy]-6-(hydroxymethyl)oxane-3,4,5-triol	Organic acids	Organic acids	C15H22O8	1	-
4	Hydroxy-o-tolyl-acetic acid	Organic acids	Organic acids	C9H10O3	2	85589-35-1
4	N-Isobutyl-2E,4E-dodedienamide	Alkaloids	Alkaloids	C16H29NO	3	-
4	N-Cyclohexyl-1,3-benzothiazol-2-amine	Alkaloids	Alkaloids	C13H16N2S	3	28291-75-0
4	Choline phosphate	Alkaloids	Alkaloids	C5H15NO4P+	3	107-73-3
4	His-Asn-Cys	Amino acids and derivatives	Amino acids and derivatives	C13H20N6O5S1	3	-
4	3-hydroxylup-12(13),20(29)-diene	Terpenoids	Triterpene	C30H48O	3	-
4	Ganoderal A	Terpenoids	Triterpene	C30H44O2	1	104700-98-3
4	(1r,2s,5r)-4,4-dimethyltricyclo[6.3.2.02,5]tridec-8-en-1-ol	Terpenoids	Sesquiterpenoids	C15H24O	2	-
4	S-Adenosyl-L-homocysteine	Amino acids and derivatives	Amino acids and derivatives	C14H20N6O5S	1	979-92-0
4	Gly-Met-Trp	Amino acids and derivatives	Amino acids and derivatives	C18H24N4O4S1	3	-
4	6-acetyldelpheline	Alkaloids	Alkaloids	C27H41NO7	3	-
4	Swietenialide D	Terpenoids	Triterpene	C40H54O17	2	-
4	Pyridine-4-formyl-O-β-D-glucopyranoside	Alkaloids	Pyridine alkaloids	C12H15NO7	1	-
4	4(15),5E,10(14)-Germacratrien-1Alpha-ol	Terpenoids	Sesquiterpenoids	C15H24O	2	-
4	Met-Ser	Amino acids and derivatives	Amino acids and derivatives	C8H16N2O4S	3	14517-43-2
4	Met-Asn	Amino acids and derivatives	Amino acids and derivatives	C9H17N3O4S	3	36261-61-7
4	6-Hydroxyluteoin-7-(6'''-p-coumarylsophoroside)	Flavonoids	Flavones	C36H36O19	2	113720-08-4
4	N5-(1-Iminoethyl)-L-ornithine	Amino acids and derivatives	Amino acids and derivatives	C7H15N3O2	3	36889-13-1
4	Met-Phe	Amino acids and derivatives	Amino acids and derivatives	C14H20N2O3S	3	14492-14-9
4	(7S,8R)-dihydrodehydrodiconferyl alcohol	Lignans and Coumarins	Lignans	C20H24O6	3	-
4	1,2,4,5-tetrahydroxy-7-(hydroxymethyl)anthracene-9,10-dione*	Flavonoids	Other Flavonoids	C15H10O7	1	-
4	Catechin-(4α→8)-gallocatechin	Flavonoids	Flavanols	C30H26O13	2	-
4	Crenatine	Alkaloids	Plumerane	C14H14N2O	3	26585-14-8
4	Lys-Ile-Gly	Amino acids and derivatives	Amino acids and derivatives	C14H28N4O4	3	-
4	Ala-Arg-Ala	Amino acids and derivatives	Amino acids and derivatives	C12H24N6O4	3	-
4	1,1-dimethyl-4-methylenedecahydro-1H-cyclopropa[e]azulen-7-ol	Terpenoids	Sesquiterpenoids	C14H22O	2	-
4	[(1R,4Z,8E,10R)-8,11,11-trimethyl-4-bicyclo[8.1.0]undeca-4,8-dienyl]methanol*	Terpenoids	Sesquiterpenoids	C15H24O	2	-
4	17,18-Epoxy-8,10,13(15)-Lobatrien-16-ol	Terpenoids	Ditepenoids	C20H32O2	3	150312-94-0
4	Dehydroisoactinidic Acid	Terpenoids	Triterpene	C30H44O5	2	-
4	3,8-dimethyl-5-(prop-1-en-2-yl)-1,2,4a,7,8,8a-hexahydronaphthalen-2-yl acetate	Terpenoids	Sesquiterpenoids	C17H24O2	2	67604-07-3
4	Lorneic acid H	Others	Others	C14H18O3	2	-
4	Tremulenolide B	Terpenoids	Sesquiterpenoids	C15H22O2	2	-
4	Ligucyperonol	Terpenoids	Sesquiterpenoids	C15H22O2	1	105108-20-1
4	Spermidine	Alkaloids	Alkaloids	C7H19N3	3	124-20-9
4	Isoanomallotusin	Terpenoids	Ditepenoids	C20H32O3	3	141374-89-2
4	Ala-Ile-Leu	Amino acids and derivatives	Amino acids and derivatives	C15H29N3O4	3	-
4	Phenylethyl alcohol	Others	Alcohol compounds	C8H10O	1	60-12-8
4	N-Glucosylpicolinate	Alkaloids	Pyridine alkaloids	C12H16NO7+	1	-
4	N-Feruloylhydroxyputrescine	Alkaloids	Phenolamine	C14H20N2O4	3	-
4	Dihydrokaempferide	Flavonoids	Flavanonols	C16H14O6	3	137225-59-3
4	Cyanidin 3-O-sophoroside	Flavonoids	Anthocyanidins	C27H31O16+	2	38820-68-7
4	4-Aminoindole	Alkaloids	Plumerane	C8H8N2	3	5192-23-4
4	Kaempferol 3-rhamnoside-4'-galactoside	Flavonoids	Flavonols	C27H30O15	2	-
4	(6R,9S)-3-Oxo-alpha-ionol glucoside*	Terpenoids	Sesquiterpenoids	C19H30O7	1	-
4	5,5-dimethyl-4-[(E)-3-oxobut-1-enyl]-1-oxaspiro[2.5]octan-7-one	Terpenoids	Sesquiterpenoids	C13H18O3	3	-
4	Swertianolin	Flavonoids	Other Flavonoids	C20H20O11	3	23445-00-3
4	Leu-Val-Leu	Amino acids and derivatives	Amino acids and derivatives	C17H33N3O4	3	58337-01-2
4	4,8-Epoxy-P-Menth-1-En-3-ol	Terpenoids	Monoterpenoids	C10H16O2	1	263844-44-6
4	(3R,6R,7E)-3-hydroxy-4,7-megastigmadien-9-one	Terpenoids	Monoterpenoids	C13H20O2	3	-
4	1-O-(p-coumaroyl) 3-Hydroxy-3-methylglutaric acid	Phenolic acids	Phenolic acids	C15H16O7	1	-
4	1,7-Bis-(3,4-dihydroxyphenyl)-5-methoxy-3-heptanone	Others	Ketone compounds	C20H24O6	2	-
4	Ethyl chlorogenate	Phenolic acids	Phenolic acids	C18H22O9	2	37123-66-3
4	5,7-Dihydroxy-4-methylcoumarin	Lignans and Coumarins	Coumarins	C10H8O4	2	2107-76-8
4	Hypolaetin 8-rhamnoside	Flavonoids	Flavones	C21H20O11	2	-
4	octadeca-6,10,14-trienoic acid	Lipids	Free fatty acids	C18H30O2	2	-
4	sn-glycero-3-phospho-(1'-sn-glycerol)	Others	Others	C6H15O8P	2	-
4	1β-Hydroxy-2-oxopomolic acid	Terpenoids	Triterpene	C30H46O6	2	217466-37-0
4	Rumenic acid	Lipids	Free fatty acids	C18H32O2	2	2540-56-9
4	Dambonitol	Others	Saccharides	C8H16O6	3	523-94-4
4	Ethyl (10Z,13Z)-hexadeca-10,13-dienoate	Others	Others	C18H32O2	1	-
4	3,23-Dihydroxyolean-12-en-28-oic acid (Hederagenin)	Terpenoids	Triterpene	C30H48O4	1	465-99-6
4	DL-2-hydroxystearic acid*	Lipids	Free fatty acids	C18H36O3	3	629-22-1
4	Cetostearic acid	Lipids	Free fatty acids	C16H32O2	3	-
4	Feruloylferuloyltartaric acid	Phenolic acids	Phenolic acids	C24H22O12	3	-
4	(6Z,9Z,12Z)-Octadecatrienoic acid*	Lipids	Free fatty acids	C18H30O2	2	506-26-3
4	4-tert-Octylphenol	Others	Others	C14H22O	3	140-66-9
4	2,3,6-Trihydroxyurs-12-en-28-oic acid (Madasiatic acid)*	Terpenoids	Triterpene	C30H48O5	2	26532-66-1
4	2,3-Dihydroxyurs-12,18-dien-28-oic acid*	Terpenoids	Triterpene	C30H46O4	3	-
4	2,3-Dihydroxy-5(6),12(13)-diene-ursolic acid*	Terpenoids	Triterpene	C30H46O4	3	-
4	7,8-Dihydro-Buddlenol B	Lignans and Coumarins	Lignans	C31H38O11	1	-
4	9,10,13-TriHOME	Lipids	Free fatty acids	C18H34O5	1	29907-57-1
4	23-Hydroxy-3-oxoolean-12-en-28-oic acid (Hederagonic acid)	Terpenoids	Triterpene	C30H46O4	3	466-01-3
4	Cordianol B*	Terpenoids	Triterpene	C30H48O5	2	-
4	2,3-di-sec-butylphenol	Others	Alcohol compounds	C14H22O	2	-
4	2,6-Di-tert-butylphenol	Others	Others	C14H22O	1	128-39-2
4	Irone	Terpenoids	Monoterpenoids	C14H22O	2	-
4	Morolic acid*	Terpenoids	Triterpene	C30H48O3	1	559-68-2
4	16,23:16,30-Diepoxydammar-24-ene-3,20-diol (Jujubogenin)*	Terpenoids	Triterpene	C30H48O4	2	54815-36-0
4	3,19-Dihydroxyurs-12-en-28-oic acid (Pomolic acid)*	Terpenoids	Triterpene	C30H48O4	2	13849-91-7
4	9,12,13-Trihydroxy-10-octadecenoic acid	Lipids	Free fatty acids	C18H34O5	1	-
4	3,13,15-Trihydroxyoleanane-12-one	Terpenoids	Triterpene	C30H50O4	3	-
4	(15Z)-Tetracosenoic acid	Lipids	Free fatty acids	C24H46O2	3	506-37-6
4	2β-[3,5-Dimethoxy-4-[(1R,2S)-1-(hydroxymethyl)-2-hydroxy-2-(3-methoxy-4-hydroxyphenyl)ethoxy]phenyl]-4β-(3-methoxy-4-hydroxybenzyl)tetrahydrofuran-3α-methanol	Lignans and Coumarins	Lignans	C31H38O11	1	-
4	1-Palmitoylglycerol 3-phosphate	Lipids	Glycerol ester	C19H39O7P	3	22002-85-3
4	23-Hydroxytoonacilide	Terpenoids	Triterpene	C31H38O11	2	-
4	D-Glucose 6-phosphate*	Others	Saccharides	C6H13O9P	1	56-73-5
4	myo-Inositol 4-phosphate	Others	Saccharides	C6H13O9P	1	142760-33-6
4	(R)-2-Hydroxystearate*	Lipids	Free fatty acids	C18H36O3	3	26633-48-7
4	3,3-bis-(4-hydroxy-3-methoxyphenyl)-propane-1,2-diol	Others	Others	C17H20O6	3	-
4	2,3-Dihydroxy-12-ursen-28-oic acid*	Terpenoids	Triterpene	C30H48O4	2	-
4	9,12,13-TriHOME	Lipids	Free fatty acids	C18H34O5	2	97134-11-7
4	Octadecanoic acid	Lipids	Free fatty acids	C18H36O2	2	57-11-4
4	3-Galloyl-5-p-Coumaroylquinic acid	Phenolic acids	Phenolic acids	C23H22O12	1	-
4	8,11-Heptadecadienoic acid	Lipids	Free fatty acids	C17H30O2	3	-
4	Cinnamtannin D1	Tannins	Tannin	C45H36O18	2	97233-06-2
4	4,9-Dihydroxy-17-methoxy-2-oxatricyclo[13.2.2.13,7]icoSa-1(17),3,5,7(20),15,18-hexaen-10-one	Others	Others	C20H22O5	2	-
4	Mangiferin	Flavonoids	Other Flavonoids	C19H18O11	3	4773-96-0
4	1-(4-Hydroxy-3,5-dimethoxyphenyl)-2-[4-(3-hydroxypropyl)-2,6-dimethoxyphenoxy]propane-1,3-diol	Lignans and Coumarins	Lignans	C22H30O9	2	-
4	10-O-[(E)-p-Coumaroyl]-geniposidic acid	Terpenoids	Monoterpenoids	C25H28O12	1	-
4	Tricetin	Flavonoids	Flavones	C15H10O7	2	520-31-0
4	10-Hydroxy-2-Decenoic Acid	Lipids	Free fatty acids	C10H18O3	2	14113-05-4
4	[(1R,2R)-cyclohex-4-ene-1,2-diol]Beta-D-Galactopyranoside	Others	Others	C12H20O7	2	-
4	Isolariciresinol	Lignans and Coumarins	Lignans	C20H24O6	3	548-29-8
4	4-undecylbenzene-1-sulfonic acid	Others	Others	C17H28O3S	1	-
4	4-(2-hydroxyvinyl)benzene-1,2-diol Glucoside*	Others	Alcohol compounds	C14H18O8	2	-
4	Manglieside E	Lignans and Coumarins	Lignans	C28H38O13	2	-
4	Caffeoyl(p-Hydroxybenzoyl)tartaric acid	Phenolic acids	Phenolic acids	C20H16O11	3	-
4	Fraxetin-7,8-di-O-glucoside	Lignans and Coumarins	Coumarins	C22H28O15	3	-
4	6-O-Feruloyl-glucose	Phenolic acids	Phenolic acids	C16H20O9	2	137887-25-3
5	(4R)-4-methyl-L-proline	Amino acids and derivatives	Amino acids and derivatives	C6H11NO2	1	23009-50-9
5	L-Azetidine 2-carboxylic acid	Alkaloids	Alkaloids	C4H7NO2	3	2133-34-8
5	N-Acetyl-L-hydroxyproline	Amino acids and derivatives	Amino acids and derivatives	C7H11NO4	3	33996-33-7
5	Pinostrobin	Flavonoids	Flavanones	C16H14O4	1	480-37-5
5	MG(18:3(9Z,12Z,15Z)/0:0/0:0)	Lipids	Glycerol ester	C21H36O4	1	129828-41-7
5	2,7-Dimethyl-2,4-Octadiene-1,8-Diol 8-O-B-D-(6''-Malonylglucoside)	Terpenoids	Monoterpenoids	C19H30O10	1	-
5	4,9-Cadinadien-15-al	Terpenoids	Sesquiterpenoids	C15H22O	1	135118-53-5
5	6-Hydroxyluteolin 6-glucuronide*	Flavonoids	Flavones	C21H18O13	1	-
5	Aureusidin 6-glucuronide	Flavonoids	Aurones	C21H18O12	1	-
5	4(15),10(14)-Aromadendradien-1-ol*	Terpenoids	Sesquiterpenoids	C15H22O	1	782501-65-9
5	Cyclocolorenone*	Terpenoids	Sesquiterpenoids	C15H22O	1	489-45-2
5	LysoPC 16:0(2n isomer)	Lipids	LPC	C24H50NO7P	1	-
5	LysoPC 17:2	Lipids	LPC	C25H48NO7P	1	-
5	4-(1,2,4a-trimethyl-5-methylidene-1,2,3,4,4a,5,8,8a-octahydronaphthalen-1-yl)butan-2-one	Terpenoids	Sesquiterpenoids	C18H28O	2	-
5	LysoPC 16:1(2n isomer)*	Lipids	LPC	C24H48NO7P	1	-
5	Periseoside B*	Steroids	Steroidal saponins	C33H54O13	2	-
5	abutasterone*	Steroids	Steroid	C27H44O8	1	88669-02-7
5	Dinortrixagone	Terpenoids	Sesquiterpenoids	C18H28O	1	-
5	Elemicin*	Others	Others	C12H16O3	1	487-11-6
5	LysoPC 16:2(2n isomer)*	Lipids	LPC	C24H46NO7P	3	-
5	LysoPC 18:4	Lipids	LPC	C26H46NO7P	1	-
5	3,3,8,8-tetramethyltricyclo[5.1.0.02,4]oct-5-ene-5-propanoic acid	Others	Others	C15H24O2	1	-
5	5-Oxo-D-proline	Amino acids and derivatives	Amino acids and derivatives	C5H7NO3	3	4042-36-8
5	L-Pipecolate	Alkaloids	Piperidine alkaloids	C6H11NO2	1	1723-00-8
5	(2R,4R)-4-methylpyrrolidine-2-carboxylic acid	Alkaloids	Alkaloids	C6H11NO2	2	31137-95-8
5	2-Aminophenol	Alkaloids	Alkaloids	C6H7NO	3	95-55-6
5	Pseudosindorin*	Flavonoids	Chalcones	C15H12O5	1	-
5	Antrodin D	Terpenoids	Sesquiterpenoids	C16H28O	2	-
5	1-β-D-Ribofuranosyl-2-oxo-4-imidazoline-4-carbaldehyde	Alkaloids	Alkaloids	C9H12N2O6	1	-
5	6-Pentadecylsalicylic acid	Phenolic acids	Phenolic acids	C22H36O3	3	16611-84-0
5	Naringenin	Flavonoids	Flavanones	C15H12O5	1	480-41-1
5	[(2R)-2-acetyloxy-3-[(Z)-hexadec-9-enoyl]oxypropyl] 2-(trimethylazaniumyl)ethyl phosphate	Lipids	LPC	C26H50NO8P	2	-
5	2,5-dimethyl-2,3,3a,7a-tetrahydro-1H-indene-1,3-diol	Terpenoids	Sesquiterpenoids	C11H16O2	2	-
5	L-Threonine	Amino acids and derivatives	Amino acids and derivatives	C4H9NO3	3	72-19-5
5	1-Aminocyclopropane-1-carboxylate	Amino acids and derivatives	Amino acids and derivatives	C4H7NO2	3	22059-21-8
5	2-Amino-2-methylpropanoate	Organic acids	Organic acids	C4H9NO2	3	62-57-7
5	Viteagnusin B	Terpenoids	Ditepenoids	C22H36O3	2	-
5	Homoproline	Amino acids and derivatives	Amino acids and derivatives	C6H11NO2	3	535-75-1
5	Pyrrolidin	Alkaloids	Pyrrole alkaloids	C4H9N	3	123-75-1
5	L-Glutamate	Amino acids and derivatives	Amino acids and derivatives	C5H9NO4	3	56-86-0
5	Nicotinamide D-ribonucleotide	Nucleotides and derivatives	Nucleotides and derivatives	C11H15N2O8P	3	1094-61-7
5	L-Glycyl-L-proline	Amino acids and derivatives	Amino acids and derivatives	C7H12N2O3	3	704-15-4
5	4a,7-dimethyl-7-vinyl-4a,4b,5,6,7,8,10,10a-octahydrophenanthren-2(1H)-one	Terpenoids	Ditepenoids	C18H24O	2	-
5	1-butyl-1,3-dihydroisobenzofuran	Others	Others	C12H16O	3	180068-03-5
5	(2R)-5-oxooxolane-2-carboxamide	Alkaloids	Alkaloids	C5H7NO3	3	166765-04-4
5	Ent-16α,17-Dihydroxykauran-2-one	Terpenoids	Ditepenoids	C20H32O3	2	-
5	5-methoxy-2-(3-methylbut-2-enyl)benzene-1,3-diol*	Others	Others	C12H16O3	1	-
5	Naringenin chalcone*	Flavonoids	Chalcones	C15H12O5	1	73692-50-9
5	epiloliolide	Others	Others	C11H16O3	1	-
5	4-Aminobenzoate	Phenolic acids	Phenolic acids	C7H7NO2	3	150-13-0
5	5,6,7,7a-tetrahydro-4,4,7a-trimethyl-2(4H)-benzofuranone	Others	Others	C11H16O2	1	15356-74-8
5	Quercetin-5-O-glucuronide*	Flavonoids	Flavonols	C21H18O13	1	-
5	L-Prolyl-L-Leucine	Amino acids and derivatives	Amino acids and derivatives	C11H20N2O3	1	52899-07-7
5	10-Hydroxymethyllycaconitine	Alkaloids	Alkaloids	C37H50N2O11	2	-
5	15-Hydroxysessilifol F	Terpenoids	Sesquiterpenoids	C21H34O4	2	-
5	3(15)-Longipinen-4-one	Terpenoids	Sesquiterpenoids	C15H22O	2	-
5	3-isochromanone	Others	Lactones	C9H8O2	2	-
5	Pro-Gly-Thr	Amino acids and derivatives	Amino acids and derivatives	C11H19N3O5	3	-
5	2,6-Dimethoxybenzoquinone	Quinones	Quinones	C8H8O4	1	530-55-2
5	Senkyunolide K	Others	Lactones	C12H16O3	2	114569-33-4
5	Arginine methyl ester*	Amino acids and derivatives	Amino acids and derivatives	C7H16N4O2	3	-
5	Biotin	Others	Vitamin	C10H16N2O3S	3	58-85-5
5	LysoPC 18:3(2n isomer)	Lipids	LPC	C26H48NO7P	1	-
5	N6-Acetyl-L-lysine	Amino acids and derivatives	Amino acids and derivatives	C8H16N2O3	3	692-04-6
5	(2R,6R)-piperidine-2,6-dicarboxylic acid	Alkaloids	Alkaloids	C7H11NO4	3	-
5	Craiobioside B	Others	Others	C26H42O10	3	-
5	Africanone	Terpenoids	Sesquiterpenoids	C15H22O	2	90851-05-1
5	5,7,2',5'-Tetrahydroxyflavanone*	Flavonoids	Flavanones	C15H12O6	1	-
5	4,2',3',4'-Tetrahydroxychalcone*	Flavonoids	Chalcones	C15H12O5	1	-
5	2-Hydroxy-14,15-Dinor-7-Labden-13-one	Terpenoids	Ditepenoids	C18H30O2	2	-
5	(5E)-7-{6-[(1E)-3-hydroxyoct-1-en-1-yl]-2-oxabicyclo[2.2.1]heptan-5-yl}hept-5-enoic acid	Lipids	Free fatty acids	C21H34O4	2	-
5	5-hydroxy-4a-methyl-4,4a,5,6,7,8-hexahydronaphthalen-2(3h)-one	Terpenoids	Monoterpenoids	C11H16O2	1	4242-00-6
5	2,3-Dihydroxanthotoxin	Lignans and Coumarins	Coumarins	C12H10O4	2	3779-03-1
5	azacitidine	Nucleotides and derivatives	Nucleotides and derivatives	C8H12N4O5	2	-
5	4',5,8-Trihydroxyflavanone	Flavonoids	Flavanones	C15H12O5	1	-
5	2-g-linolenoyl-glycerol	Lipids	Glycerol ester	C21H36O4	1	-
5	L-Cyclopentylglycine	Amino acids and derivatives	Amino acids and derivatives	C7H13NO2	3	2521-84-8
5	Phe-Ala	Amino acids and derivatives	Amino acids and derivatives	C12H16N2O3	3	3918-87-4
5	Anthranilate	Phenolic acids	Phenolic acids	C7H7NO2	3	118-92-3
5	Methyl 3-aminopropanoate	Amino acids and derivatives	Amino acids and derivatives	C4H9NO2	3	4138-35-6
5	N,N-Dimethylglycine	Amino acids and derivatives	Amino acids and derivatives	C4H9NO2	3	1118-68-9
5	O-beta-D-Glucosylzeatin	Alkaloids	Alkaloids	C16H23N5O6	1	56329-06-7
5	6-Hydroxyluteolin 6-glucoside	Flavonoids	Flavones	C21H20O12	1	-
5	3-[3,4-dihydroxy-5-(hydroxymethyl)oxolan-2-yl]-2-oxo-1H-imidazole-5-carbaldehyde*	Nucleotides and derivatives	Nucleotides and derivatives	C9H12N2O6	1	-
5	2'-Deoxymugineic acid	Alkaloids	Alkaloids	C12H20N2O7	2	74235-24-8
5	Isocytosine	Nucleotides and derivatives	Nucleotides and derivatives	C4H5N3O	3	108-53-2
5	Rubrofusarin-6-O-glucoside	Others	Ketone compounds	C21H22O10	1	132922-80-6
5	Loliolide	Terpenoids	Monoterpenoids	C11H16O3	1	5989-02-6
5	7-Hydroxy-3,7-Dimethyl-2,8-Nonadien-1,4-olide	Terpenoids	Monoterpenoids	C11H16O3	2	193816-74-9
5	Gly-Val-Ala	Amino acids and derivatives	Amino acids and derivatives	C10H19N3O4	3	-
5	3-[3,4-dihydroxy-5-(hydroxymethyl)oxolan-2-yl]-1,2,3,4-tetrahydropyrimidine-2,4-dione*	Nucleotides and derivatives	Nucleotides and derivatives	C9H12N2O6	1	-
5	1,7-Dihydroxy-3,6-dimethoxyxanthone*	Flavonoids	Other Flavonoids	C15H12O6	1	42833-92-1
5	1-Hydroxy-resveratrol	Others	Stilbene	C14H12O4	1	-
5	L-Homoserine	Amino acids and derivatives	Amino acids and derivatives	C4H9NO3	3	672-15-1
5	L-Asparagine	Amino acids and derivatives	Amino acids and derivatives	C4H8N2O3	3	70-47-3
5	preisocalamenediol*	Terpenoids	Sesquiterpenoids	C15H24O	1	25645-19-6
5	2',4,4',6'-Tetrahydroxychalcone 4'-O-glucoside*	Flavonoids	Flavones	C21H22O10	1	-
5	3,4-Dihydro-4-(4'-hydroxyphenyl)-5,7-dihydroxycoumarin glucoside	Lignans and Coumarins	Coumarins	C21H22O10	1	-
5	Phlorizin chalcone*	Flavonoids	Chalcones	C21H22O10	1	4547-85-7
5	3,5,3',4',5'-penta-hydroxyflavan-7-gallate*	Flavonoids	Flavanols	C22H18O11	1	-
5	dictamtrinor-guaianol D	Others	Others	C13H22O2	1	-
5	8-phenyloct-7-enal	Others	Aldehyde compounds	C14H18O	3	-
5	5-Hydroxy-2-pyrrolidinone	Alkaloids	Pyrrole alkaloids	C4H7NO2	3	62312-55-4
5	(5R)-5-(methylaminomethyl)oxolan-2-one*	Alkaloids	Alkaloids	C6H11NO2	1	-
5	Isoquinoline	Alkaloids	Isoquinoline alkaloids	C9H7N	1	119-65-3
5	Choline	Alkaloids	Alkaloids	C5H14NO+	3	62-49-7
5	D-2-Aminobutyrate	Alkaloids	Alkaloids	C4H9NO2	3	2623-91-8
5	Ishwarol	Terpenoids	Sesquiterpenoids	C15H24O	1	28957-57-5
5	5-Hydroxy-2-methoxybenzoic acid	Phenolic acids	Phenolic acids	C8H8O4	1	61227-25-6
5	2-Methylpyrrolidine-2-carboxylic acid*	Alkaloids	Alkaloids	C6H11NO2	1	16277-06-8
5	N-Methyl-L-proline	Amino acids and derivatives	Amino acids and derivatives	C6H11NO2	1	475-11-6
5	o-aminobenzylbeta-D-glucopyranoside	Alkaloids	Alkaloids	C13H19NO6	1	-
5	1-Aminocyclopentanecarboxylate	Amino acids and derivatives	Amino acids and derivatives	C6H11NO2	1	52-52-8
5	Gln-Ser-Ala	Amino acids and derivatives	Amino acids and derivatives	C11H20N4O6	3	-
5	N6-methyladenosine	Nucleotides and derivatives	Nucleotides and derivatives	C11H15N5O4	3	1867-73-8
5	Isofraxidin	Lignans and Coumarins	Coumarins	C11H10O5	1	486-21-5
5	Hibiscetin 3-glucoside*	Flavonoids	Flavonols	C21H20O14	1	482-34-8
5	5-(2-Hydroxyethyl)-4-methylthiazole	Others	Others	C6H9NOS	3	137-00-8
5	1-O-Feruloyllysine	Alkaloids	Phenolamine	C16H22N2O5	3	-
5	Hexaethyleneglycol	Others	Alcohol compounds	C12H26O7	2	2615-15-8
5	2-(3,4-dihydroxy-5-{[3,4,5-trihydroxy-6-(hydroxymethyl)oxan-2-yl]oxy}phenyl)-3,5,7,8-tetrahydroxy-4H-chromen-4-one*	Flavonoids	Flavones	C21H20O14	1	-
5	Isovitexin-7-O-glucoside-2''-O-rhamnoside	Flavonoids	Flavones	C33H40O19	3	-
5	Pectolinarigenin-7-O-glucoside	Flavonoids	Flavones	C23H24O11	3	-
5	Myricetin-3-O-glucuronide*	Flavonoids	Flavonols	C21H18O14	1	77363-65-6
5	Gossypetin 3-glucuronide*	Flavonoids	Flavonols	C21H18O14	1	-
5	(6S)-2-methyl-6-(4-methylcyclohexa-2,5-dien-1-yl)hept-2-en-4-one	Terpenoids	Sesquiterpenoids	C15H22O	1	-
5	Monogalactosyldiacylglycerol	Lipids	Glycerol ester	C45H70O10	1	-
5	3-(1,1-dimethylallyl)xanthyletin*	Lignans and Coumarins	Coumarins	C19H20O3	2	-
5	Santalol	Terpenoids	Sesquiterpenoids	C15H24O	2	11031-45-1
5	1-(3A,4-Dimethyl-7-Methylidene-Octahydro-1H-Inden-1-Yl)-2-Methylpropan-1-ol	Terpenoids	Sesquiterpenoids	C16H28O	1	-
5	1-(4-hydroxy-3-methoxyphenyl)dec-7-en-3-one	Others	Others	C17H24O3	3	-
5	5-Pregnene-3,17,20-triol-20-O-glucoside*	Steroids	Cardiac glycoside	C27H44O8	1	-
5	20,26-Dihydroxyecdysone*	Steroids	Steroid	C27H44O8	1	19458-46-9
5	Methylthioadenosine sulfoxide	Nucleotides and derivatives	Nucleotides and derivatives	C11H15N5O4S	1	3387-65-3
5	1-Stearidonoyl-Glycerol	Lipids	Glycerol ester	C21H34O4	1	-
5	Isoscopoletin	Lignans and Coumarins	Coumarins	C10H8O4	1	776-86-3
5	Isogymnomitrol	Others	Others	C15H24O	1	55659-32-0
5	Dehydroxyillicinolide A	Terpenoids	Sesquiterpenoids	C16H24O7	1	-
5	Leu-Pro	Amino acids and derivatives	Amino acids and derivatives	C11H20N2O3	1	-
5	beta-Asarone	Others	Others	C12H16O3	2	2883-98-9
5	Quercetagetin 7-methyl ether 3-glucoside*	Flavonoids	Flavonols	C22H22O13	1	65180-49-6
5	2-methoxy-5z-hexadecenoic acid	Lipids	Free fatty acids	C17H32O3	2	-
5	L-Tyrosine methyl ester	Amino acids and derivatives	Amino acids and derivatives	C10H13NO3	3	1080-06-4
5	8-{4-Hydroxy-3,3-Dimethylbicyclo[4.1.0]Heptan-2-Yl}-6-Methyloct-5-En-2-one	Terpenoids	Ditepenoids	C18H30O2	2	-
5	N,N-Dimethyl-L-Valine	Amino acids and derivatives	Amino acids and derivatives	C7H15NO2	3	2812-32-0
5	Scopoletin	Lignans and Coumarins	Coumarins	C10H8O4	1	92-61-5
5	5-Methoxysalicylic acid	Phenolic acids	Phenolic acids	C8H8O4	1	2612-02-4
5	2,5-Dimethoxybenzoquinone	Quinones	Quinones	C8H8O4	2	3117-03-1
5	DIMBOA-glucoside	Alkaloids	Alkaloids	C15H19NO10	3	18607-79-9
5	Rhodioloside F	Terpenoids	Monoterpenoids	C21H36O11	2	-
5	Laricitrin-3-O-glucoside*	Flavonoids	Flavonols	C22H22O13	1	39986-90-8
5	Limocitrin (5,7,4'-trihydroxy-8,3'-dimethoxyflavone)*	Flavonoids	Flavonols	C17H14O8	1	489-33-8
5	Phenylethyl Primeveroside	Others	Alcohol compounds	C19H28O10	1	-
5	Antiarol	Others	Others	C9H12O4	3	642-71-7
5	Apigenin-7-O-(6''-p-Coumaryl)glucoside	Flavonoids	Flavones	C30H26O12	1	-
5	Quercetin 3-[6''-(3-hydroxy-3-methylglutaryl)galactoside]	Flavonoids	Flavonols	C27H28O16	2	106915-93-9
5	Cajanol*	Flavonoids	Isoflavones	C17H16O6	1	61020-70-0
5	2,8-bis(hydroxymethyl)-4b,8-dimethyl-5,6,7,8a,9,10-hexahydrophenanthren-3-ol	Terpenoids	Ditepenoids	C18H26O3	2	-
5	Gly-Glu	Amino acids and derivatives	Amino acids and derivatives	C7H12N2O5	3	7412-78-4
5	Myricatomentogenin	Others	Others	C20H22O5	2	-
5	2-(2,4-dihydroxybenzyl)-6,8-dihydroxy-7-methyl-3,4-dihydronaphthalen-1(2H)-one	Flavonoids	Other Flavonoids	C17H16O6	2	-
5	Verecundin(Pinocembrin-5-glucoside)	Flavonoids	Flavanones	C21H22O9	3	-
5	4,2',6'-Trihydroxy-3,4'-dimethoxychalcone*	Flavonoids	Chalcones	C17H16O6	1	137225-58-2
5	Epimedoicarisoside A	Others	Others	C24H30O10	2	165198-96-9
5	baicalein 6-O-β-D-glucuronide	Flavonoids	Flavones	C21H18O12	1	-
5	3,3',5,7-Tetrahydroxy-4',6-Dimethoxyflavone; (Laciniatin)*	Flavonoids	Flavonols	C17H14O8	1	74161-28-7
5	2,3-dihydro-6-hydroxyltryptophan N-Glucoside	Alkaloids	Plumerane	C17H24N2O8	2	-
5	[(1R,4S,5R,8R)-1,8-dihydroxy-3-oxo-2-oxabicyclo[2.2.2]octan-5-yl] 3-(3,4-dihydroxyphenyl)prop-2-enoate*	Phenolic acids	Phenolic acids	C16H16O8	1	-
5	Gossypetin 3,4'-dimethyl ether*	Flavonoids	Flavonols	C17H14O8	1	-
5	5-methyl-4-{[4,5,6-trihydroxy-2-(hydroxymethyl)oxan-3-yl]oxy}chromen-2-one	Lignans and Coumarins	Coumarins	C16H18O8	2	-
5	Syringetin-3-O-glucoside*	Flavonoids	Flavonols	C23H24O13	1	40039-49-4
5	methyl 9-hydroxy-1-(5-hydroxy-6-methylheptan-2-yl)-4-methylspiro[4.5]dec-7-ene-8-carboxylate	Terpenoids	Sesquiterpenoids	C21H36O4	2	-
5	Gallacetophenone	Others	Ketone compounds	C8H8O4	1	528-21-2
5	Limocitrin-3-O-glucoside*	Flavonoids	Flavonols	C23H24O13	1	38836-51-0
5	Mansonone Q	Terpenoids	Sesquiterpenoids	C15H20O4	2	-
5	Isorhamnetin 3-(6''-galloylglucoside)	Flavonoids	Flavonols	C29H26O16	2	115651-94-0
5	Heliannone C	Flavonoids	Flavanones	C16H14O5	2	193411-12-0
5	3-Caffeoyl-1,5-quinolactone*	Phenolic acids	Phenolic acids	C16H16O8	1	-
5	Cernuoside*	Flavonoids	Aurones	C21H20O11	1	480-69-3
5	Benzocyclobutyl-1-carboxylic acid	Organic acids	Organic acids	C9H8O2	1	14381-41-0
5	Hypericumoxide N	Others	Others	C34H52O6	2	-
5	5,7,2'-Trihydroxyflavone 7-glucuronide	Flavonoids	Flavones	C21H18O11	2	-
5	3,8,8-trimethyl-1,4,4a,5,6,7,8,8a-octahydronaphthalene-2-carbaldehyde	Terpenoids	Sesquiterpenoids	C14H22O	1	-
5	2-Ethynylbenzaldehyde	Others	Aldehyde compounds	C9H6O	1	38846-64-9
5	Artocarpanone A*	Flavonoids	Flavanones	C17H16O6	1	-
5	Caffeic aldehyde	Others	Aldehyde compounds	C9H8O3	3	141632-15-7
5	3,5,8,3',4'-Pentahydroxy-7-methoxyflavone; Ranupetin	Flavonoids	Flavonols	C16H12O8	2	-
5	6-Hydroxykaempferol-3,6-O-diglucoside	Flavonoids	Flavonols	C27H30O17	1	142674-16-6
5	Pro-Thr-Ile	Amino acids and derivatives	Amino acids and derivatives	C15H27N3O5	3	-
5	5,2',6'-trihydroxy-7,8-dimethoxyflavone 2'-O-β-D-glucoside*	Flavonoids	Flavones	C23H24O13	1	-
5	2-(2-Hydroxyethoxy)ethylbenzoate	Others	Alcohol compounds	C11H14O4	2	20587-61-5
5	3-benzylheptan-4-one	Others	Ketone compounds	C14H20O	2	-
5	Oxyphyllol A	Terpenoids	Sesquiterpenoids	C15H24O	2	-
5	Patuletin-3-O-glucoside*	Flavonoids	Flavonols	C22H22O13	1	-
5	Pedaliin*	Flavonoids	Flavones	C22H22O12	2	22860-72-6
5	Ranupenin 3-galactoside	Flavonoids	Flavonols	C22H22O13	1	-
5	Luteolin 7-O-beta-D-glucoside*	Flavonoids	Flavones	C21H20O11	1	5373-11-5
5	(3R,5R,7R,8R,9R,10S,13S,17R)-17-((3S,6S)-6-hydroxy-7,7-dimethyl-2,3,6,7-tetrahydrooxepin-3-yl)-4,4,8,10,13-pentamethyl-2,3,4,5,6,7,8,9,10,11,12,13,16,17-tetradecahydro-1H-cyclopenta[a]phenanthrene-3,7-diyl diacetate	Steroids	Steroid	C34H52O6	2	-
5	3-Oxoandrosta-4,16-Diene-17-Carboxylic Acid	Steroids	Steroid	C20H26O3	3	1173372-01-4
5	6-Methoxykaempferol-3-O-glucoside*	Flavonoids	Flavonols	C22H22O12	2	63422-27-5
5	Buchananine*	Others	Vitamin	C12H15NO7	1	70802-12-9
5	(2s,3s)-2-{[(2e)-3-(3,4-dihydroxyphenyl)prop-2-enoyl]oxy}-3,4-dihydroxybutanoic acid	Phenolic acids	Phenolic acids	C13H14O8	1	-
5	5,6,3',4'-Tetrahydroxy-3,7-dimethoxyflavone-6-O-glucoside*	Flavonoids	Flavonols	C23H24O13	1	64190-90-5
5	Alnusonol	Others	Others	C19H20O4	3	52330-12-8
5	Gentioside	Terpenoids	Monoterpenoids	C17H24O11	2	-
5	(3,4,5-trihydroxytetrahydro-2H-pyran-2-yl)methyl (E)-3-(4-hydroxy-3-methoxyphenyl)acrylate	Phenolic acids	Phenolic acids	C16H18O8	2	-
5	Quercetin-3-O-Sambubioside-5-O-Glucoside	Flavonoids	Flavonols	C32H38O21	3	-
5	(3R,4S,6R)-p-Menth-1-ene-3,6-diol-3-O-β-D-glucoside*	Terpenoids	Monoterpenoids	C16H28O7	3	-
5	4-Methoxybenzoate	Phenolic acids	Phenolic acids	C8H8O3	1	100-09-4
5	Ile-Trp	Amino acids and derivatives	Amino acids and derivatives	C17H23N3O3	3	13589-06-5
5	N-(1-Deoxy-1-fructosyl)Aminononanoic acid	Alkaloids	Alkaloids	C15H29NO7	3	-
5	4-(4-Hydroxy-benzyl)-3-[2-(3-hydroxy-phenyl)-ethyl]-5-methoxy-phenol	Others	Others	C22H22O4	2	-
5	Scutellarein	Flavonoids	Flavones	C15H10O6	3	529-53-3
5	Gossypetin 7,8-dimethyl ether 3-glucoside*	Flavonoids	Flavonols	C23H24O13	1	-
5	9-Hydroxy-4-Megastigmen-3-one O-(6-O-Malonyl-β-D-Glucopyranoside)	Terpenoids	Sesquiterpenoids	C22H34O10	1	1007227-01-1
5	4-(E)-Caffeoyl-L-threonic acid	Phenolic acids	Phenolic acids	C13H14O8	1	-
5	2-Hydroxy-4-Methoxybenzaldehyde	Others	Aldehyde compounds	C8H8O3	3	673-22-3
5	Glochidol	Terpenoids	Triterpene	C30H48O	2	60290-56-4
5	Rhodojaponin II	Terpenoids	Ditepenoids	C22H34O7	3	26116-89-2
5	Ethyl maltol	Others	Others	C7H8O3	3	4940-11-8
5	Eupatolitin 3-Glucoside*	Flavonoids	Flavonols	C23H24O13	1	-
5	Helmon:4,7,4',6-Tetrahydroxyaurone*	Flavonoids	Aurones	C15H10O6	1	160525-59-7
5	p-Anisaldehyde	Others	Aldehyde compounds	C8H8O2	2	123-11-5
5	Chrysoeriol-7,4'-di-O-glucoside	Flavonoids	Flavones	C28H32O16	3	-
5	Isoeugenol	Others	Others	C10H12O2	3	97-54-1
5	Pseudopurpurin	Quinones	Quinones	C15H8O7	1	476-41-5
5	Acetylbyakangelicin	Lignans and Coumarins	Coumarins	C19H20O8	1	-
5	24-Hydroxyliquiritic Acid	Terpenoids	Triterpene	C30H46O5	3	-
5	6-Methyl-10-Methylidene-3-(Propan-2-Yl)Cyclodec-6-Ene-1,2-diol	Terpenoids	Sesquiterpenoids	C15H26O2	1	-
5	Alertenone	Terpenoids	Sesquiterpenoids	C30H44O2	2	222735-88-8
5	Sterebin A	Terpenoids	Ditepenoids	C18H30O4	2	-
5	Krukovine E	Terpenoids	Triterpene	C29H44O3	2	184092-62-4
5	LysoPE 18:4	Lipids	LPE	C23H40NO7P	1	-
5	Myricetindiglucoside*	Flavonoids	Flavonols	C27H30O18	1	-
5	Quercetin 3-rhamnoside 7-glucuronide	Flavonoids	Flavonols	C27H28O17	2	307950-58-9
5	Quercetin-3-O-(2''-O-glucosyl)glucuronide	Flavonoids	Flavonols	C27H28O18	3	-
5	2-Hydroxy-2-(Hydroxymethyl)-6,6-Dimethylbicyclo[3.1.1]Heptan-3-one	Terpenoids	Monoterpenoids	C10H16O3	2	-
5	Luteolin-6-C-(2''-glucuronyl)glucoside	Flavonoids	Flavones	C27H28O17	3	-
5	4-Ethoxyphenol	Phenolic acids	Phenolic acids	C8H10O2	3	622-62-8
5	Toluate	Phenolic acids	Phenolic acids	C8H8O2	3	99-94-5
5	Hesperetin 7-O-glucoside	Flavonoids	Flavanones	C22H24O11	3	31712-49-9
5	3',5-dihydroxy-2-(p-hydroxybenzyl)-3-methoxybibenzyl	Others	Others	C22H22O4	2	-
5	(3,4,5,6-tetrahydroxyoxan-2-yl)methyl 3-(4-methoxyphenyl)prop-2-enoate	Phenolic acids	Phenolic acids	C16H20O8	1	-
5	5-methyl-2-[3,4,5-trihydroxy-6-(hydroxymethyl)oxan-2-yl]oxychromen-4-one	Others	Chromone	C16H18O8	2	-
5	Curcumol	Terpenoids	Sesquiterpenoids	C15H24O2	2	4871-97-0
5	Cyanidin-3-O-(6''-O-feruloyl)glucoside	Flavonoids	Anthocyanidins	C31H29O14+	2	-
5	Umbelliprenin*	Terpenoids	Monoterpenoids	C24H30O3	2	23838-17-7
5	5,7,2',3',4'-Pentahydroxy-3,6-dimethoxyflavone 7-glucoside:7-(beta-D-Glucopyranosyloxy)-5-hydroxy-3,6-dimethoxy-2-(2,3,4-trihydroxyphenyl)-4H-1-benzopyran-4-one	Flavonoids	Flavonols	C23H24O14	1	349152-35-8
5	Eupatolitin 3-galactoside*	Flavonoids	Flavonols	C23H24O13	1	98604-36-5
5	Syringetin-7-O-glucoside*	Flavonoids	Flavonols	C23H24O13	1	-
5	Progesterone	Terpenoids	Ditepenoids	C21H30O2	3	57-83-0
5	(2E)-3-(2,4-dihydroxyphenyl)-1-(2-hydroxy-4,6-dimethoxyphenyl)prop-2-en-1-one	Flavonoids	Chalcones	C17H16O6	2	-
5	Methylfarrerol	Flavonoids	Flavanones	C18H18O5	2	-
5	Atractylochromene	Terpenoids	Sesquiterpenoids	C17H22O2	2	203443-33-8
5	Agrimonolide-6-O-glucoside	Lignans and Coumarins	Coumarins	C24H28O10	2	126223-29-8
5	2',6'-Dihydroxy-4,4'-dimethoxychalcone	Flavonoids	Chalcones	C17H16O5	2	20621-49-2
5	6-MethylCoumarin	Lignans and Coumarins	Coumarins	C10H8O2	3	92-48-8
5	6''-O-α-D-galactopyranosylharpagoside	Others	Others	C30H40O16	2	-
5	2',4',4-Trihydroxy-3',3-dimethoxychalcone 4'-O-glucoside	Flavonoids	Chalcones	C23H26O11	2	207906-26-1
5	2-methyl-5-[(2Z,6Z)-3,7,11-trimethyldodeca-2,6,10-trien-1-yl]benzene-1,4-diol	Terpenoids	Ditepenoids	C22H32O2	1	-
5	5,6-dihydroxy-14-{[3,4,5-trihydroxy-6-(hydroxymethyl)oxan-2-yl]oxy}-8,17-dioxatetracyclo[8.7.0.02,?.011,1?]heptadeca-1(10),2,4,6,11,13,15-heptaen-9-one	Lignans and Coumarins	Coumarins	C21H18O11	2	-
5	Massarinolin C	Terpenoids	Sesquiterpenoids	C15H22O4	3	222837-76-5
5	5,7-dihydroxy-2-(3-hydroxy-4-methoxyphenoxy)-6-methoxychromen-4-one	Others	Chromone	C17H14O8	2	-
5	(9Z,11E,13E,15Z)-4-Oxo-9,11,13,15-Octadecatetraenoic Acid	Lipids	Free fatty acids	C18H26O3	2	17699-21-7
5	2,4,2',4'-tetrahydroxy-3'-prenylchalcone	Flavonoids	Chalcones	C20H20O5	3	-
5	(3R,4R)-p-Menth-1-ene-3,4-diol-3-O-β-D-glucoside*	Terpenoids	Monoterpenoids	C16H28O7	3	-
5	Spicoside A:6-Hydroxyluteolin 7-(6''-(E)-caffeoylglucoside)	Flavonoids	Flavones	C30H26O15	1	651317-77-0
5	ethanone,1-(6,10,10-trimethylspiro[4.5]deca-6,8-dien-2-YL)-,(2R-trans)-	Terpenoids	Monoterpenoids	C15H22O	2	-
5	Limocitrin-3-O-galactoside*	Flavonoids	Flavonols	C23H24O13	1	-
5	Morindolide	Terpenoids	Monoterpenoids	C9H12O3	3	-
5	N,N'-Diferuloylputrescine	Alkaloids	Phenolamine	C24H28N2O6	3	42369-86-8
5	Farrerol*	Flavonoids	Flavanones	C17H16O5	1	24211-30-1
5	1-Methoxyphaseollin	Flavonoids	Isoflavones	C21H20O5	3	157226-48-7
5	8-Demethylfarrerol*	Flavonoids	Flavanones	C16H14O5	1	-
5	7-epi-ent-Eudesmane-5,11-diol	Terpenoids	Sesquiterpenoids	C15H28O2	2	-
5	Pierisfomoside C	Others	Others	C26H38O8	3	-
5	Biochanin A	Flavonoids	Isoflavones	C16H12O5	2	491-80-5
5	4',7-dihydroxy-5-methoxy-8-methylflavanone	Flavonoids	Flavanones	C17H16O5	1	-
5	Biochanin A-beta-D-glucoside*	Flavonoids	Isoflavones	C22H22O10	2	5928-26-7
5	Indanone	Others	Ketone compounds	C9H8O	2	83-33-0
5	(8,9-dihydroxy-4,6,16,18-tetramethoxy-11-azahexacyclo[7.7.2.12,5.01,10.03,8.013,17]nonadec-11-en-13-yl)methyl 2-aminobenzoate	Alkaloids	Alkaloids	C30H40N2O8	1	-
5	5-hydroxy-7,8-dimethoxyflavanone	Others	Others	C17H16O5	3	-
5	10α-Hydroxycadin-4-en-15-al	Terpenoids	Sesquiterpenoids	C15H24O2	3	398147-37-0
5	2',6'-dimethoxy-4,4'-di-hydroxychalcone	Flavonoids	Chalcones	C17H16O5	1	123316-64-3
5	Astrapterocarpan-3-O-malonyl glucoside	Flavonoids	Isoflavones	C26H28O13	2	-
5	Caryophyllenol II	Terpenoids	Sesquiterpenoids	C15H24O	1	32214-89-4
5	5,6-Dihydroxy-7,4'-dimethoxyflavone (Ladanein)	Flavonoids	Flavones	C17H14O6	3	10176-71-3
5	4',5-dihydroxy-7-methoxy-6-methylfavanone*	Flavonoids	Flavones	C17H16O5	1	-
5	Chicanine	Lignans and Coumarins	Lignans	C20H22O5	2	78919-28-5
5	1,4-Peroxyaurol-ene	Terpenoids	Sesquiterpenoids	C15H24O2	2	-
5	6-farnesyloxycoumarin	Lignans and Coumarins	Coumarins	C24H30O3	2	-
5	Abieta-7,13-dien-3-one	Terpenoids	Ditepenoids	C20H30O	2	-
5	Cannabichromevarinic acid(CBCVA)	Phenolic acids	Phenolic acids	C20H26O4	2	64898-02-8
5	4'-Methoxyacetophenone	Others	Ketone compounds	C9H10O2	2	100-06-1
5	Kokanicin	Lignans and Coumarins	Coumarins	C24H30O3	2	-
5	Aurapten	Lignans and Coumarins	Coumarins	C19H22O3	2	495-02-3
5	Wogonin 7-glucoside*	Flavonoids	Flavones	C22H22O10	2	-
5	Combretastatin A-4	Others	Stilbene	C18H20O5	2	117048-59-6
5	(E)-12,13-dihydroxyoctadec-2-enoic acid	Lipids	Free fatty acids	C18H34O4	2	-
5	Eudesmic acid (3,4,5-trimethoxybenzoic acid)	Phenolic acids	Phenolic acids	C10H12O5	3	118-41-2
5	5,7-dihydroxy-3-(4'-hydroxybenzyl)-chroman-4-one*	Flavonoids	Other Flavonoids	C16H14O5	1	-
5	Eremophila-9-en-8β,11-diol*	Terpenoids	Sesquiterpenoids	C15H26O2	1	-
5	Ishwarol B	Terpenoids	Sesquiterpenoids	C15H24O	1	860769-47-7
5	Herniarin	Lignans and Coumarins	Coumarins	C10H8O3	3	531-59-9
5	oxyphyllanene E	Terpenoids	Sesquiterpenoids	C15H24O2	2	-
5	(3S,4S,6R,7S)-1,10-Bisaboladiene-3,4-diol*	Terpenoids	Sesquiterpenoids	C15H26O2	1	129673-87-6
5	6-Tuliposide B	Others	Others	C11H18O9	2	-
5	3,4-Dimethoxycinnamic acid	Phenolic acids	Phenolic acids	C11H12O4	1	2316-26-9
5	Santalal	Terpenoids	Sesquiterpenoids	C15H22O	2	59331-83-8
5	Dioxyxanthon	Flavonoids	Other Flavonoids	C13H8O4	3	-
5	Damascenone	Terpenoids	Monoterpenoids	C13H18O	2	23696-85-7
5	Hesseltin D	Others	Others	C25H30O6	2	1268822-80-5
5	phomophyllin I	Terpenoids	Sesquiterpenoids	C15H24O2	2	-
5	Ent-10-Oxodepressin	Terpenoids	Ditepenoids	C20H28O2	2	-
5	Pelargonidin 3-O-3'',6''-O-dimalonylglucoside	Flavonoids	Anthocyanidins	C27H25O16+	3	-
5	3-O-p-Coumaroyl-4,6-(S)-HHDP-β-D-glucose	Phenolic acids	Phenolic acids	C29H24O16	3	-
5	8-hydroxy-5,7-dimethoxy-4H-chromen-4-one	Others	Chromone	C11H10O5	2	-
5	(2R)-5,4'-Dihydroxy-7-methoxy-6-methylflavanone*	Flavonoids	Flavanones	C17H16O5	1	206561-00-4
5	6,4'-Dihydroxy-7-methoxyflavanone	Flavonoids	Flavanones	C16H14O5	2	189689-32-5
5	Cyperolone	Terpenoids	Ditepenoids	C15H24O2	2	13741-46-3
5	O-Feruloyl 4-hydroxycoumarin	Lignans and Coumarins	Coumarins	C19H14O6	3	-
5	Gentianamine	Alkaloids	Pyridine alkaloids	C11H11NO3	2	22952-54-1
5	Dihydrohinokitiol	Terpenoids	Monoterpenoids	C10H14O2	2	-
5	Kaempferol-3-O-(2''-O-galloyl)glucuronide	Flavonoids	Flavonols	C28H22O16	3	-
5	Kurilogenin	Steroids	Steroid	C24H36O2	2	90139-20-1
5	Dihydrorhamnetin	Flavonoids	Flavanones	C16H14O7	3	-
5	(2S)-2-(3,5-dihydroxyphenyl)-7-hydroxy-2,3-dihydro-1-benzopyran-4-one	Flavonoids	Flavanones	C15H12O5	2	847375-46-6
5	Quercetagetin-3-Methyl Ether	Flavonoids	Flavonols	C16H12O8	1	64190-88-1
5	pterospermin B	Flavonoids	Flavones	C21H20O11	2	-
5	Macelignan; Anwulignan	Lignans and Coumarins	Lignans	C20H24O4	2	107534-93-0
5	(1R,10S)-4,12,12-Trimethyl-9-Methylidene-5-Oxatricyclo[8.2.0.04,6]Dodecane	Terpenoids	Sesquiterpenoids	C15H24O	1	-
5	Dimethyl allyl xanthyletin*	Lignans and Coumarins	Coumarins	C19H20O3	2	-
5	Odoriflavene	Flavonoids	Flavones	C17H16O5	2	101153-41-7
5	6,7-dimethoxy-9,10-dihydrophenanthren-4-ol	Others	Others	C16H16O3	1	-
5	3-(1',1'-Dimethylallyl)scopoletin	Lignans and Coumarins	Coumarins	C15H16O4	2	19723-23-0
5	4-[(1r,2s)-3,3-dimethyl-2-(3-oxobutyl)cyclobutyl]pent-4-enal	Terpenoids	Sesquiterpenoids	C15H24O2	2	-
5	α-Dolabrinol	Terpenoids	Monoterpenoids	C10H10O3	2	16643-34-8
5	1,3(15),10-Bisabolatrien-12-al	Terpenoids	Sesquiterpenoids	C15H22O	1	71939-69-0
5	1-(2,6,6-Trimethyl-1-cyclohexen-1-yl)-2-propen-1-one	Terpenoids	Monoterpenoids	C12H18O	2	56248-16-9
5	3,4-Didehydro Retinol	Others	Others	C20H28O	2	-
5	13-(Hydroxymethyl)-5,9-dimethyl-14-oxotetracyclo[11.2.1.01,10.04,9]hexadecane-5-carbaldehyde	Terpenoids	Terpene	C20H30O3	2	-
5	Carquejol	Terpenoids	Monoterpenoids	C10H14O	2	23734-06-7
5	Mansonone C	Others	Ketone compounds	C15H16O2	2	5574-34-5
5	Benzyl salicylate	Phenolic acids	Phenolic acids	C14H12O3	2	118-58-1
5	Cyanthiwigin AA	Terpenoids	Ditepenoids	C20H26O3	3	481643-62-3
5	Angophorol*	Flavonoids	Flavanones	C18H18O5	1	133442-54-3
5	(E)-4,2',4'-trihydroxy-6'-methoxy-3',5'-dimethylchalcone*	Flavonoids	Chalcones	C18H18O5	1	-
5	Nootkatone	Terpenoids	Sesquiterpenoids	C15H22O	3	4674-50-4
5	6-Methylflavone	Flavonoids	Flavones	C16H12O2	3	29976-75-8
5	(2E)-1-(2,5-dihydroxyphenyl)-3-(4-hydroxy-3-methoxyphenyl)prop-2-en-1-one*	Flavonoids	Chalcones	C16H14O5	1	-
5	(1R,3E,5S,8Z)-9-(hydroxymethyl)-2,2,5-trimethylcycloundeca-3,8-dien-1-ol*	Terpenoids	Sesquiterpenoids	C15H26O2	1	-
5	19-Nor-17alpha-pregn-5-en-20-yn-17-ol	Terpenoids	Ditepenoids	C20H28O	3	-
5	7-[(2E,6Z)-3,7,11-Trimethyldodeca-2,6,10-Trienoxy]Chromen-2-one*	Terpenoids	Monoterpenoids	C24H30O3	2	-
5	4,4,5-Trihydroxy-1,1'-di-2-propenylbiphenyl	Lignans and Coumarins	Lignans	C18H18O3	2	-
5	17-Methyl-18,19-dinor-17alpha-pregna-4,13-dien-3-one	Terpenoids	Ditepenoids	C20H28O	2	153-15-1
5	Acacetin-7-di-O-Malonyl-O-galactoside	Flavonoids	Flavones	C28H26O16	3	-
5	3-Hydroxy-4',5,7-Trimethoxyflavanone	Flavonoids	Flavanonols	C18H18O6	3	76792-94-4
5	Methyl cinnamate	Phenolic acids	Phenolic acids	C10H10O2	3	103-26-4
5	5,7-dihydroxy-3-[(4-methoxyphenyl)methyl]-6-methyl-2,3-dihydrochromen-4-one	Flavonoids	Other Flavonoids	C18H18O5	3	-
5	5-Hydroxy-3-(2-hydroxybenzyl)-7-methoxychroman-4-one	Flavonoids	Other Flavonoids	C17H16O5	2	-
5	Dihydroportulacanone D	Flavonoids	Other Flavonoids	C17H16O5	2	-
5	Dehydrocamphorlactone	Others	Lactones	C15H16O2	2	-
5	Germacra-1(10),4,7(11)-trien-9α-ol	Terpenoids	Monoterpenoids	C15H24O	1	-
5	(6-{[2-(3,4-dihydroxyphenyl)-3,5-dihydroxy-4-oxo-4H-chromen-7-yl]oxy}-3,4,5-trihydroxyoxan-2-yl)methyl (2E)-3-(3,4-dihydroxyphenyl)prop-2-enoate	Flavonoids	Flavonols	C30H26O15	1	-
5	Artemetin (5-Hydroxy-3,3',4',6,7-pentamethoxyflavone)*	Flavonoids	Flavonols	C20H20O8	1	479-90-3
5	Acacetin-7-O-(6''-malonyl)glucoside	Flavonoids	Flavones	C25H24O13	3	-
5	Caryophyllene epoxide	Terpenoids	Sesquiterpenoids	C15H24O	1	1139-30-6
5	5,6-Dihydroxyindole-2-carboxylate	Alkaloids	Plumerane	C9H7NO4	3	4790-08-3
5	rosacorenone	Terpenoids	Sesquiterpenoids	C15H22O	2	-
5	Epinootkatol	Terpenoids	Sesquiterpenoids	C15H24O	1	-
5	1,7,7A-Trimethyl-1H,1Ah,2H,4H,5H,6H,7H,7Ah,7Bh-Cyclopropa[A]Naphthalene-1-Carbaldehyde	Terpenoids	Sesquiterpenoids	C15H22O	2	-
5	Salicylamide	Alkaloids	Alkaloids	C7H7NO2	3	65-45-2
5	Retinol	Others	Vitamin	C20H30O	3	68-26-8
5	Pro-Arg-Asp	Amino acids and derivatives	Amino acids and derivatives	C15H26N6O6	3	-
5	(1S,2R,3S,4R,7S,12R,14S,17R,18R,19R,21R,22S)-22-(2-hydroxypropan-2-yl)-3,8,8,17,19-pentamethyl-23,24-dioxaheptacyclo[19.2.1.01,18.03,17.04,14.07,12.012,14]tetracosan-2-ol	Terpenoids	Triterpene	C30H48O4	2	-
5	Genistein 7,4'-di-O-beta-D-glucopyranoside	Flavonoids	Isoflavones	C27H30O15	2	36190-98-4
5	Cochinchinenin A	Flavonoids	Chalcones	C17H18O4	2	221696-69-1
5	Nudol	Quinones	PhenAnthraquinones	C16H14O4	2	86630-46-8
5	2,2,6,8-tetramethyltetracyclo[6.2.1.01,6.07,9]undecan-3-ol	Terpenoids	Sesquiterpenoids	C15H24O	2	-
5	7-Hydroxy-13(17),15-Cleistanthadien-19-Oic Acid	Terpenoids	Ditepenoids	C20H30O3	2	114742-92-6
5	Acremeremophilane A	Terpenoids	Sesquiterpenoids	C15H18O4	2	-
5	Betulin	Terpenoids	Triterpene	C30H50O2	3	473-98-3
5	Apocynoside I	Terpenoids	Sesquiterpenoids	C19H30O8	1	358721-31-0
5	Demethylwedelolactone	Lignans and Coumarins	Coumarins	C15H8O7	2	6468-55-9
5	D-Pantothenic Acid 4'-O-Beta-Glucoside	Others	Vitamin	C15H27NO10	2	29588-37-2
5	Apiosporic acid	Terpenoids	Monoterpenoids	C13H20O3	2	-
5	Microlobidene	Terpenoids	Sesquiterpenoids	C24H30O4	2	89783-66-4
5	2-Ethylpyrazine	Alkaloids	Alkaloids	C6H8N2	3	13925-00-3
5	N-Acetyl-L-Glutamine	Amino acids and derivatives	Amino acids and derivatives	C7H12N2O4	3	2490-97-3
5	Phenyl acetate	Others	Others	C8H8O2	3	122-79-2
5	9,10-Dihydroxystearate	Lipids	Free fatty acids	C18H36O4	2	-
5	(Z)-But-1-ene-1,2,4-tricarboxylate	Organic acids	Organic acids	C7H8O6	2	-
5	Quercetin*	Flavonoids	Flavonols	C15H10O7	1	117-39-5
5	2,4-Dihydroxy-6-methoxyacetophenone	Others	Ketone compounds	C9H10O4	1	3602-54-8
5	[(2R)-2-hydroxy-3-phosphonooxypropyl](Z)-hexadec-9-enoate	Lipids	Glycerol ester	C19H37O7P	1	-
5	Vicianose	Others	Saccharides	C11H20O10	3	14116-69-9
5	Eriodictyol	Flavonoids	Flavanones	C15H12O6	1	552-58-9
5	methyl 3,5-dihydroxy-4-((3,4,5-trihydroxy-6-((sulfooxy)methyl)tetrahydro-2H-pyran-2-yl)oxy)benzoate*	Phenolic acids	Phenolic acids	C14H18O13S	1	-
5	Rhamnetin	Flavonoids	Flavonols	C16H12O7	1	90-19-7
5	Syringoyl-D-Glucose	Phenolic acids	Phenolic acids	C15H20O10	2	-
5	Tricetin 7-O-glucuronide*	Flavonoids	Flavones	C21H18O13	1	-
5	Glutathione disulfide	Amino acids and derivatives	Amino acids and derivatives	C20H32N6O12S2	3	27025-41-8
5	2-(3-Hydroxyphenyl)ethanol 1'-glucoside	Others	Others	C14H20O7	2	-
5	(2R,3S)-3-Isopropylmalate	Organic acids	Organic acids	C7H12O5	3	921-28-8
5	1-(((2-(dimethylamino)ethoxy)(hydroxy)phosphoryl)oxy)-3-hydroxypropan-2-yl (9Z,12Z,15E)-octadeca-9,12,15-trienoate	Lipids	LPE	C25H46NO7P	2	-
5	Methylgallic Acid 3-(6''-Sulfate)Glucoside*	Phenolic acids	Phenolic acids	C14H18O13S	1	-
5	Tricetin 3'-glucuronide*	Flavonoids	Flavones	C21H18O13	1	-
5	3-(((2-(dimethylamino)ethoxy)(hydroxy)phosphoryl)oxy)-2-hydroxypropyl (9Z,12Z,15E)-octadeca-9,12,15-trienoate	Lipids	LPE	C25H46NO7P	1	-
5	5-Acetamidopentanoate	Organic acids	Organic acids	C7H13NO3	3	1072-10-2
5	Kaempferol-3-O-galactoside	Flavonoids	Flavonols	C21H20O11	3	23627-87-4
5	3-Ureidopropionate	Amino acids and derivatives	Amino acids and derivatives	C4H8N2O3	1	462-88-4
5	(4r,5s,8s,9r,10r)-4-(3,4-dihydroxyphenyl)-8,9,10-trihydroxy-1,6-dioxaspiro[4.5]decan-2-one	Others	Others	C14H16O8	2	-
5	7-methyl-3H-2-benzofuran-1-one	Others	Lactones	C9H8O2	2	-
5	5,6-Dihydroxylucidin	Quinones	Anthraquinone	C15H10O7	1	-
5	D-Threonate	Others	Saccharides	C4H8O5	1	3909-12-4
5	8-Hydroxykaempferol	Flavonoids	Flavonols	C15H10O7	2	527-95-7
5	2,3,4-Trihydroxybenzoic acid	Phenolic acids	Phenolic acids	C7H6O5	3	610-02-6
5	alpha-Isopropylmalate	Organic acids	Organic acids	C7H12O5	3	49601-06-1
5	trans-Cinnamate	Phenolic acids	Phenolic acids	C9H8O2	1	140-10-3
5	2-Dehydro-3-deoxy-L-arabinonate	Others	Saccharides	C5H8O5	3	-
5	Itaconate	Organic acids	Organic acids	C5H6O4	1	97-65-4
5	Tryptophan	Amino acids and derivatives	Amino acids and derivatives	C11H12N2O2	1	54-12-6
5	D-Ribose	Others	Saccharides	C5H10O5	1	50-69-1
5	Luteolin-7-O-(6''-eudesmyl)glucoside	Flavonoids	Flavones	C31H30O15	3	-
5	N-(L-Arginino)succinate	Amino acids and derivatives	Amino acids and derivatives	C10H18N4O6	3	2387-71-5
5	4'-Hydroxyacetophenone	Others	Ketone compounds	C8H8O2	3	99-93-4
5	Hydroxy isoliquiritigenin glucoside*	Flavonoids	Chalcones	C21H22O10	2	-
5	Isocoreopsin*	Flavonoids	Flavanones	C21H22O10	1	-
5	(E)-caffeyl alcohol 4-O-β-D-glucopyranoside	Others	Alcohol compounds	C15H20O8	1	-
5	5-methoxycarbonylpentyl alpha-D-mannopyranoside	Others	Others	C13H24O8	1	-
5	2-Acetylphloroglucinol	Others	Ketone compounds	C8H8O4	1	480-66-0
5	Piceatannol	Others	Stilbene	C14H12O4	1	10083-24-6
5	1'-O-(3,4-Dihydroxyphenethyl)-O-caffeoyl-glucoside	Phenolic acids	Phenolic acids	C23H26O11	2	-
5	D-Erythronolactone	Organic acids	Organic acids	C4H6O4	3	15667-21-7
5	Naringenin 7-O-beta-D-glucoside*	Flavonoids	Flavanones	C21H22O10	2	529-55-5
5	Naringenin-4'-O-glucoside*	Flavonoids	Flavanones	C21H22O10	1	-
5	DL-3-Phenyllactic acid*	Phenolic acids	Phenolic acids	C9H10O3	1	828-01-3
5	Isolariciresinol-9-O-xyloside	Lignans and Coumarins	Lignans	C25H32O10	1	-
5	Phloretate*	Phenolic acids	Phenolic acids	C9H10O3	1	501-97-3
5	cis-Aconitate	Organic acids	Organic acids	C6H6O6	3	4023-65-8
5	Azaleatin	Flavonoids	Flavonols	C16H12O7	3	529-51-1
5	Tropate	Phenolic acids	Phenolic acids	C9H10O3	2	552-63-6
5	6,7-dihydroxy-1,3-dimethoxyxanthen-9-one	Flavonoids	Other Flavonoids	C15H12O6	1	-
5	(R)-2-Hydroxyisocaproate	Organic acids	Organic acids	C6H12O3	3	20312-37-2
5	Neosakuranin	Flavonoids	Chalcones	C22H24O10	3	31187-54-9
5	p-Coumaroylmalic acid	Phenolic acids	Phenolic acids	C13H12O7	1	-
5	Kaempferol-3-O-glucuronide	Flavonoids	Flavonols	C21H18O12	1	22688-78-4
5	(4R)-4-methyl-5-{[(2R,3R,4S,5S,6R)-3,4,5-trihydroxy-6-(hydroxymethyl)oxan-2-yl]oxy}pentanoic acid	Organic acids	Organic acids	C12H22O8	2	-
5	6-DeoxyCatalpol	Terpenoids	Monoterpenoids	C15H22O9	3	99499-99-7
5	Eucalyptin (5-Hydroxy-7,4'-dimethoxy-6,8-dimethylflavone)	Flavonoids	Flavones	C19H18O5	3	3122-88-1
5	Glucosyl 2-Hydroxy-4-Methylpentanoic Acid	Organic acids	Organic acids	C12H22O8	1	-
5	Quercetagetin-4'-Methyl Ether	Flavonoids	Flavonols	C16H12O8	1	-
5	3'-O-methyl-ellagic acid-4-O-beta-D-xylopyranoside	Tannins	Tannin	C20H16O12	1	176665-78-4
5	4-(beta-D-glucosyloxy)benzoic acid*	Phenolic acids	Phenolic acids	C13H16O8	1	15397-25-8
5	Gossypetin	Flavonoids	Flavonols	C15H10O8	1	489-35-0
5	3-Hydroxyisovalerate	Organic acids	Organic acids	C5H10O3	3	625-08-1
5	3-(Methoxycarbonyl)propyl-beta-D-glucopyranoside	Organic acids	Organic acids	C11H20O8	2	218607-09-1
5	Dihydrokaempferol-7-O-glucoside	Flavonoids	Flavanonols	C21H22O11	3	-
5	Patuletin-7-O-Galactoside	Flavonoids	Flavonols	C22H22O13	1	-
5	2-Cinnamoyl-1-galloylglucose	Phenolic acids	Phenolic acids	C22H22O11	2	56994-83-3
5	3-hydroxybenzoyl-β-D-glucose	Phenolic acids	Phenolic acids	C13H16O8	1	-
5	2,6-Dimethoxybenzaldehyde	Others	Aldehyde compounds	C9H10O3	1	3392-97-0
5	6-O-Dihydrocaffeoylglucose	Phenolic acids	Phenolic acids	C15H20O9	2	-
5	Pinocembrin	Flavonoids	Flavanones	C15H12O4	2	480-39-7
5	4-caffeoylshikimic acid	Phenolic acids	Phenolic acids	C16H16O8	1	-
5	3,5-dihydroxy-4-{[(2s,3r,4s,5s,6r)-3,4,5-trihydroxy-6-[(sulfooxy)methyl]oxan-2-yl]oxy}benzoic acid*	Phenolic acids	Phenolic acids	C13H16O13S	1	-
5	Pinobanksin	Flavonoids	Flavanonols	C15H12O5	1	548-82-3
5	3,3'-Di-O-methylellagic acid 4'-beta-O-xylopyranoside	Tannins	Tannin	C21H18O12	3	-
5	7-Hydroxycoumarin-O-rhamnoside	Lignans and Coumarins	Coumarins	C15H16O7	3	-
5	3-Hydroxy-5-Methylphenol-1-O-Glucoside	Others	Others	C13H18O7	1	-
5	1-O-Feruloyl 9,10-Dihydroxypalmitic acid	Lipids	Free fatty acids	C26H40O7	2	-
5	3,5-dihydroxy-4-[(2S,3R,4S,5S,6R)-3,4,5-trihydroxy-6-(sulfooxymethyl)oxan-2-yl]oxybenzoic acid*	Phenolic acids	Phenolic acids	C13H16O13S	1	-
5	Dihydroxyoctanoic acid glucoside	Lipids	Free fatty acids	C14H26O9	3	-
5	Adenosine 2'-phosphate	Nucleotides and derivatives	Nucleotides and derivatives	C10H14N5O7P	3	130-49-4
5	5-O-Caffeoylshikimic acid	Phenolic acids	Phenolic acids	C16H16O8	1	73263-62-4
5	Vanilloyl Digalloylglucose	Phenolic acids	Phenolic acids	C28H26O17	2	-
5	Syringetin	Flavonoids	Flavonols	C17H14O8	3	4423-37-4
5	2,6-dihydroxy-7H-chromen-7-one	Others	Chromone	C9H6O4	2	-
5	1-(β-D-Glucopyranosyl)-3-ethyl-4-methyl-1H-pyrrole-2,5-dione	Others	Ketone compounds	C13H19NO7	3	-
5	2-Hydroxypyridine	Alkaloids	Pyridine alkaloids	C5H5NO	3	142-08-5
5	Feruloylmalic acid	Phenolic acids	Phenolic acids	C14H14O8	3	-
5	12-Sulfooxy-9,10-Dihydrojasmonic Acid	Organic acids	Organic acids	C12H20O7S	2	-
5	methyl 4-hydroxy-3,5-bis[[(3R,4S,5R,6R)-3,4,5-trihydroxy-6-(hydroxymethyl)oxan-2-yl]oxy]benzoate	Phenolic acids	Phenolic acids	C20H28O15	2	-
5	Ascorbate	Others	Vitamin	C6H8O6	2	50-81-7
5	3-[(1-Carboxyvinyl)oxy]benzoate	Phenolic acids	Phenolic acids	C10H8O5	3	16929-37-6
5	5-O-p-Coumaroyl Galactonic Acid	Phenolic acids	Phenolic acids	C15H18O9	3	-
5	Feruloyltartaric acid (Fertaric acid)	Phenolic acids	Phenolic acids	C14H14O9	3	-
5	Patuletin	Flavonoids	Flavonols	C16H12O8	1	519-96-0
5	Dioxindole-3-acetic acid	Alkaloids	Plumerane	C10H9NO4	3	-
5	(5Z,8Z,11Z,14Z,17Z)-Icosapentaenoic acid	Lipids	Free fatty acids	C20H30O2	2	10417-94-4
5	Hymenoside M	Others	Others	C11H20O8	2	-
5	2-Hydroxy-4-methylpentanoic acid	Organic acids	Organic acids	C6H12O3	3	498-36-2
5	Herbacetin 4'-glucoside	Flavonoids	Flavonols	C21H20O12	2	74355-98-9
5	Creatine	Amino acids and derivatives	Amino acids and derivatives	C4H9N3O2	3	57-00-1
5	2-O-Feruloylglucaric Acid	Phenolic acids	Phenolic acids	C16H18O11	3	-
5	Orcinol	Phenolic acids	Phenolic acids	C7H8O2	3	504-15-4
5	12-hydroxy jasmonoyl sulfate	Organic acids	Organic acids	C12H18O7S	1	-
5	13-Deoxytetrodecamycin	Terpenoids	Sesquiterpenoids	C18H22O5	2	-
5	p-Hydroxypropiophenone	Others	Ketone compounds	C9H10O2	3	70-70-2
5	Methylgalloyl-glucose-arabinoside	Phenolic acids	Phenolic acids	C19H26O14	2	-
5	salicylate-6-O-β-D-glucopyranosylbenzoic acid	Phenolic acids	Phenolic acids	C14H18O9	2	-
5	Majoroside	Terpenoids	Monoterpenoids	C17H24O10	3	134140-02-6
5	dihydrodehydrodiconiferyl alcohol-9-O-β-D-glucopyranoside	Lignans and Coumarins	Lignans	C26H34O11	3	-
5	2,3'-Di-feruloyl sucrose	Phenolic acids	Phenolic acids	C32H38O17	2	-
5	Imperanene glucoside	Others	Others	C25H32O10	2	-
5	Salicin 7-O-Ferulate	Phenolic acids	Phenolic acids	C23H26O10	2	-
5	7-Deazaadenosine	Nucleotides and derivatives	Nucleotides and derivatives	C11H14N4O4	3	69-33-0
5	Acetyl-2-β-D-glucopyranosyloxy-5-hydroxy-phenylacetic acid	Phenolic acids	Phenolic acids	C16H20O10	1	-
5	1,4-Di-O-galloyl-2-O-p-coumaroyl-β-D-glucose*	Phenolic acids	Phenolic acids	C29H26O16	3	-
5	2-Caffeoyl-L-tartaric acid (Caftaric acid)	Phenolic acids	Phenolic acids	C13H12O9	3	67879-58-7
5	Grevilloside F	Phenolic acids	Phenolic acids	C15H18O9	2	1094004-50-8
5	Gentisic acid 2-O-(6''-O-Feruloyl)Glucoside*	Phenolic acids	Phenolic acids	C23H24O12	3	-
5	(+)-Syringaresinol O-beta-D-glucoside	Lignans and Coumarins	Lignans	C28H36O13	2	7374-79-0
5	Securoside A	Phenolic acids	Phenolic acids	C32H38O17	1	107172-40-7
5	5,7,2',4'-Tetrahydroxy-5'-Methoxyisoflavone	Flavonoids	Isoflavones	C16H12O7	2	67978-85-2
5	Undecylenic acid	Lipids	Free fatty acids	C11H20O2	3	112-38-9
5	Salicin	Phenolic acids	Phenolic acids	C13H18O7	2	138-52-3
5	Flavokawain C	Flavonoids	Chalcones	C17H16O5	2	37308-75-1
5	Sulfo jasmonate	Others	Others	C12H18O7S	2	-
5	Methyl 4,6-di-O-galloyl-D-glucoside	Phenolic acids	Phenolic acids	C21H22O14	2	-
5	Tetrahydroswertianolin	Flavonoids	Other Flavonoids	C20H24O11	3	189289-76-7
5	Piceatannol-3'-O-glucoside*	Others	Stilbene	C20H22O9	1	94356-26-0
5	1-p-Coumaroyl-3-feruloyl-sucrose*	Phenolic acids	Phenolic acids	C31H36O16	2	-
5	trans-Cinnamoyl beta-D-glucoside	Phenolic acids	Phenolic acids	C15H18O7	2	40004-96-4
5	1,6-Di-O-galloyl-2-O-p-coumaroyl-β-D-glucose*	Phenolic acids	Phenolic acids	C29H26O16	3	115713-49-0
5	Myricetin-3,7,3'-trimethyl ether	Flavonoids	Flavonols	C18H16O8	3	-
5	Manglieside A	Phenolic acids	Phenolic acids	C15H20O7	2	-
5	5-[2-(furan-3-yl)ethyl]-5,6,8a-trimethyl-3,4,4a,6,7,8-hexahydronaphthalene-1-carboxylic acid	Terpenoids	Ditepenoids	C20H28O3	3	-
5	2,3-Dihydroxyurs-12-en-28-oic acid methyl ester (Corosolic acid methyl ester)	Terpenoids	Triterpene	C31H50O4	3	4518-70-1
5	Kaur-16-en-18-oic acid	Terpenoids	Ditepenoids	C20H30O2	2	6730-83-2
5	Isorhapontigenin*	Others	Stilbene	C15H14O4	2	32507-66-7
5	3,3'-Di-p-coumaroyl sucrose	Phenolic acids	Phenolic acids	C30H34O15	3	-
5	2-O-Salicyl-6-O-Galloyl-D-Glucose	Phenolic acids	Phenolic acids	C20H20O12	3	-
5	5-ethyl-2-hydroxycyclohepta-2,4,6-trien-1-one	Others	Ketone compounds	C9H10O2	2	-
5	S-Sulfo-L-cysteine	Amino acids and derivatives	Amino acids and derivatives	C3H7NO5S2	3	1637-71-4
5	Umbelliferone	Lignans and Coumarins	Coumarins	C9H6O3	2	93-35-6
5	Cinnamoyltartaric acid	Phenolic acids	Phenolic acids	C13H12O7	3	-
5	Naringenin-5-methyl ether	Flavonoids	Flavones	C16H14O5	1	61823-56-1
5	3'-p-Coumaroyl-3-feruloyl-sucrose*	Phenolic acids	Phenolic acids	C31H36O16	2	-
5	Citrusin C; Eugenol Glucoside	Phenolic acids	Phenolic acids	C16H22O7	2	18604-50-7
5	Akeboside Std	Terpenoids	Triterpene Saponin	C41H66O13	2	20853-58-1
5	Desmethylagrimonolide-6-O-glucoside	Lignans and Coumarins	Coumarins	C23H26O10	1	1257408-55-1
5	2-(acetyloxy)-5-ethyl-2,3-dimethylhexanedioicacid	Organic acids	Organic acids	C12H20O6	1	-
5	Benzyl acetate	Organic acids	Organic acids	C9H10O2	3	140-11-4
5	1-desmethylaurantio-obtusin 2-O-β-D-glucopyranoside	Quinones	Anthraquinone	C22H22O12	2	-
5	Cannabiorcichromenic acid	Others	Others	C18H22O4	2	63953-75-3
5	12-Hydroxyoctadecanoic acid	Lipids	Free fatty acids	C18H36O3	3	106-14-9
5	4-methoxy-9,10-dihydrophenanthrene-1,2,7-triol	Others	Others	C15H14O4	2	-
5	Orchinol	Quinones	PhenAnthraquinones	C16H16O3	1	41060-20-2
5	2-[2-(3,5-dimethoxyphenyl)ethenyl]phenol*	Others	Stilbene	C16H16O3	1	-
5	Pterostilbene*	Others	Stilbene	C16H16O3	1	537-42-8
5	2-Hydroxy-3-(4-Hydroxyphenyl)Propanoic Acid*	Phenolic acids	Phenolic acids	C9H10O4	3	23508-35-2
5	Phenylpropanoate	Phenolic acids	Phenolic acids	C9H10O2	3	501-52-0
5	2-Methoxycinnamic acid	Phenolic acids	Phenolic acids	C10H10O3	2	6099-03-2
5	4-Hydroxy-7-methoxycoumarin-β-rhamnoside	Lignans and Coumarins	Coumarins	C16H18O8	3	-
5	Phloretin-4'-O-[4',6'-O-(S)-HHDP]-β-D-glucoside	Flavonoids	Chalcones	C35H30O18	2	-
5	2,3,3-trihydroxypropyl octadeca-9,12-dienoate	Lipids	Free fatty acids	C21H38O5	3	-
5	5,7-Dihydroxy-3-(4-Hydroxybenzyl)-4-Chromanone	Flavonoids	Other Flavonoids	C16H14O5	1	96911-00-1
5	Kaempferol 3-O-beta-D-(p-coumaroyl)-sambubioside	Flavonoids	Flavonols	C35H34O17	2	-
5	3,4-dihydroxyallyl benzene-4-O-[α-L-rhamnosyl-(1→6)]-β-D-glucopyranoside	Phenolic acids	Phenolic acids	C21H30O11	2	-
5	2-Phenylpropionic Acid	Organic acids	Organic acids	C9H10O2	3	7782-26-5
5	3-Dimethylallyl-4-hydroxybenzoate	Phenolic acids	Phenolic acids	C12H14O3	2	1138-41-6
5	3'-Hydroxypterostilbene	Others	Stilbene	C16H16O4	1	475231-21-1
5	20-Carboxyarachidonic Acid	Lipids	Free fatty acids	C20H30O4	2	79551-84-1
5	4-Methoxycinnamic acid	Phenolic acids	Phenolic acids	C10H10O3	3	830-09-1
5	4'-Hydroxy-5,7-dimethoxyflavanone	Flavonoids	Flavanones	C17H16O5	3	-
5	Chicoric acid	Phenolic acids	Phenolic acids	C22H18O12	3	70831-56-0
5	4-Methoxysalicylic Acid	Phenolic acids	Phenolic acids	C8H8O4	3	2237-36-7
5	3-Methoxybenzoic acid	Phenolic acids	Phenolic acids	C8H8O3	1	586-38-9
5	4-Hydroxycoumarin di-glucoside	Lignans and Coumarins	Coumarins	C21H26O13	3	-
5	Kaempferol-3-O-glucuronide-7-O-glucoside	Flavonoids	Flavonols	C27H28O17	3	-
5	Methylsalicylate-2-O-glucoside	Phenolic acids	Phenolic acids	C14H18O8	1	10019-60-0
5	4-Allylcatechol	Others	Others	C9H10O2	1	1126-61-0
5	Protocatechuic acid 1-O-(Glucosylvanilloyl)	Phenolic acids	Phenolic acids	C21H22O12	1	-
5	Salicin 6'-O-Ferulate	Phenolic acids	Phenolic acids	C23H26O10	3	-
5	tripterifordin	Terpenoids	Ditepenoids	C20H30O3	3	139122-81-9
5	1,2-Di-O-galloyl-5-O-Cinnamoyl-β-D-glucose	Phenolic acids	Phenolic acids	C29H26O15	2	-
5	3,4-dihydroxy-allylbenzene-3-O-β-D-glucopyranoside	Others	Others	C15H20O7	3	-
5	2'-Hydroxy-4'-Methylacetophenone	Phenolic acids	Phenolic acids	C9H10O2	3	6921-64-8
5	3,4-methylenedioxy cinnamyl alcohol	Others	Alcohol compounds	C10H10O3	1	17581-86-1
5	(7S,8S-Threo-3',4,7,9-tetrahydroxy-3-methoxy-8-O-4'-neolignan-9'-O-rhamnoside	Lignans and Coumarins	Lignans	C25H34O11	3	-
5	20-HETE	Lipids	Free fatty acids	C20H32O3	3	79551-86-3
5	Demethylgeranyl 6-O-xylopyranosyl-glucopyranoside	Others	Others	C20H34O10	3	-
5	1,2-Di-O-galloyl-3-O-Cinnamoyl-β-D-glucose	Phenolic acids	Phenolic acids	C29H26O15	2	-
5	1-(3-Carboxypropyl)cyclopentanecarboxylic acid	Organic acids	Organic acids	C10H16O4	2	-
5	Phenyllactate	Phenolic acids	Phenolic acids	C9H10O3	1	7326-19-4
5	5-hydroxy-2-methoxyxanthen-9-one	Flavonoids	Other Flavonoids	C14H10O4	2	141766-17-8
5	Tricin-5-O-Glucoside	Flavonoids	Flavones	C23H24O12	2	32769-00-9
5	(-)-Vestitol	Flavonoids	Isoflavones	C16H16O4	3	35878-41-2
5	5-methoxy-2-(7-methoxy-4H-chromen-3-yl)phenol	Flavonoids	Other Flavonoids	C17H16O4	2	-
5	Indolelactate	Alkaloids	Plumerane	C11H11NO3	3	1821-52-9
5	methyl 1-hydroxy-6,6,9-trimethyl-3-pentyl-6H-benzo[c]chromene-2-carboxylate	Phenolic acids	Phenolic acids	C23H28O4	2	-
5	1-Octen-3-ol-3-o-beta-D-xylopyranosyl(1->6)-beta-D-glucopyranoside	Others	Alcohol compounds	C19H34O10	2	-
5	n-Propyl gallate	Phenolic acids	Phenolic acids	C10H12O5	3	121-79-9
5	HydroxyAloe-emodin-8-O-glucoside	Quinones	Anthraquinone	C21H20O11	3	-
5	Rhapontigenin*	Others	Stilbene	C15H14O4	2	500-65-2
5	Eriodictyol chalcone	Flavonoids	Chalcones	C15H12O6	2	73692-51-0
5	1,3-Di-p-coumaroyl sucrose	Phenolic acids	Phenolic acids	C30H34O15	3	-
6	Phosphotyrosine	Amino acids and derivatives	Amino acids and derivatives	C9H12NO6P	3	21820-51-9
6	N-Methyl-Trans-4-Hydroxy-L-Proline	Amino acids and derivatives	Amino acids and derivatives	C6H11NO3	3	4252-82-8
6	Indole-3-carboxaldehyde	Alkaloids	Plumerane	C9H7NO	3	487-89-8
6	Quercetin-5,4'-di-O-glucoside	Flavonoids	Flavonols	C27H30O17	2	-
6	LysoPE 15:0*	Lipids	LPE	C20H42NO7P	3	-
6	LysoPC 18:2	Lipids	LPC	C26H50NO7P	1	-
6	Quercetin-3-O-(6''-O-p-Coumaroyl)galactoside*	Flavonoids	Flavonols	C30H26O14	1	-
6	Cypellogin B	Flavonoids	Flavonols	C31H34O14	1	-
6	(2S)-2-ethyl-N-(2-phenylethyl)hexanamide*	Alkaloids	Alkaloids	C16H25NO	1	-
6	7-Oxodehydroabietic acid	Terpenoids	Ditepenoids	C20H26O3	2	18684-55-4
6	LysoPE 15:0(2n isomer)*	Lipids	LPE	C20H42NO7P	3	-
6	1,4,8-Trihydroxynaphthalene-1-O-glucoside	Quinones	Quinones	C16H18O8	1	39015-63-9
6	(2-aminoethoxy)({3-hydroxy-2-[(5E,8E,11E)-icosa-5,8,11-trienoyloxy]propoxy})phosphinic acid*	Lipids	LPE	C25H46NO7P	1	-
6	LysoPE 20:3(2n isomer)*	Lipids	LPE	C25H46NO7P	1	-
6	(2-aminoethoxy)[2-hydroxy-3-(octadeca-9,12,15-trienoyloxy)propoxy]phosphinic acid*	Lipids	LPE	C23H42NO7P	1	-
6	LysoPE 18:3*	Lipids	LPE	C23H42NO7P	1	-
6	LysoPE 20:3*	Lipids	LPE	C25H46NO7P	1	-
6	Tetradecyldiethanolamine	Alkaloids	Alkaloids	C18H39NO2	1	18924-66-8
6	23,24,29-Trihydroxy-3-Oxo-Olean-12-En-28-Oic Acid	Terpenoids	Triterpene	C30H46O6	2	-
6	Myricetin-3-O-galactoside*	Flavonoids	Flavonols	C21H20O13	1	15648-86-9
6	Myricetin-3-O-β-D-glucoside*	Flavonoids	Flavonols	C21H20O13	1	19833-12-6
6	3',5',5,7-Tetrahydroxy-4'-methoxyflavanone-3'-O-glucoside	Flavonoids	Flavanones	C22H24O12	2	-
6	Gossypetin-3-O-glucoside*	Flavonoids	Flavonols	C21H20O13	1	-
6	4-(2,4,6-Trihydroxybenzoyl)-3-Formyl-5-Hydroxybenzoic acid	Phenolic acids	Phenolic acids	C15H10O8	1	-
6	Pelargonidin-3-O-arabinoside	Flavonoids	Anthocyanidins	C20H19O9+	2	-
6	quercetin-3-O-(2''-benzoyl)-glucoside	Flavonoids	Flavonols	C28H24O13	1	-
6	Hydroxymethyl coumarin glucoside	Lignans and Coumarins	Coumarins	C16H18O8	2	-
6	Grayanotoxin XIX	Terpenoids	Ditepenoids	C20H30O3	1	75829-08-2
6	Prodelphinidin B*	Flavonoids	Other Flavonoids	C30H26O14	1	86631-36-9
6	Quercetin-3'-(6''-O-p-Coumaroyl)glucoside*	Flavonoids	Flavonols	C30H26O14	1	-
6	6,7,3',4'-Tetrahydroxyaurone-6-O-(6''-O-p-Coumaroyl)glucoside*	Flavonoids	Aurones	C30H26O13	1	-
6	Kaempferol-3-O-(6''-p-Coumaroyl)galactoside*	Flavonoids	Flavonols	C30H26O13	1	-
6	Hyp-Ser	Amino acids and derivatives	Amino acids and derivatives	C8H14N2O5	3	-
6	3',4',5,5',6,7-hexahydroxyflavone 6-glucoside	Flavonoids	Flavones	C21H20O13	1	-
6	Quercetin-3-O-(6''-O-p-Coumaroyl)glucoside*	Flavonoids	Flavonols	C30H26O14	1	-
6	Feruloylsuccinic acid dimethyl ester*	Phenolic acids	Phenolic acids	C16H18O8	1	-
6	8-hydroxy-5-(7-hydroxy-2-oxochromen-8-yl)oxy-7-[(2S,3R,4S,5S,6R)-3,4,5-trihydroxy-6-(hydroxymethyl)oxan-2-yl]oxychromen-2-one	Lignans and Coumarins	Lignans	C24H20O13	1	-
6	Orientin-7-O-glucoside*	Flavonoids	Flavones	C27H30O16	3	-
6	Apigenin 7-xyloside	Flavonoids	Flavones	C20H18O9	2	54595-43-6
6	Luteolin 3'-methyl ether 5,4'-diglucoside	Flavonoids	Flavones	C28H32O16	2	-
6	Quercetin 3-(6''-feruloylgalactoside)	Flavonoids	Flavonols	C31H28O15	1	-
6	2,3,4,6-Tetramethoxystyrene	Others	Others	C12H16O4	3	-
6	3',4',5'-O-Trimethyltricetin	Flavonoids	Flavones	C18H16O7	3	18103-42-9
6	Pro-Cys-Glu	Amino acids and derivatives	Amino acids and derivatives	C13H21N3O6S1	3	-
6	Eucalmaidin D	Terpenoids	Monoterpenoids	C31H34O14	1	1187303-39-4
6	2-ethyl-N-(2-phenylethyl)hexanamide*	Alkaloids	Alkaloids	C16H25NO	1	-
6	Delphinidin 3-O-(6-caffeoyl-beta-D-glucoside)	Flavonoids	Anthocyanidins	C30H27O15+	1	-
6	4-amino-5-oxo-5-(pentylamino)pentanoic acid	Amino acids and derivatives	Amino acids and derivatives	C10H20N2O3	3	-
6	Polydatin	Others	Stilbene	C20H22O8	1	-
6	Chrysoeriol-6-C-rhamnoside-7-O-rhamnoside	Flavonoids	Flavones	C28H32O14	3	-
6	Genistein 5-O-glucoside*	Flavonoids	Isoflavones	C21H20O10	1	128508-06-5
6	8,4'-Dihydroxyflavone-5-glucoside*	Flavonoids	Flavones	C21H20O10	1	-
6	Peonidin 3-O-sophoroside	Flavonoids	Anthocyanidins	C28H33O16+	1	-
6	Myricetin 3-alpha-L-arabinofuranoside*	Flavonoids	Flavonols	C20H18O12	1	35589-22-1
6	5,7-dihydroxy-3-{[(2S,3R,4S,5R,6R)-3,4,5-trihydroxy-6-({[(2R,3R,4S,5R,6R)-3,4,5-trihydroxy-6-(hydroxymethyl)oxan-2-yl]oxy}methyl)oxan-2-yl]oxy}-2-(3,4,5-trihydroxyphenyl)chromen-4-one*	Flavonoids	Flavonols	C27H30O18	1	-
6	5,8a-dimethyl-1,3,4,4a,7,8-hexahydronaphthalen-2-one*	Terpenoids	Sesquiterpenoids	C12H18O	2	-
6	N-Cinnamoylputrescine	Alkaloids	Phenolamine	C13H18N2O	3	-
6	Grayanotoxin XVIII	Terpenoids	Ditepenoids	C20H32O4	3	70474-76-9
6	p-Digalloyl acid	Phenolic acids	Phenolic acids	C15H12O8	2	-
6	Vicenin-2	Flavonoids	Flavones	C27H30O15	3	23666-13-9
6	Icariside B6	Terpenoids	Sesquiterpenoids	C19H32O7	1	-
6	Kaempferol 5-methyl ether 3-galactoside-4'-glucoside	Flavonoids	Flavonols	C28H32O16	2	-
6	Pelargonidin 3-O-glucoside	Flavonoids	Anthocyanidins	C21H21O10+	3	47684-27-5
6	dihydroxy-tetrahydroxyflavone	Flavonoids	Flavones	C15H10O8	2	-
6	Gossypetin-8-Xylose*	Flavonoids	Flavonols	C20H18O12	1	-
6	quercetin-3-O-pentosyl-7-O-hexoside*	Flavonoids	Flavonols	C26H28O16	1	-
6	His-Gln-Gly	Amino acids and derivatives	Amino acids and derivatives	C13H20N6O5	3	-
6	4',5,6,7-Tetramethoxyflavanone	Flavonoids	Flavanones	C19H20O6	3	2569-77-9
6	6-Hydroxyluteolin 7-sambubioside*	Flavonoids	Flavones	C26H28O16	1	-
6	Dehydrodiconiferyl alcohol-gamma'-O-glucoside	Lignans and Coumarins	Lignans	C26H32O11	3	-
6	Butylamine	Alkaloids	Alkaloids	C4H11N	3	109-73-9
6	Myricetin 7-(6''-galloylglucoside)	Flavonoids	Flavonols	C28H24O17	2	-
6	Grayanotoxin B	Terpenoids	Ditepenoids	C26H42O9	3	-
6	6,8-dihydroxy-2-[2-(3'-hydroxy-4'-methoxyphenyl)ethyl]chromone	Others	Chromone	C18H16O6	1	-
6	13-Oxo-8(14)-Podocarpen-18-Oic Acid	Terpenoids	Ditepenoids	C17H24O3	2	63976-69-2
6	Andrographidine E aglycone	Flavonoids	Flavones	C18H16O6	2	1165-40-8
6	2,2-Dimethyl-3-Methylidenebicyclo[2.2.1]Heptan-7-ol	Terpenoids	Monoterpenoids	C10H16O	2	-
6	5-Desmethylsinensetin	Flavonoids	Flavones	C19H18O7	3	21763-80-4
6	Phe-Leu-Cys	Amino acids and derivatives	Amino acids and derivatives	C18H27N3O4S1	3	-
6	Asn-Glu-Asp	Amino acids and derivatives	Amino acids and derivatives	C13H20N4O9	3	-
6	3-Hydroxy-4-methyl-5-(3,4,5-trihydroxybenzoyl)oxybenzoic acid	Phenolic acids	Phenolic acids	C15H12O8	2	-
6	Eupatorin; 3',5-Dihydroxy-4',6,7-Trimethoxyflavone	Flavonoids	Flavones	C18H16O7	3	855-96-9
6	Delphinidin-3-O-arabinoside	Flavonoids	Anthocyanidins	C20H19O11+	1	-
6	6,14-dihydroxy-7-methoxy-13-{[(2s,3r,4s,5s,6r)-3,4,5-trihydroxy-6-(hydroxymethyl)oxan-2-yl]oxy}-2,9-dioxatetracyclo[6.6.2.04,16.011,15]hexadeca-1(15),4,6,8(16),11,13-hexaene-3,10-dione	Tannins	Tannin	C21H18O13	2	-
6	8-Hydroxykaempferol-3-sophoroside	Flavonoids	Flavonols	C27H30O17	1	-
6	3'-O-Methyltricetin-5-O-glucoside*	Flavonoids	Flavones	C22H22O12	2	-
6	Gallocatechin-(4alpha->6)-catechin	Tannins	Proanthocyanidins	C30H26O13	2	110064-49-8
6	Delphinidin 3-O-beta-D-sambubioside	Flavonoids	Anthocyanidins	C26H29O16+	2	53158-73-9
6	Farrerol-5,7-di-O-glucoside	Flavonoids	Flavanones	C29H36O15	2	-
6	Resveratroloside*	Others	Stilbene	C20H22O8	1	38963-95-0
6	Ethanolamine phosphate	Alkaloids	Alkaloids	C2H8NO4P	3	1071-23-4
6	Fumarate*	Organic acids	Organic acids	C4H4O4	2	110-17-8
6	Oxalate	Organic acids	Organic acids	C2H2O4	3	144-62-7
6	Succinate semialdehyde	Organic acids	Organic acids	C4H6O3	3	692-29-5
6	Melezitose	Others	Saccharides	C18H32O16	1	597-12-6
6	Malic acid-1-O-diglucoside	Organic acids	Organic acids	C16H26O15	2	-
6	Quercetin 7-O-p-coumaroyl rhamnoside	Flavonoids	Flavonols	C30H26O13	2	-
6	2-oxo-5-pentyloxolane-3-carboxylic acid	Organic acids	Organic acids	C10H16O4	2	-
6	3,23-Dihydroxylup-20(29)-en-28-oic acid (23-Hydroxybetulinic acid)	Terpenoids	Triterpene	C30H48O4	3	161984-22-1
6	Quercetin 5-O-p-coumaroyl rhamnoside	Flavonoids	Flavonols	C30H26O13	2	-
6	2-Decenedioic acid	Lipids	Free fatty acids	C10H16O4	1	37443-67-7
6	4,4'-Dihydroxybibenzyl	Phenolic acids	Phenolic acids	C14H14O2	1	6052-84-2
6	1,5-Anhydro-D-glucitol	Others	Saccharides	C6H12O5	3	154-58-5
6	4,5,8-Trihydroxy-α-tetralone-5-O-glucoside	Quinones	Naphthol	C16H20O9	1	-
6	Piceid*	Others	Stilbene	C20H22O8	1	27208-80-6
6	1-O-rhamnose-3-O-Caffeoyl Quinic Acid	Phenolic acids	Phenolic acids	C22H28O13	3	-
6	Soyasapogenol B	Terpenoids	Triterpene	C30H50O3	3	595-15-3
6	D-Galacturonate*	Others	Saccharides	C6H10O7	1	685-73-4
6	D-Glucuronate*	Others	Saccharides	C6H10O7	1	528-16-5
6	(2S)-2,4-dihydroxy-N-[(2R,3S,4S,5S,6S)-4-hydroxy-5,6-dimethoxy-2-methyloxan-3-yl]butanamide	Alkaloids	Alkaloids	C12H23NO7	1	-
6	aceroside Ⅷ	Phenolic acids	Phenolic acids	C30H42O12	3	-
6	Hydroxy ricinoleic acid	Lipids	Free fatty acids	C18H34O4	2	-
6	3-Oxopentanedioic acid	Organic acids	Organic acids	C5H6O5	3	542-05-2
6	5,7-Dihydroxy-4-oxo-2-(3,4,5-trihydroxyphenyl)-4H-chromen-3-yl-alloside	Others	Others	C21H20O13	1	-
6	Hexadecanal	Lipids	Free fatty acids	C16H32O	3	629-80-1
6	2-hydroxynonanoic acid	Lipids	Free fatty acids	C9H18O3	1	-
6	2-Oxoglutarate	Organic acids	Organic acids	C5H6O5	3	328-50-7
6	2-Methyl-3-oxoadipate	Organic acids	Organic acids	C7H10O5	1	-
6	D-Gluconic acid	Others	Saccharides	C6H12O7	1	526-95-4
6	Citric Acid	Organic acids	Organic acids	C6H8O7	1	77-92-9
6	Indole-5-carboxylic acid*	Alkaloids	Plumerane	C9H7NO2	3	1670-81-1
6	D-Sorbitol	Others	Saccharides	C6H14O6	3	50-70-4
6	3-Dehydro-L-threonate	Others	Saccharides	C4H6O5	1	-
6	Quercetin 3-O-(2''-Z-p-coumaroylarabinoside)*	Flavonoids	Flavonols	C29H24O13	1	-
6	N-(1-Deoxy-1-fructosyl)Leucine	Amino acids and derivatives	Amino acids and derivatives	C12H23NO7	1	-
6	5-O-Galloylshikimic acid	Phenolic acids	Phenolic acids	C14H14O9	1	95719-51-0
6	Quercetin 3-O-(3''-Z-p-coumaroylarabinoside)*	Flavonoids	Flavonols	C29H24O13	1	-
6	1-O-p-Coumaroyl Galactonic Acid	Phenolic acids	Phenolic acids	C15H18O9	2	-
6	2,4-Dihydroxy-6-pentylbenzoate	Phenolic acids	Phenolic acids	C12H16O4	3	491-72-5
6	4-O-(4'-O-alpha-D-Glucopyranosyl)caffeoylquinic acid	Phenolic acids	Phenolic acids	C22H28O14	2	1401352-62-2
6	Protocatechuic acid 4-O-(2''-O-Vanilloyl)Glucoside	Phenolic acids	Phenolic acids	C21H22O12	3	-
6	Pisiferic acid	Terpenoids	Ditepenoids	C20H28O3	2	67494-15-9
6	Procyanidin A1*	Tannins	Proanthocyanidins	C30H24O12	2	103883-03-0
6	3-Hydroxyoctadecanoic Acid	Lipids	Free fatty acids	C18H36O3	3	45261-96-9
6	Myricetin-3-O-xyloside*	Flavonoids	Flavonols	C20H18O12	1	-
6	rhodomollein XIII*	Terpenoids	Ditepenoids	C22H36O7	1	54781-72-5
6	Myricetin-3-O-arabinoside*	Flavonoids	Flavonols	C20H18O12	1	132679-85-7
6	2-(2-(3,4-dihydroxyphenyl)-2-methoxyethoxy)-6-(hydroxymethyl)tetrahydro-2H-pyran-3,4,5-tri	Phenolic acids	Phenolic acids	C15H22O9	2	-
6	Grayanotoxin I*	Terpenoids	Ditepenoids	C22H36O7	1	4720-09-6
6	3-O-p-Coumaroyl Galactonic Acid	Phenolic acids	Phenolic acids	C15H18O9	3	-
6	(1R,3S,4S,5S)-3-((3-(((2R,3S,4R,5R,6S)-6-(5,7-dihydroxy-2-methyl-4-oxo-4H-chromen-6-yl)-3,4,5-trihydroxytetrahydro-2H-pyran-2-yl)methoxy)-3-(4-hydroxyphenyl)propanoyl)oxy)-1,4,5-trihydroxycyclohexane-1-carboxylic acid	Others	Others	C32H36O17	2	-
6	{6-[(4,8-dihydroxynaphthalen-1-yl)oxy]-3,4,5-trihydroxyoxan-2-yl}methyl 3,4,5-trihydroxybenzoate	Others	Others	C23H22O12	2	-
6	3-O-Caffeoyl-4-O-p-Coumaroylquinic acid*	Phenolic acids	Phenolic acids	C25H24O11	1	-
6	1-O-Galloyl-6-O-p-Coumaroyl-β-D-glucose	Phenolic acids	Phenolic acids	C22H22O12	2	-
6	Secoisolariciresinol-9'-O-xyloside	Lignans and Coumarins	Lignans	C25H34O10	3	-
6	Isorhamnetin-6-C-Glucoside	Flavonoids	Flavonols	C23H26O11	3	1237479-05-8
6	Jasminoside F-glucoside	Terpenoids	Monoterpenoids	C22H36O13	2	-
6	5-O-p-Coumaroylshikimic acid O-glucoside	Phenolic acids	Phenolic acids	C22H26O12	3	-
6	3-O-Caffeoyl-5-O-p-Coumaroylquinic acid*	Phenolic acids	Phenolic acids	C25H24O11	1	-
6	3,5-Digalloylshikimic acid	Phenolic acids	Phenolic acids	C23H26O11	3	95753-52-9
7	Ser-Trp	Amino acids and derivatives	Amino acids and derivatives	C14H17N3O4	3	94421-70-2
7	Phe-Ser	Amino acids and derivatives	Amino acids and derivatives	C12H16N2O4	2	16053-39-7
7	2-[6-Ethenyl-3,6-Dimethyl-7-(Prop-1-En-2-Yl)-Octahydro-1-Benzofuran-2-Ylidene]Acetaldehyde	Terpenoids	Ditepenoids	C17H24O2	2	-
7	1-Amino-1-cyclobutane-carboxylic-acid*	Amino acids and derivatives	Amino acids and derivatives	C5H9NO2	1	22264-50-2
7	4-Methylazetidine-2-Carboxylic acid	Alkaloids	Alkaloids	C5H9NO2	1	1779725-63-1
7	3-Pyrrolidine carboxylic acid*	Amino acids and derivatives	Amino acids and derivatives	C5H9NO2	1	-
7	Sphinganine	Lipids	Sphingolipids	C18H39NO2	1	764-22-7
7	3-(1H-Indol-3-yl)propanoate	Alkaloids	Plumerane	C11H11NO2	3	830-96-6
7	3-Indoleacetonitrile	Alkaloids	Plumerane	C10H8N2	3	771-51-7
7	1,3-dihydroxy-2,3,3a,4-tetrahydropyrrolo[2,1-b]quinazolin-9(1H)-one	Alkaloids	Alkaloids	C11H12N2O3	2	-
7	furo[2,3-h]quinoline	Alkaloids	Quinoline alkaloids	C11H7NO	1	-
7	Synephrine	Alkaloids	Alkaloids	C9H13NO2	3	94-07-5
7	2-[(1S,4R)-3,3-dimethyl-2-bicyclo[2.2.1]heptanylidene]acetic acid	Organic acids	Organic acids	C11H16O2	2	-
7	(1R,4Ar)-7-Isopropylidene-1,4A-Dimethyl-6-Methylene-Decalin-1,4-diol	Terpenoids	Sesquiterpenoids	C16H26O2	1	-
7	Nicotinamide	Others	Vitamin	C6H6N2O	2	98-92-0
7	Pyridoxal	Others	Vitamin	C8H9NO3	3	66-72-8
7	2,6-diamino-7-methyl-5-oxooctanoic acid	Amino acids and derivatives	Amino acids and derivatives	C9H18N2O3	3	-
7	Α-hydroxyquinoline*	Alkaloids	Alkaloids	C9H7NO	1	-
7	5-Methoxyindoleacetate	Alkaloids	Plumerane	C11H11NO3	3	3471-31-6
7	L-Glutaminyl-L-tryptophan	Amino acids and derivatives	Amino acids and derivatives	C16H20N4O4	3	66851-83-0
7	Pro-Asp	Amino acids and derivatives	Amino acids and derivatives	C9H14N2O5	3	85227-98-1
7	4-(2,3,6-Trimethylphenyl)butan-2-ol	Others	Alcohol compounds	C13H20O	2	-
7	Procyanidin B5*	Tannins	Proanthocyanidins	C30H26O12	2	12798-57-1
7	Tatarine	Alkaloids	Alkaloids	C15H20N2O6	2	-
7	naphthisoxazol A*	Alkaloids	Alkaloids	C11H9NO2	1	-
7	5-(2-aminoethyl)-8-hydroxyquinolin-2(1H)-one	Alkaloids	Alkaloids	C11H12N2O2	1	94592-62-8
7	Allamandin	Terpenoids	Monoterpenoids	C15H16O7	3	51820-82-7
7	Carveol*	Terpenoids	Monoterpenoids	C10H16O	1	99-48-9
7	Deoxyadenosine*	Nucleotides and derivatives	Nucleotides and derivatives	C10H13N5O3	3	958-09-8
7	Chrysoeriol-7-O-glucuronide*	Flavonoids	Flavones	C22H20O12	3	-
7	Quinoline	Others	Others	C9H7N	2	91-22-5
7	Indole-4-Carboxaldehyde*	Alkaloids	Alkaloids	C9H7NO	1	1074-86-8
7	8-Hydroxyquinoline	Alkaloids	Quinoline alkaloids	C9H7NO	1	148-24-3
7	Cordycepin*	Nucleotides and derivatives	Nucleotides and derivatives	C10H13N5O3	3	73-03-0
7	N-Acetylindole-3-carboxaldehyde*	Alkaloids	Plumerane	C11H9NO2	1	22948-94-3
7	2-methyl-1-nitronaphthalene	Others	Others	C11H9NO2	1	881-03-8
7	Europetin 3-galactoside*	Flavonoids	Flavonols	C22H22O13	1	-
7	Ala-Glu-Leu	Amino acids and derivatives	Amino acids and derivatives	C14H25N3O6	3	-
7	LysoPC 16:2*	Lipids	LPC	C24H46NO7P	3	-
7	Scorzocreticoside I	Others	Others	C22H24O10	3	-
7	N-methylphenylalanine	Amino acids and derivatives	Amino acids and derivatives	C10H13NO2	3	-
7	Scutellarein 5-glucuronide*	Flavonoids	Flavones	C21H18O12	2	-
7	schizonepetoside D	Terpenoids	Monoterpenoids	C16H26O7	2	-
7	Trisporol C	Terpenoids	Sesquiterpenoids	C18H28O3	1	26094-65-5
7	4-(hydroxymethyl)-3-[(1E,3E,7R)-7-hydroxy-3-methylocta-1,3-dienyl]-2,4-dimethylcyclohex-2-en-1-one	Terpenoids	Sesquiterpenoids	C18H28O3	2	-
7	Pro-Val-Val	Amino acids and derivatives	Amino acids and derivatives	C15H27N3O4	3	-
7	(4R)-3-[(1E,3E,7R)-7-hydroxy-3-methylocta-1,3-dien-1-yl]-4-(hydroxymethyl)-2,4-dimethylcyclohex-2-en-1-one	Others	Others	C18H28O3	2	-
7	1-Oleoyl-Sn-Glycerol	Lipids	Glycerol ester	C21H40O4	1	129784-87-8
7	2'-hydroxy-7,8-dimethoxyflavone-5-glucoside*	Flavonoids	Flavones	C23H24O11	2	-
7	Blumenol C glucoside; Byzantionoside B	Terpenoids	Sesquiterpenoids	C19H32O7	1	135820-80-3
7	1-(4-methoxyphenyl)-2-(2,4,6-trihydroxyphenyl)ethan-1-one	Others	Others	C15H14O5	2	-
7	(2R,3S)-2-(3,4-dihydroxyphenyl)-3,4-dihydro-2H-chromene-3,6,8-triol	Flavonoids	Flavanols	C15H14O6	1	-
7	Quercetagetin 3'-methyl ether 7-glucoside	Flavonoids	Flavonols	C22H22O13	3	29741-08-0
7	Damsinic acid	Terpenoids	Sesquiterpenoids	C15H22O3	3	22844-19-5
7	4-Hydroxybenzoate	Phenolic acids	Phenolic acids	C7H6O3	2	99-96-7
7	13(S)-HOT	Lipids	Free fatty acids	C18H30O3	2	87984-82-5
7	Methyl 3-O-glucosyl-4-hydroxybenzoate	Phenolic acids	Phenolic acids	C14H18O9	1	155112-92-8
7	Hydroxy-methoxy cinnamic acid*	Phenolic acids	Phenolic acids	C10H10O4	1	-
7	Ferulate*	Phenolic acids	Phenolic acids	C10H10O4	1	537-98-4
7	L-threo-3-Methylaspartate	Amino acids and derivatives	Amino acids and derivatives	C5H9NO4	3	6061-13-8
7	Luteolin 5-O-p-coumaroyl rhamnoside*	Flavonoids	Flavones	C30H26O12	1	-
7	Octadecanedioic acid	Lipids	Free fatty acids	C18H34O4	1	871-70-5
7	Kaempferol-3-O-(4''-O-p-Coumaroyl)rhamnoside*	Flavonoids	Flavonols	C30H26O12	1	-
7	1,2,4,5,8-pentahydroxy-6-methylanthracene-9,10-dione*	Flavonoids	Other Flavonoids	C15H10O7	1	-
7	L-Ascorbic acid-2-glucoside	Others	Vitamin	C12H18O11	2	129499-78-1
7	Cis-Coutaric acid	Phenolic acids	Phenolic acids	C13H12O8	1	67920-37-0
7	Uridine	Nucleotides and derivatives	Nucleotides and derivatives	C9H12N2O6	1	58-96-8
7	5-Glucosyloxy-2-Hydroxybenzoic acid methyl ester	Phenolic acids	Phenolic acids	C14H18O9	1	-
7	2',3',4',5,7-pentahydroxyflavone*	Flavonoids	Flavones	C15H10O7	1	-
7	Artocarpanone	Flavonoids	Flavanones	C16H14O6	2	-
7	Vanillate	Phenolic acids	Phenolic acids	C8H8O4	1	121-34-6
7	Xanthurenic acid	Alkaloids	Quinoline alkaloids	C10H7NO4	3	59-00-7
7	Luteolin 7-O-p-coumaroyl rhamnoside*	Flavonoids	Flavones	C30H26O12	1	-
7	4-Hydroxybenzoic acid glucosyl xyloside	Phenolic acids	Phenolic acids	C18H24O12	3	-
7	Pseudouridine	Nucleotides and derivatives	Nucleotides and derivatives	C9H12N2O6	3	1445-07-4
7	Homogentisate	Phenolic acids	Phenolic acids	C8H8O4	3	451-13-8
7	D-erythro-3-Methylmalate	Organic acids	Organic acids	C5H8O5	1	152204-30-3
7	Secoisolariciresinol-9'-O-glucoside	Lignans and Coumarins	Lignans	C26H36O11	3	63320-67-2
7	Glucaric acid-1-Phosphate	Others	Saccharides	C6H11PO11	3	-
7	1-O-Salicyloyl-β-D-glucose*	Phenolic acids	Phenolic acids	C13H16O8	1	60517-74-0
7	Dihydroferulic Acid	Phenolic acids	Phenolic acids	C10H12O4	3	1135-23-5
7	6-O-Acetylarbutin*	Others	Others	C14H18O8	2	10338-88-2
7	3,4-dihydroxybenzaldehyde-xylose-glucoside	Others	Aldehyde compounds	C18H24O12	3	-
7	4-O-galactopyranosylxylose	Others	Saccharides	C11H20O10	3	14087-31-1
7	Kaempferol-3-O-(3''-O-p-Coumaroyl)rhamnoside*	Flavonoids	Flavonols	C30H26O12	1	-
7	3,25-Epoxy-3-hydroxyolean-18-en-28-oic acid (Semimoronic acid)	Terpenoids	Triterpene	C30H46O4	3	102053-38-3
7	4-O-Glucosyl-3,4-dihydroxybenzyl alcohol	Others	Others	C13H18O8	1	-
7	(2E)-3-(2,4-dihydroxyphenyl)-1-(3,4,5-trihydroxyphenyl)prop-2-en-1-one	Flavonoids	Chalcones	C15H12O6	2	-
7	3-O-p-Coumaroylshikimic acid-O-glucoside	Phenolic acids	Phenolic acids	C22H26O12	3	-
7	Acetosyringone	Others	Ketone compounds	C10H12O4	3	2478-38-8
7	Glucosyl 2,3-Dihydroxy-2-Methylbutanoic Acid	Organic acids	Organic acids	C11H20O9	1	-
7	3-Hydroxy-5-Methoxyphenyl-6-O-Galloyl-Beta-D-Galactopyranoside*	Others	Others	C20H22O12	2	-
7	4-hydroxy-3-methoxyphenyl 1-O-β-D-(6'-O-galloyol)-glucopyranoside*	Others	Others	C20H22O12	2	-
7	2,3-Dihydroxytoluene	Others	Others	C7H8O2	3	488-17-5
7	Kaempferol-3-O-(6''-galloyl)galactoside	Flavonoids	Flavonols	C28H24O15	2	-
7	7,2',4'-Trihydroxy-8,3'-dimethoxyisoflavanglucoside	Flavonoids	Other Flavonoids	C23H28O11	2	-
8	Hydroxymenisdaurin D	Alkaloids	Alkaloids	C14H21NO8	2	-
8	Feruloylagmatine	Alkaloids	Phenolamine	C15H22N4O3	3	-
8	Kaempferol 4'-rhamnoside	Flavonoids	Flavonols	C21H20O10	1	-
8	Orobol	Flavonoids	Isoflavones	C15H10O6	2	480-23-9
8	3-pyridine-methanol-O-β-D-glucopyranosyl*	Alkaloids	Pyridine alkaloids	C12H17NO6	1	-
8	5-Methoxyfurfural*	Others	Aldehyde compounds	C6H6O3	3	21300-07-2
8	3-Methoxyanthranilate	Phenolic acids	Phenolic acids	C8H9NO3	3	3177-80-8
8	o-Carboxy-5-hydroxytryptamine	Alkaloids	Alkaloids	C11H12N2O3	1	-
8	Tagalsin Q	Terpenoids	Ditepenoids	C18H26O2	2	1253641-44-9
8	Luteolin-7-O-Alpha-L-Rhamnoside	Flavonoids	Flavones	C21H20O10	1	18016-54-1
8	PAz-PC	Lipids	LPC	C33H64NO10P	2	117205-52-4
8	cis-Zeatin-O-glucoside riboside	Alkaloids	Alkaloids	C21H31N5O10	2	125225-72-1
8	5-O-Galloyl-D-hamamelose	Phenolic acids	Phenolic acids	C13H16O10	1	90275-97-1
8	5'-O-beta-D-Glucosylpyridoxine	Others	Vitamin	C14H21NO8	3	-
8	4-Pyridoxate	Others	Vitamin	C8H9NO4	3	82-82-6
8	Tetraphyllin A*	Alkaloids	Alkaloids	C12H17NO6	1	-
8	N,N'-Dimethylarginine;SDMA*	Amino acids and derivatives	Amino acids and derivatives	C8H18N4O2	1	30344-00-4
8	Angelicin	Lignans and Coumarins	Coumarins	C11H6O3	3	523-50-2
8	(2S,4R)-1,4-dimethylpyrrolidine-2-carboxylic acid	Alkaloids	Alkaloids	C7H13NO2	3	-
8	Nicotinic Acid Methyl Ester(Methyl Nicotinate)	Alkaloids	Pyridine alkaloids	C7H7NO2	3	93-60-7
8	3-(triazan-2-yl)propyl L-prolinate	Amino acids and derivatives	Amino acids and derivatives	C8H18N4O2	1	-
8	(1S)-4-[(E,3R)-3-hydroxybut-1-enyl]-3-(hydroxymethyl)-5,5-dimethylcyclohex-3-en-1-ol	Terpenoids	Sesquiterpenoids	C13H22O3	2	-
8	5-hydroxymethylenefural*	Others	Others	C6H6O3	3	-
8	Methyl dioxindole-3-acetate	Alkaloids	Plumerane	C11H11NO4	3	57061-18-4
8	4-Hydroxy-4-(Hydroxymethyl)-7,7-Dimethylbicyclo[3.1.1]Hept-5-En-2-one	Terpenoids	Monoterpenoids	C10H14O3	2	-
8	Ala-Pro-Ala	Amino acids and derivatives	Amino acids and derivatives	C11H19N3O4	3	-
8	2-(hydroxymethyl)-5-{4-imino-3h-furo[3,2-d]pyrimidin-7-yl}oxolane-3,4-diol	Alkaloids	Alkaloids	C11H13N3O5	2	-
8	9-Arabinosyladenine*	Nucleotides and derivatives	Nucleotides and derivatives	C10H13N5O4	1	-
8	Grayanotoxin VIII	Terpenoids	Ditepenoids	C20H30O4	3	30460-60-7
8	9-Alpha-Ribofuranosyladenine*	Nucleotides and derivatives	Nucleotides and derivatives	C10H13N5O4	1	-
8	Adenosine*	Nucleotides and derivatives	Nucleotides and derivatives	C10H13N5O4	1	58-61-7
8	Alloxanthine	Nucleotides and derivatives	Nucleotides and derivatives	C5H4N4O2	2	2465-59-0
8	2-Nitrophenyl-beta-D-galactopyranoside	Alkaloids	Alkaloids	C12H15NO8	1	-
8	2-(4-methylanilino)-2-oxoacetic acid	Alkaloids	Alkaloids	C9H9NO3	3	556-08-1
8	Asn-Leu	Amino acids and derivatives	Amino acids and derivatives	C10H19N3O4	3	22601-71-4
8	Glycyl-leucine	Amino acids and derivatives	Amino acids and derivatives	C8H16N2O3	3	869-19-2
8	Glu-Asn-Leu	Amino acids and derivatives	Amino acids and derivatives	C15H26N4O7	3	-
8	1-(hydroxymethyl)-1,4,7-trimethyl-2,5,6,7,7a,7b-hexahydro-1aH-cyclopropa[e]azulen-3-one	Terpenoids	Sesquiterpenoids	C15H22O2	2	-
8	2,4,4'-trihydroxychalcone	Flavonoids	Chalcones	C15H12O4	3	83616-07-3
8	rhusopolyphenol F	Phenolic acids	Phenolic acids	C15H14O6	2	1445784-13-3
8	5-Hydroxyconiferaldehyde	Others	Others	C10H10O4	1	249647-14-1
8	Leu-Glu-Phe	Amino acids and derivatives	Amino acids and derivatives	C20H29N3O6	3	-
8	(-)-Mesquitol*	Flavonoids	Flavanols	C15H14O6	1	-
8	4-Hydroxy-11,12,13-Trinor-1(5),6,9-Guaiatrien-8-one	Terpenoids	Sesquiterpenoids	C12H14O2	2	1966155-61-2
8	alpha-D-Galactosyl-(1->3)-1D-myo-inositol	Others	Saccharides	C12H22O11	1	3687-64-7
8	vitelignin A	Lignans and Coumarins	Lignans	C20H16O8	2	-
8	3-Deoxy-D-glycero-D-galacto-non-2-ulopyranosonate	Lipids	Free fatty acids	C9H16O9	1	153666-19-4
8	Methyl 3-O-Beta-Glucopyranosyl-Gallate	Phenolic acids	Phenolic acids	C14H18O10	1	-
8	(3S)-3-hydroxy-4-{[(2S,3R,4S,5R,6R)-3,4,5-trihydroxy-6-(hydroxymethyl)oxan-2-yl]oxy}butanoic acid	Organic acids	Organic acids	C10H18O9	2	-
8	6,7-Dimethoxy-4-chromanone	Flavonoids	Other Flavonoids	C11H12O4	3	54013-49-9
8	9-hydroxy-8-{[(2S,3R,4S,5S,6R)-3,4,5-trihydroxy-6-(hydroxymethyl)oxan-2-yl]oxy}-1H,3H-naphtho[2,3-c]furan-1-one	Others	Others	C18H18O9	1	-
8	alpha,alpha-Trehalose*	Others	Saccharides	C12H22O11	1	99-20-7
8	Theasinensin B*	Flavonoids	Flavanols	C37H30O18	2	89064-32-4
8	Sucrose*	Others	Saccharides	C12H22O11	1	57-50-1
8	Epigallocatechin-(4β→8)-epigallocatechin-3-O-gallate*	Flavonoids	Flavanols	C37H30O18	2	86588-88-7
8	Isomaltulose*	Others	Saccharides	C12H22O11	1	13718-94-0
8	beta-Lactose*	Others	Saccharides	C12H22O11	1	63-42-3
8	D-Maltose*	Others	Saccharides	C12H22O11	1	69-79-4
8	(2R,3R)-3,5,7,3',5'-Pentahydroxyflavan	Flavonoids	Flavanols	C15H14O6	2	87592-94-7
8	Melibiose	Others	Saccharides	C12H22O11	1	585-99-9
8	D-Erythrose	Others	Saccharides	C4H8O4	1	583-50-6
8	(-)-Epicatechin	Flavonoids	Flavanols	C15H14O6	1	490-46-0
8	Kaempferol-3-O-rhamnosyl(1→2)glucoside	Flavonoids	Flavonols	C27H30O15	2	-
8	3,5,7-trihydroxy-2-(3-hydroxyphenyl)-4H-chromen-4-one	Flavonoids	Flavonols	C15H10O6	2	-
8	5-L-Glutamyl-L-Alanine	Amino acids and derivatives	Amino acids and derivatives	C8H14N2O5	3	5875-41-2
8	Salirepin	Others	Others	C13H18O8	1	26652-12-0
8	Prodelphinidin A2 3'-gallate	Tannins	Proanthocyanidins	C37H28O18	3	-
8	Laricitrin-3-O-rhamnoside	Flavonoids	Flavonols	C22H22O12	3	-
8	2-Dehydro-3-deoxy-D-galactonate	Organic acids	Organic acids	C6H10O6	3	56742-44-0
8	7,3'-Di-O-gallyoltricetiflavan	Flavonoids	Flavanols	C29H22O14	2	-
8	3,3',4,5'-Tetrahydroxybibenzyl	Others	Stilbene	C14H14O4	1	22318-80-5
8	4-(3,4,5-Trihydroxybenzoxy)benzoic acid	Phenolic acids	Phenolic acids	C14H10O7	3	-
9	4-amino-2-methylbutanoic acid*	Alkaloids	Alkaloids	C5H11NO2	1	-
9	2-propyl-1,3,2-dioxazolidine	Alkaloids	Alkaloids	C5H11NO2	1	-
9	LysoPE 20:2(2n isomer)*	Lipids	LPE	C25H48NO7P	1	-
9	Oleamide	Lipids	Free fatty acids	C18H35NO	2	301-02-0
9	Sphingosine	Lipids	Sphingolipids	C18H37NO2	2	123-78-4
9	5,7-dihydroxy-3-(4'-hydroxybenzyl)-6-methylchromone	Flavonoids	Other Flavonoids	C17H14O5	2	-
9	3-(3,4-Dimethoxyphenyl)-1-propanol	Phenolic acids	Phenolic acids	C12H18O4	2	-
9	Aminoimidazole ribotide	Nucleotides and derivatives	Nucleotides and derivatives	C8H14N3O7P	1	25635-88-5
9	N-(1-Deoxy-1-fructosyl)isoleucine*	Amino acids and derivatives	Amino acids and derivatives	C12H23NO7	1	-
9	sn-Glycero-3-phosphocholine	Lipids	PC	C8H20NO6P	1	28319-77-9
9	Laurocapram	Alkaloids	Alkaloids	C18H35NO	3	59227-89-3
9	Octadec-2-enamide	Alkaloids	Alkaloids	C18H35NO	1	-
9	3-methyl-2-({[2,3,4-trihydroxy-5-(hydroxymethyl)oxolan-2-yl]methyl}amino)pentanoic acid*	Amino acids and derivatives	Amino acids and derivatives	C12H23NO7	1	-
9	Linolenyl Alcohol	Others	Others	C18H32O	1	506-44-5
9	Glu-Lys	Amino acids and derivatives	Amino acids and derivatives	C11H21N3O5	3	5891-53-2
9	N-(1-Deoxy-1-fructosyl)Valine	Amino acids and derivatives	Amino acids and derivatives	C11H21NO7	3	-
9	Tomentosolic acid	Terpenoids	Triterpene	C30H46O3	1	6812-98-2
9	LysoPE 18:2	Lipids	LPE	C23H44NO7P	2	-
9	3-(3,4,5-Trimethoxyphenyl)propan-1-ol	Others	Alcohol compounds	C12H18O4	2	-
9	Betaine*	Alkaloids	Alkaloids	C5H11NO2	1	107-43-7
9	3-O-Galloylepicatechin-(4beta->6)-catechin	Tannins	Proanthocyanidins	C37H30O16	2	106533-59-9
9	L-2-Aminoadipate	Amino acids and derivatives	Amino acids and derivatives	C6H11NO4	3	1118-90-7
9	Methionine	Amino acids and derivatives	Amino acids and derivatives	C5H11NO2S	3	59-51-8
9	6-Hydroxyluteolin 6-xyloside	Flavonoids	Flavones	C20H18O11	2	-
9	2-ethyl-5,7-dihydroxy-8-[3,4,5-trihydroxy-6-(hydroxymethyl)oxan-2-yl]oxychromen-4-one	Others	Chromone	C17H20O10	2	-
9	CMP	Nucleotides and derivatives	Nucleotides and derivatives	C9H14N3O8P	3	63-37-6
9	Kaempferol 3-(3'',4''-diacetylglucoside)	Flavonoids	Flavonols	C25H24O13	2	-
9	Cyanidin 3-O-(beta-D-xylosyl-(1->2)-beta-D-galactoside)	Flavonoids	Anthocyanidins	C26H29O15+	1	-
9	(2S,3R,4S,5S,6R)-2-[4-[(Z)-2-(2,4-dihydroxyphenyl)ethenyl]phenoxy]-6-(hydroxymethyl)oxane-3,4,5-triol	Others	Others	C20H22O8	2	-
9	Prunin 6''-O-Gallate	Flavonoids	Flavanones	C28H26O14	3	54835-98-2
9	Cyanidin 3-O-beta-D-sambubioside	Flavonoids	Anthocyanidins	C26H29O15+	1	63535-17-1
9	Schizonepetoside A	Terpenoids	Ditepenoids	C16H26O7	2	-
9	4-Hydroxy-2-isopropenyl-5-methylene-hexan-1-ol	Terpenoids	Monoterpenoids	C10H18O2	2	-
9	11,12,13-Trinor-4,6-Guaiadien-10-ol*	Terpenoids	Sesquiterpenoids	C12H18O	2	953386-33-9
9	Epicatechin-(4β→8)-epigallocatechin	Flavonoids	Flavanols	C30H26O13	1	-
9	Pinoresinol-4,4'-O-diglucoside	Lignans and Coumarins	Lignans	C32H42O16	3	63902-38-5
9	Cyanidin-3-O-gentiobioside*	Flavonoids	Anthocyanidins	C27H31O16+	1	47845-44-3
9	3-Hydroxy-5,7-Megastigmadien-9-one 3-O-β-D-Glucopyranoside*	Terpenoids	Sesquiterpenoids	C19H30O7	1	488128-40-1
9	6-Hydroxyluteolin 7-xylosyl-(1->6)-glucoside*	Flavonoids	Flavones	C26H28O16	1	-
9	4-(3-Hydroxybut-1-en-1-yl)-3,5,5-trimethylcyclohex-2-en-1-ol	Terpenoids	Sesquiterpenoids	C13H22O2	1	-
9	5,5-Dimethyl-6-Methylidenebicyclo[2.2.1]Heptane-2,7-diol	Terpenoids	Monoterpenoids	C10H16O2	2	-
9	3,4-Divanillyltetrahydrofuran	Lignans and Coumarins	Lignans	C20H24O5	2	34730-78-4
9	Xanthotoxol glucoside	Lignans and Coumarins	Coumarins	C17H16O9	2	99663-29-3
9	5-Megastigmen-7-Yne-3,9-diol 3-O-β-D-Glucopyranoside*	Terpenoids	Sesquiterpenoids	C19H30O7	1	62512-27-0
9	Swertiajaponin 3'-O-glucoside	Flavonoids	Flavones	C28H32O16	2	-
9	Icariside B2	Terpenoids	Sesquiterpenoids	C19H30O8	3	108906-51-0
9	2-O-P-Cumaroylglycerol	Phenolic acids	Phenolic acids	C12H14O5	3	-
9	Elaeocarpucin F	Terpenoids	Triterpene	C30H48O5	2	-
9	Oxyresveratrol 3'-O-beta-glucopyranoside	Others	Stilbene	C20H22O9	1	144525-40-6
9	2-(3,4-dihydroxyphenyl)-4h-chromene-3,5,7-triol-glucoside	Flavonoids	Flavanols	C21H22O11	3	-
9	Sulfurein; Sulfuretin-6-O-glucoside	Flavonoids	Aurones	C21H20O10	3	531-63-5
9	1,6-anhydro-β-D-glucose	Others	Saccharides	C6H10O5	1	498-07-7
9	Hexadecanedioate	Lipids	Free fatty acids	C16H30O4	1	505-54-4
9	myo-Inositol 5-phosphate*	Others	Saccharides	C6H13O9P	1	-
9	2-Deoxy-D-ribose 1-phosphate*	Nucleotides and derivatives	Nucleotides and derivatives	C5H11O7P	3	17210-42-3
9	D-Ribulose 5-phosphate	Others	Saccharides	C5H11O8P	3	4151-19-3
9	Hesperetin-5-O-glucoside	Flavonoids	Flavanones	C22H24O11	3	69651-80-5
9	Hyperin*	Flavonoids	Flavonols	C21H20O12	1	482-36-0
9	Quercetin-4'-O-glucoside (Spiraeoside)*	Flavonoids	Flavonols	C21H20O12	1	20229-56-5
9	(2E,6Z)-2,6-dimethyl-8-{[(2R,3R,4S,5S,6R)-3,4,5-trihydroxy-6-(hydroxymethyl)oxan-2-yl]oxy}octa-2,6-dienoic acid	Terpenoids	Monoterpenoids	C16H26O8	1	-
9	Maplexin D (2,4-Di-O-Galloyl-1,5-Anhydro-D-Glucitol)	Phenolic acids	Phenolic acids	C20H20O13	3	1355573-86-2
9	2,6-Di-Feruloyl glucoside	Phenolic acids	Phenolic acids	C26H28O12	3	-
9	Epigallocatechin-(4β→8)-catechin	Tannins	Proanthocyanidins	C30H26O13	1	-
9	(2S,3R)-2,3-dihydroxy-5-oxohexanedioic acid*	Organic acids	Organic acids	C6H8O7	2	-
9	alpha-D-Glucosamine 1-phosphate	Others	Saccharides	C6H14NO8P	3	2152-75-2
9	Quercetin-3-O-arabinoside	Flavonoids	Flavonols	C20H18O11	1	22255-13-6
9	D-Glucono-1,5-lactone	Others	Saccharides	C6H10O6	3	90-80-2
9	D-Erythrose 4-phosphate	Others	Saccharides	C4H9O7P	3	585-18-2
9	3',5'-Cyclic GMP	Nucleotides and derivatives	Nucleotides and derivatives	C10H12N5O7P	3	7665-99-8
9	D-Fructose 1,6-bisphosphate	Others	Saccharides	C6H14O12P2	3	488-69-7
9	Shomaside F	Phenolic acids	Phenolic acids	C20H20O10	2	-
9	Morin-3-O-arabinoside	Flavonoids	Flavonols	C20H18O11	1	-
9	9,10-dihydroxy-8-oxooctadec-12-enoic acid	Lipids	Free fatty acids	C18H32O5	2	-
9	5-Galloyl-6-O-Benzoyl Glucose	Phenolic acids	Phenolic acids	C20H20O11	3	-
9	Gallic acid-1-O-xyloside	Phenolic acids	Phenolic acids	C12H14O9	2	-
9	4-O-beta-D-Glucosyl-sinapate	Phenolic acids	Phenolic acids	C17H22O10	1	-
9	Suspensoside A	Terpenoids	Monoterpenoids	C16H26O9	1	-
9	Ginnalin A (2,6-Di-O-Galloyl-1,5-Anhydro-D-Glucitol)	Tannins	Tannin	C20H20O13	3	-
9	3-Hydroxyphenylacetate	Phenolic acids	Phenolic acids	C8H8O3	3	621-37-4
9	3,5-Dihydroxyacetophenone	Others	Ketone compounds	C8H8O3	3	51863-60-6
9	Kankanoside E	Terpenoids	Monoterpenoids	C16H28O8	3	-
9	Caffeoyl-p-coumaroyltartaric acid	Phenolic acids	Phenolic acids	C22H18O11	3	-
9	Quercetin-3-O-(2''-O-galloyl)Arabinoside*	Flavonoids	Flavonols	C27H22O15	1	-
9	Quercetin-3-O-(4''-O-galloyl)arabinoside*	Flavonoids	Flavonols	C27H22O15	1	-
9	Marein	Flavonoids	Chalcones	C21H22O11	1	535-96-6
9	Benzyl gentiobioside*	Others	Others	C19H28O11	3	56775-64-5
9	Zizybeoside I*	Others	Others	C19H28O11	3	76819-28-8
9	PA(18:3(6Z,9Z,12Z)/0:0)	Lipids	Glycerol ester	C21H37O7P	2	-
9	Ellagic acid-4-O-glucoside	Tannins	Tannin	C20H16O13	3	-
9	Kaempferol p-coumaroyl glucosyl glucuronopyranosyl glucoside	Flavonoids	Flavonols	C42H44O24	2	-
9	Gibboside	Terpenoids	Monoterpenoids	C16H26O9	2	-
9	3-Hydroxymandelate	Phenolic acids	Phenolic acids	C8H8O4	2	17119-15-2
9	Glyceraldehyde	Others	Aldehyde compounds	C3H6O3	3	56-82-6
