# Supplementary material for: Metabolomics Based on UPLC-MS/MS Revealed the Metabolic Differences Among Four Species of Rhododendrons in Linzhi, Xizang
Source: Metabolites. 2026 Mar 30;16(4):226. doi: 10.3390/metabo16040226 (PMC13117825; doi:10.3390/metabo16040226)
Supplement: Supplementary file 1 [file metabolites-16-00226-s001.zip › Supplementary documents/S3(1475).xlsx]

## Sheet: Sheet1
Compounds	Class I	Class II	Formula	Level	CAS	Rtri_1	Rtri_2	Rtri_3	Rfau_1	Rfau_2	Rfau_3	Rniv_1	Rniv_2	Rniv_3	Rstr_1	Rstr_2	Rstr_3	VIP	P-value	FDR	Type	cpd_ID	kegg_map	mw_cpd_ID	mw_map
LysoPC 14:0	Lipids	LPC	C22H46NO7P	1	20559-16-4	1.206e+06	1.10471e+06	1.28197e+06	1.54046e+06	2.11695e+06	2.21262e+06	1.97844e+06	2.81017e+06	2.12764e+06	1.61414e+06	1.41491e+06	1.60552e+06	1.28137	0.00861103	0.014098	sig	-	-	-	-			Column Name	Annotation
(4R)-4-methyl-L-proline	Amino acids and derivatives	Amino acids and derivatives	C6H11NO2	1	23009-50-9	1.53533e+07	1.80241e+07	1.39661e+07	2.52371e+06	1.90756e+06	1.90598e+06	2.93149e+06	2.73545e+06	4.92117e+06	2.72754e+06	3.18727e+06	2.45182e+06	1.47906	2.07593e-06	2.26883e-05	sig	-	-	-	-			Compounds	The English name of the target metabolite, serving as the primary chemical identifier in the dataset.
Phosphotyrosine	Amino acids and derivatives	Amino acids and derivatives	C9H12NO6P	3	21820-51-9	755965	462037	579793	896591	1.24847e+06	1.28508e+06	509560	594819	503160	598584	796560	783970	1.10392	0.00345518	0.0066055	sig	C06501	-	C06501	-			Formula	The molecular formula of the metabolite, which characterizes its elemental composition and provides a foundation for structural representation.
Hydroxymenisdaurin D	Alkaloids	Alkaloids	C14H21NO8	2	-	7.66169e+06	7.52162e+06	7.78794e+06	2.14345e+06	1.78556e+06	1.72874e+06	7.62736e+06	7.6979e+06	1.19469e+07	6.82379e+06	5.60144e+06	6.79933e+06	1.31266	0.000718904	0.00183439	sig	-	-	-	-			Level	Metabolite identification level:
Orientin-2''-O-rhamnoside*	Flavonoids	Flavones	C27H30O15	3	-	1.39839e+06	1.14449e+06	1.55873e+06	182616	530960	320037	1.4796e+06	2.10301e+06	2.25301e+06	1.89825e+06	1.48816e+06	3.1823e+06	1.13778	0.00893338	0.0145104	sig	-	-	CM00178	MetMap105				1: MS/MS spectra (all fragment ions) and retention time (RT) of the sample metabolite match the database with a score ≥ 0.7.
Cichoriin*	Lignans and Coumarins	Coumarins	C15H16O9	1	531-58-8	7.68639e+06	6.5413e+06	5.87401e+06	1.14242e+06	1.05316e+06	1.46341e+06	9.64983e+06	4.04406e+06	1.69251e+07	1.42149e+07	1.00388e+07	1.183e+07	1.20238	0.0211208	0.0299131	sig	C09206	-	C09206	-				2: MS/MS spectra (all fragment ions) and RT of the sample metabolite match the database with a score between 0.5 and 0.7.
Daphnin*	Lignans and Coumarins	Coumarins	C15H16O9	1	486-55-5	7.35028e+06	6.78544e+06	6.01378e+06	1.01365e+06	1.0055e+06	1.44306e+06	8.54924e+06	4.1354e+06	1.50232e+07	1.5604e+07	9.96912e+06	1.07326e+07	1.24327	0.0153222	0.0225901	sig	C01421	-	C01421	-				3: Q1, Q3, RT, DP, and CE of the sample metabolite are verified to be consistent with the database.
Feruloylagmatine	Alkaloids	Phenolamine	C15H22N4O3	3	-	4.90481e+06	4.42645e+06	5.34526e+06	110905	113374	59386.1	9.68067e+06	4.0121e+06	1.98258e+06	180231	227249	198958	1.06415	0.0191938	0.0273932	sig	C18325	ko00999,ko01100,ko01110	C18325	-			CAS	The CAS (Chemical Abstracts Service) registry number, a unique numerical identifier for chemical substances.
1-(Hydroxymethyl)hexahydro-1h-pyrrolizin-2-ol	Alkaloids	Pyrrole alkaloids	C8H15NO2	3	-	3.57174e+06	3.30393e+06	2.73085e+06	678420	551785	560374	1.09947e+06	1.23031e+06	1.68642e+06	1.19186e+06	1.25441e+06	823209	1.58793	2.17267e-05	0.000125285	sig	-	-	-	-			Rtri_1 / Rtri_2 / Rtri_3	The peak area values of the target metabolite detected in three technical replicates of the tri group, representing the relative quantitative signal intensity of the compound in each replicate sample.
N-Methyl-Trans-4-Hydroxy-L-Proline	Amino acids and derivatives	Amino acids and derivatives	C6H11NO3	3	4252-82-8	881648	780387	765471	1.12035e+06	1.18963e+06	1.09101e+06	827410	876370	926187	754558	824915	691489	1.40133	0.000207404	0.000684876	sig	-	-	-	-			Rfan_1 / Rfan_2 / Rfan_3	The peak area values of the target metabolite detected in three technical replicates of the fan group.
4-amino-2-methylbutanoic acid*	Alkaloids	Alkaloids	C5H11NO2	1	-	1.534e+07	9.13397e+06	1.06059e+07	2.1027e+07	2.98228e+07	3.84083e+07	1.50875e+07	2.20083e+07	2.15493e+07	2.16889e+07	2.35272e+07	2.05515e+07	1.3905	0.0159269	0.0233515	sig	-	-	-	-			Rtiv_1 / Rtiv_2 / Rtiv_3	The peak area values of the target metabolite detected in three technical replicates of the tiv group.
2-propyl-1,3,2-dioxazolidine	Alkaloids	Alkaloids	C5H11NO2	1	-	7.96199e+06	5.49386e+06	5.37004e+06	1.02293e+07	1.48275e+07	1.80161e+07	7.64277e+06	1.10216e+07	1.0546e+07	1.02465e+07	1.08366e+07	9.23674e+06	1.43296	0.0180831	0.0260997	sig	-	-	-	-			Rstr_1 / Rstr_2 / Rstr_3	The peak area values of the target metabolite detected in three technical replicates of the str group.
L-Azetidine 2-carboxylic acid	Alkaloids	Alkaloids	C4H7NO2	3	2133-34-8	2.29446e+06	1.95251e+06	2.25142e+06	1.24352e+06	1.33837e+06	1.06578e+06	1.07023e+06	1.03949e+06	1.22677e+06	1.19369e+06	1.4064e+06	1.27576e+06	1.36276	4.66357e-05	0.000217284	sig	C08267	-	C08267	-			VIP	Variable Importance in Projection, which quantifies the contribution of each metabolite to inter-group separation; metabolites with VIP > 1 are typically regarded as key differential metabolites.
N-Acetyl-L-hydroxyproline	Amino acids and derivatives	Amino acids and derivatives	C7H11NO4	3	33996-33-7	1.23749e+06	3.03677e+06	3.3405e+06	640764	577371	617748	602849	684556	617973	440547	434216	407153	1.07005	0.00575504	0.0101256	sig	-	-	-	-			P-value	The p-value derived from statistical significance tests, used to evaluate whether the observed inter-group difference is statistically meaningful (commonly, P < 0.05 is considered significant).
Pinostrobin	Flavonoids	Flavanones	C16H14O4	1	480-37-5	1.97428e+06	2.28321e+06	852220	46276	47451.7	41506	71170.7	232462	38497.5	42373.5	34681.1	37844.9	1.24944	0.00152582	0.00340552	sig	C16419	ko00941	C16419	-			FDR	False Discovery Rate, the adjusted p-value after multiple hypothesis testing correction, employed to control the rate of false positive results.
Indole-3-carboxaldehyde	Alkaloids	Plumerane	C9H7NO	3	487-89-8	323343	247029	240906	749379	585607	1.13341e+06	366867	671225	476230	492832	331887	494747	1.53458	0.0225564	0.0317039	sig	C08493	-	C08493	-			Type	The regulation pattern of the metabolite in group comparisons (e.g., "up" or "down"), indicating whether the compound is up-regulated or down-regulated in the treatment group relative to the control group.
MG(18:3(9Z,12Z,15Z)/0:0/0:0)	Lipids	Glycerol ester	C21H36O4	1	129828-41-7	4.10436e+07	3.81013e+07	2.05665e+07	3.39918e+06	3.15996e+06	5.17155e+06	6.0443e+06	8.27314e+06	1.05025e+07	8.62429e+06	1.05818e+07	1.01639e+07	1.64379	0.000946065	0.00228201	sig	-	-	-	-			cpd_ID	The unique compound ID in the KEGG database (e.g., C00001), used for pathway annotation and cross-database linkage.
Imidazol-1-yl-acetic acid	Alkaloids	Alkaloids	C5H6N2O2	3	22884-10-2	5.96575e+06	6.54075e+06	4.11773e+06	7.98385e+06	8.19447e+06	8.13461e+06	8.83851e+06	8.15576e+06	7.0025e+06	6.64323e+06	7.20648e+06	6.78285e+06	1.37365	0.014195	0.0212495	sig	-	-	-	-			kegg_map	The pathway ID in the KEGG database (e.g., map00010), which maps the metabolite to specific biological pathways.
3-Hydroxybenzoate	Phenolic acids	Phenolic acids	C7H6O3	2	10476-50-3	9.84288e+06	8.49807e+06	1.12578e+07	4.22237e+06	3.98845e+06	4.14106e+06	1.00252e+07	7.49373e+06	5.10613e+06	4.44174e+06	4.35833e+06	4.01665e+06	1.09583	0.00285171	0.00563198	sig	C00587	ko00400	C00587	-			mw_cpd_ID	The metabolite ID in the MetMap database: if the metabolite exists in the KEGG database, the KEGG ID (C*****) is adopted; otherwise, a custom MetMap ID (CM*****) is assigned.
Tanzawaic Acid B*	Terpenoids	Sesquiterpenoids	C18H26O2	2	-	360446	250630	276242	69625.7	47761	88760	175227	169726	275565	147353	124922	100920	1.40841	0.00117606	0.00275081	sig	-	-	-	-			mw_map	The pathway ID in the MetMap database, used to provide supplementary pathway annotations beyond those available in KEGG.
2,7-Dimethyl-2,4-Octadiene-1,8-Diol 8-O-B-D-(6''-Malonylglucoside)	Terpenoids	Monoterpenoids	C19H30O10	1	-	3.86067e+07	3.90189e+07	5.81786e+07	169909	274852	380192	549514	428188	198629	88371.6	107633	112691	1.19189	1.76515e-05	0.000107211	sig	-	-	-	-
Kaempferol 4'-rhamnoside	Flavonoids	Flavonols	C21H20O10	1	-	7.87134e+06	6.58053e+06	1.39422e+07	2.30074e+06	3.2704e+06	3.57512e+06	1.28346e+07	1.55134e+07	1.31453e+07	8.52245e+06	9.8141e+06	6.40548e+06	1.01329	0.0030571	0.00597392	sig	-	-	-	-
Orobol	Flavonoids	Isoflavones	C15H10O6	2	480-23-9	1.43065e+07	1.2746e+07	1.62557e+07	3.02715e+06	5.23074e+06	3.64962e+06	1.84885e+07	2.18133e+07	1.61658e+07	1.31581e+07	1.51079e+07	1.13256e+07	1.20823	0.000116519	0.000435311	sig	C10510	-	C10510	MetMap112
8-Hydroxytricetin 7-glucuronide	Flavonoids	Flavones	C21H18O14	2	-	467917	641334	555211	73207.8	53088.8	52724.5	410547	562439	157203	109171	145604	110264	1.27975	0.00208195	0.00437776	sig	-	-	-	-
Hydroxy-o-tolyl-acetic acid	Organic acids	Organic acids	C9H10O3	2	85589-35-1	939496	855235	1.35502e+06	6.19544e+06	8.91855e+06	9.87914e+06	1.84283e+07	1.42033e+07	2.55496e+07	1.64008e+07	1.69652e+07	1.92248e+07	1.01493	0.000299546	0.000918725	sig	-	-	-	-
LysoPE 20:2(2n isomer)*	Lipids	LPE	C25H48NO7P	1	-	1.15286e+06	1.05139e+06	720765	1.48702e+06	2.13453e+06	2.05514e+06	1.59962e+06	1.46341e+06	1.54556e+06	1.45239e+06	1.32115e+06	1.53717e+06	1.49068	0.00625728	0.0108536	sig	-	-	-	-
Quercetin-5,4'-di-O-glucoside	Flavonoids	Flavonols	C27H30O17	2	-	361494	652299	339005	2.07287e+06	2.45863e+06	3.46373e+06	3.39863e+06	1.62431e+06	1.08811e+06	225994	139368	224648	1.31752	0.00687724	0.0117583	sig	-	-	CM00613	MetMap116
11-hydroxy-3-oxo-4(5),6(7)-diene-eudesman-12-ol	Terpenoids	Sesquiterpenoids	C15H22O2	2	-	1.41909e+06	1.22946e+06	1.61565e+06	1.92574e+06	2.4504e+06	2.1894e+06	2.86965e+06	2.91871e+06	2.41676e+06	2.14378e+06	1.85782e+06	1.99915e+06	1.1951	0.000733452	0.00186254	sig	-	-	-	-
4,9-Cadinadien-15-al	Terpenoids	Sesquiterpenoids	C15H22O	1	135118-53-5	3.63619e+06	1.99097e+06	3.14204e+06	761978	802503	907601	942477	795688	842633	869541	894053	805430	1.35823	0.000669095	0.00173599	sig	-	-	-	-
15,16-Bisnor-13-oxo-8(17),11-labdadien-19-ol	Terpenoids	Sesquiterpenoids	C18H28O2	3	-	370760	252776	253935	70986.2	77988.3	106656	142460	176642	192934	165669	145417	185308	1.60868	0.00131483	0.00302575	sig	-	-	-	-
(2-aminoethoxy)({2-hydroxy-3-[(11E,14E)-icosa-11,14-dienoyloxy]propoxy})phosphinic acid*	Lipids	LPE	C25H48NO7P	1	-	1.19044e+06	1.17438e+06	683770	1.53606e+06	1.77245e+06	1.57832e+06	1.74395e+06	1.53494e+06	2.28976e+06	1.29787e+06	1.67117e+06	1.38588e+06	1.15959	0.0270052	0.0372503	sig	-	-	-	-
6-Hydroxyluteolin 6-glucuronide*	Flavonoids	Flavones	C21H18O13	1	-	5.09745e+07	5.99649e+07	7.34733e+07	1.93833e+06	2.05221e+06	1.99641e+06	1.61488e+07	1.66848e+07	7.0988e+06	1.60361e+07	1.67676e+07	1.89661e+07	1.69753	1.43719e-05	9.35813e-05	sig	-	-	-	-
8-Hydroxyluteolin 8-glucuronide*	Flavonoids	Flavones	C21H18O13	1	56324-52-8	4.22816e+07	5.74951e+07	6.55106e+07	1.818e+06	2.00349e+06	2.41044e+06	1.78005e+07	1.81801e+07	8.98592e+06	1.64506e+07	1.70078e+07	1.78655e+07	1.67997	4.64697e-05	0.000216839	sig	-	-	-	-
Aureusidin 6-glucuronide	Flavonoids	Aurones	C21H18O12	1	-	1.97933e+07	1.93687e+07	2.65103e+07	86608.6	57119.4	114153	788218	443363	325280	248276	198417	429391	1.54041	1.92193e-06	2.16436e-05	sig	-	-	-	-
LysoPC 20:1	Lipids	LPC	C28H56NO7P	1	-	5.69068e+06	6.63423e+06	5.91422e+06	3.93937e+06	4.22824e+06	3.59004e+06	5.04847e+06	5.56242e+06	3.81731e+06	3.95075e+06	3.54811e+06	3.68727e+06	1.01942	0.00277848	0.00553158	sig	-	-	-	-
4(15),10(14)-Aromadendradien-1-ol*	Terpenoids	Sesquiterpenoids	C15H22O	1	782501-65-9	7.79777e+06	5.0127e+06	8.38012e+06	3.41211e+06	4.05289e+06	3.53101e+06	3.92489e+06	4.05919e+06	4.13747e+06	4.18845e+06	4.21497e+06	4.29115e+06	1.43027	0.00679457	0.0116438	sig	-	-	-	-
Cyclocolorenone*	Terpenoids	Sesquiterpenoids	C15H22O	1	489-45-2	6.2474e+06	4.8557e+06	6.46905e+06	3.54373e+06	4.04333e+06	3.61474e+06	3.89506e+06	3.96081e+06	3.83016e+06	3.95338e+06	4.07016e+06	4.20549e+06	1.43676	0.00163928	0.003617	sig	-	-	-	-
LysoPC 16:0(2n isomer)	Lipids	LPC	C24H50NO7P	1	-	1.43092e+06	2.14187e+06	380285	225050	255119	298640	164216	240358	251603	209302	240120	187308	1.05319	0.0395147	0.0518237	sig	-	-	-	-
LysoPC 17:2	Lipids	LPC	C25H48NO7P	1	-	1.23959e+07	1.08998e+07	1.74558e+06	366036	460801	585945	274290	615191	906862	250931	293917	199594	1.05286	0.0226108	0.0317562	sig	-	-	-	-
Oleamide	Lipids	Free fatty acids	C18H35NO	2	301-02-0	919769	618066	418711	1.30223e+06	1.35121e+06	1.94236e+06	1.18269e+06	1.29575e+06	842973	1.02679e+06	1.08398e+06	1.21666e+06	1.425	0.0186393	0.0267668	sig	C19670	-	C19670	-
4-(1,2,4a-trimethyl-5-methylidene-1,2,3,4,4a,5,8,8a-octahydronaphthalen-1-yl)butan-2-one	Terpenoids	Sesquiterpenoids	C18H28O	2	-	1.59342e+06	1.95443e+06	662348	285182	203970	284938	417401	424851	493691	449022	425027	484377	1.51698	0.0119134	0.018399	sig	-	-	-	-
LysoPC 16:1(2n isomer)*	Lipids	LPC	C24H48NO7P	1	-	2.33782e+06	2.50023e+06	554269	74978.5	82311.3	418974	49625.5	300586	309723	81368.8	276625	71589.5	1.0618	0.0167834	0.0244716	sig	-	-	-	-
Ser-Trp	Amino acids and derivatives	Amino acids and derivatives	C14H17N3O4	3	94421-70-2	682152	717989	1.38729e+06	448043	506354	462295	286422	392543	600587	863935	889824	835515	1.22286	0.0419641	0.0545151	sig	-	-	-	-
Periseoside B*	Steroids	Steroidal saponins	C33H54O13	2	-	796530	545725	286033	67515.3	55557.5	68976.7	117899	106636	149534	179033	139526	136087	1.62416	0.00698372	0.0119074	sig	-	-	-	-
Sphingosine	Lipids	Sphingolipids	C18H37NO2	2	123-78-4	107115	152002	81037.4	512671	510138	487958	156524	147306	251710	341170	296066	319938	1.37337	5.40735e-06	4.69185e-05	sig	C00319	ko00600,ko01100	C00319	-
abutasterone*	Steroids	Steroid	C27H44O8	1	88669-02-7	719776	898523	329178	72357.7	72380.6	124572	134845	135183	201725	136146	156331	180013	1.52208	0.00569586	0.0100443	sig	-	-	-	-
LysoPE 20:2	Lipids	LPE	C25H48NO7P	1	-	1.11576e+06	1.24725e+06	939260	1.40054e+06	1.53857e+06	1.79843e+06	1.42812e+06	1.37432e+06	1.61041e+06	1.21157e+06	1.28359e+06	1.412e+06	1.43445	0.0209895	0.0297498	sig	-	-	-	-
LysoPE 15:0*	Lipids	LPE	C20H42NO7P	3	-	259199	197254	171603	460132	523686	351194	320810	259196	270505	199788	237938	246824	1.54555	0.00240103	0.00492026	sig	-	-	-	-
3-pyridine-methanol-O-β-D-glucopyranosyl*	Alkaloids	Pyridine alkaloids	C12H17NO6	1	-	4.65483e+06	4.53409e+06	4.96909e+06	1.3397e+06	2.0495e+06	1.74512e+06	4.12548e+06	5.34687e+06	4.01311e+06	3.89566e+06	4.02606e+06	3.64292e+06	1.4111	0.000110384	0.000419461	sig	-	-	-	-
Megastigmatrienone A	Terpenoids	Sesquiterpenoids	C13H18O	2	-	491670	399980	326599	831349	900400	903063	1.39951e+06	1.37856e+06	1.13198e+06	950699	861413	749875	1.20605	3.81641e-05	0.00018828	sig	-	-	-	-
LysoPC 18:2	Lipids	LPC	C26H50NO7P	1	-	3.20651e+06	3.66965e+06	2.10317e+06	4.28618e+06	5.38201e+06	4.96166e+06	3.82714e+06	4.24046e+06	3.6683e+06	3.14499e+06	3.23139e+06	3.29546e+06	1.46947	0.00799376	0.0132633	sig	-	-	-	-
Quercetin-3-O-(6''-O-p-Coumaroyl)galactoside*	Flavonoids	Flavonols	C30H26O14	1	-	9.97865e+06	1.28518e+07	4.83037e+06	5.64904e+07	8.28905e+07	5.60975e+07	4.86443e+07	3.74277e+07	1.62795e+07	8.29463e+06	6.94249e+06	5.64746e+06	1.51179	0.00080646	0.00201072	sig	-	-	CM00595	MetMap115
[6]-Gingerol	Others	Ketone compounds	C17H26O4	3	23513-14-6	773347	545501	675762	94242.4	119935	94971	298465	583266	286399	224516	158328	185325	1.39448	0.000707532	0.00181412	sig	C10462	ko00945,ko01110	C10462	-
Cypellogin B	Flavonoids	Flavonols	C31H34O14	1	-	1.21119e+06	1.39929e+06	1.37146e+06	2.87615e+07	1.67868e+07	1.67722e+07	1.51243e+07	1.6617e+07	3.50514e+06	616043	511748	612932	1.42441	0.00320278	0.00620948	sig	-	-	-	-
Phosphatidylcholine lyso 14	Lipids	LPC	C22H46NO7P	2	13699-45-1	1.5314e+06	1.52186e+06	1.63207e+06	2.05703e+06	2.53393e+06	2.84636e+06	2.46363e+06	3.62436e+06	2.71772e+06	2.14552e+06	1.7e+06	1.89362e+06	1.27001	0.0100534	0.0160482	sig	-	-	-	-
Dinortrixagone	Terpenoids	Sesquiterpenoids	C18H28O	1	-	6.06054e+06	6.32431e+06	2.97962e+06	498908	464515	787802	1.04125e+06	1.37838e+06	1.76182e+06	1.2814e+06	1.67865e+06	1.55208e+06	1.62984	0.00173509	0.00377925	sig	-	-	-	-
(2S)-2-ethyl-N-(2-phenylethyl)hexanamide*	Alkaloids	Alkaloids	C16H25NO	1	-	40691	19554.7	33697.4	659091	536129	737646	160327	142247	177305	141284	163774	185349	1.67127	2.90053e-06	2.92023e-05	sig	-	-	-	-
Phe-Ser	Amino acids and derivatives	Amino acids and derivatives	C12H16N2O4	2	16053-39-7	615771	628444	847995	346268	274219	342396	455505	500247	576673	731382	606991	628886	1.58935	0.00195062	0.00416544	sig	-	-	-	-
N-Isobutyl-2E,4E-dodedienamide	Alkaloids	Alkaloids	C16H29NO	3	-	255989	226090	181048	401048	302063	398083	339205	323861	331507	357972	394330	365722	1.21709	0.00258441	0.00521243	sig	-	-	-	-
7-Oxodehydroabietic acid	Terpenoids	Ditepenoids	C20H26O3	2	18684-55-4	1.10967e+06	357187	316708	4.03996e+06	3.00781e+06	3.00273e+06	800619	1.12059e+06	2.42989e+06	958807	805899	874407	1.52274	0.00146788	0.00329663	sig	-	-	-	-
Elemicin*	Others	Others	C12H16O3	1	487-11-6	1.31469e+07	2.44765e+06	2.4503e+07	76591.6	208665	216859	239927	221607	116931	132855	220204	202672	1.33994	0.0442893	0.0570556	sig	C10451	-	C10451	MetMap163
linoleoyl ethanolamine	Lipids	LPE	C20H37NO2	2	68171-52-8	2.07122e+06	2.15638e+06	2.16045e+06	420041	792015	678502	854177	1.15031e+06	1.06786e+06	1.0821e+06	1.40278e+06	1.09057e+06	1.64432	1.50573e-05	9.6853e-05	sig	-	-	-	-
LysoPC 16:2(2n isomer)*	Lipids	LPC	C24H46NO7P	3	-	2.17138e+07	2.80554e+07	5.11935e+06	752907	850185	891880	444232	719752	813104	934410	796718	909605	1.29711	0.0150955	0.0223599	sig	-	-	-	-
5-Methoxyfurfural*	Others	Aldehyde compounds	C6H6O3	3	21300-07-2	745081	608502	890060	152150	227104	240663	658731	442574	1.04498e+06	889138	739914	702530	1.39805	0.0122513	0.0187878	sig	-	-	-	-
LysoPC 18:4	Lipids	LPC	C26H46NO7P	1	-	2.61726e+07	1.11692e+07	5.00731e+06	146293	256905	435122	148792	350348	492875	117873	190356	127403	1.18908	0.0327208	0.0439454	sig	-	-	-	-
LysoPE 15:0(2n isomer)*	Lipids	LPE	C20H42NO7P	3	-	228328	178474	195042	436729	500850	457539	250360	320352	346331	215693	238532	185791	1.60206	5.106e-05	0.000231551	sig	-	-	-	-
3,3,8,8-tetramethyltricyclo[5.1.0.02,4]oct-5-ene-5-propanoic acid	Others	Others	C15H24O2	1	-	358354	254855	136078	101903	105896	67028.3	90794.7	94101.6	91351.2	133607	143644	124458	1.38322	0.0281044	0.0384799	sig	-	-	-	-
5-hydroxy-1-(4-hydroxy-3-methoxyphenyl)decan-2-one	Others	Others	C17H26O4	3	-	728182	532149	674100	113011	77126.5	80151.1	286668	463142	300256	234957	161225	201348	1.48374	8.23651e-05	0.000336824	sig	-	-	-	-
Hexadecylsphingosine	Lipids	Sphingolipids	C16H35NO2	2	-	141530	180945	105969	229705	241386	260823	270039	231767	209925	198522	211534	140260	1.39283	0.0135397	0.0204003	sig	-	-	-	-
5-Oxo-D-proline	Amino acids and derivatives	Amino acids and derivatives	C5H7NO3	3	4042-36-8	3.57484e+06	3.23967e+06	3.50225e+06	797931	655680	623076	728154	853623	1.38046e+06	1.27231e+06	1.29018e+06	1.07639e+06	1.6258	7.9353e-07	1.13078e-05	sig	C02237	ko00470,ko01100	C02237	-
L-Pipecolate	Alkaloids	Piperidine alkaloids	C6H11NO2	1	1723-00-8	3.92976e+06	3.92857e+06	4.56201e+06	916438	520245	525026	880337	1.02577e+06	1.35031e+06	1.33865e+06	1.26844e+06	1.07643e+06	1.63043	6.08791e-07	9.5575e-06	sig	C00408	ko00310,ko00960,ko01100,ko01110	C00408	-
(2R,4R)-4-methylpyrrolidine-2-carboxylic acid	Alkaloids	Alkaloids	C6H11NO2	2	31137-95-8	3.29672e+06	2.99448e+06	3.9638e+06	826518	637371	613545	837555	845151	1.17659e+06	1.30431e+06	1.26364e+06	934934	1.61768	1.03553e-05	7.56734e-05	sig	-	-	-	-
3-Methoxyanthranilate	Phenolic acids	Phenolic acids	C8H9NO3	3	3177-80-8	557624	504014	493368	357775	396999	360099	423153	537638	509483	511907	478678	513634	1.41158	0.00508321	0.00914681	sig	C05831	ko00380	C05831	MetMap157
2-[6-Ethenyl-3,6-Dimethyl-7-(Prop-1-En-2-Yl)-Octahydro-1-Benzofuran-2-Ylidene]Acetaldehyde	Terpenoids	Ditepenoids	C17H24O2	2	-	887073	771389	864571	580121	486339	513843	570414	478666	761715	861178	612196	987334	1.36919	0.0365817	0.0485094	sig	-	-	-	-
2-Aminophenol	Alkaloids	Alkaloids	C6H7NO	3	95-55-6	276083	320979	231814	41197	32075.1	50918.2	18309.7	19166.5	25873.7	40135.4	22639.2	23191.4	1.13847	2.26876e-06	2.39481e-05	sig	C01987	ko00380,ko01100	C01987	-
o-Carboxy-5-hydroxytryptamine	Alkaloids	Alkaloids	C11H12N2O3	1	-	3.32493e+06	3.6239e+06	2.99021e+06	397251	425967	372833	5.72286e+06	7.9839e+06	1.80857e+06	1.34275e+06	1.27839e+06	1.28223e+06	1.09542	0.0236666	0.0331386	sig	-	-	-	-
JiangxiBaiyingsu I	Terpenoids	Sesquiterpenoids	C18H28O3	3	-	658292	657663	543640	271521	205639	185464	464354	561447	491471	299816	361266	369299	1.37574	5.46676e-05	0.000244323	sig	-	-	-	-
Guanine*	Nucleotides and derivatives	Nucleotides and derivatives	C5H5N5O	1	73-40-5	81569.7	56429.3	49732.9	89542.5	153108	104900	187584	144923	121420	74693.2	109820	83238.2	1.1776	0.0186012	0.0267226	sig	C00242	ko00230,ko01100,ko01232	C00242	-
Pseudosindorin*	Flavonoids	Chalcones	C15H12O5	1	-	817692	1.17236e+06	1.01134e+06	30571.8	26802.7	24891.7	138764	204037	59667.7	64784.8	54298.5	73670.3	1.50238	4.32689e-06	3.99779e-05	sig	-	-	-	-
Antrodin D	Terpenoids	Sesquiterpenoids	C16H28O	2	-	174131	142250	123542	90331.5	76084.4	96075	88799.3	72923.4	133486	111007	99565.9	103938	1.3317	0.0392081	0.0514581	sig	-	-	-	-
1-β-D-Ribofuranosyl-2-oxo-4-imidazoline-4-carbaldehyde	Alkaloids	Alkaloids	C9H12N2O6	1	-	3.35902e+06	2.9034e+06	4.97879e+06	2.19566e+06	2.12212e+06	1.73911e+06	1.9409e+06	1.96309e+06	1.6239e+06	2.66393e+06	2.47096e+06	2.76802e+06	1.37394	0.0136755	0.0205633	sig	-	-	-	-
5,7-dihydroxy-3-(4'-hydroxybenzyl)-6-methylchromone	Flavonoids	Other Flavonoids	C17H14O5	2	-	173191	225194	278587	652029	810784	773031	489191	275943	467385	421197	446066	544930	1.48756	0.000445697	0.00125479	sig	-	-	-	-
3-(3,4-Dimethoxyphenyl)-1-propanol	Phenolic acids	Phenolic acids	C12H18O4	2	-	199279	317205	202044	501439	857551	812349	522473	658721	417375	620991	327054	480817	1.48346	0.0183734	0.0264613	sig	-	-	-	-
6-Pentadecylsalicylic acid	Phenolic acids	Phenolic acids	C22H36O3	3	16611-84-0	2.85631e+06	1.70029e+06	2.68783e+06	375855	543685	421381	742555	801614	686514	556621	367233	330598	1.25774	0.000174819	0.000592899	sig	C10759	-	C10759	-
Naringenin	Flavonoids	Flavanones	C15H12O5	1	480-41-1	772503	1.26228e+06	1.07479e+06	37286.9	31844.4	28564.6	157010	203957	73669.8	78095.4	71886.3	72005.6	1.51325	3.05202e-05	0.00016085	sig	C00509	ko00941,ko00943,ko01100,ko01110	C00509	-
Tagalsin Q	Terpenoids	Ditepenoids	C18H26O2	2	1253641-44-9	508193	711800	742889	218770	272859	333180	445417	545474	595205	486599	466083	536546	1.49171	0.00307891	0.00601337	sig	-	-	-	-
2,2,5,8-tetramethyl-1,2,3,4-tetrahydronaphthalen-1-ol	Others	Others	C14H20O	2	-	848233	858749	693864	985262	1.54501e+06	1.26585e+06	1.77479e+06	1.66062e+06	1.47247e+06	1.4977e+06	1.0627e+06	1.09704e+06	1.06697	0.00766182	0.0128216	sig	-	-	-	-
4,8-dimethyl-12-methylidene-3-oxatricyclo[9.3.0.02,4]tetradec-7-en-13-one*	Terpenoids	Sesquiterpenoids	C16H22O2	2	-	566652	535906	383668	886027	1.39567e+06	1.20769e+06	1.31386e+06	1.61735e+06	1.28351e+06	1.12623e+06	995626	1.05767e+06	1.29892	0.00105906	0.0025185	sig	-	-	-	-
Shizukafuranol	Terpenoids	Sesquiterpenoids	C15H22O2	2	90332-93-7	1.60415e+06	1.36539e+06	1.3195e+06	2.51403e+06	3.71166e+06	3.21309e+06	4.35317e+06	4.00759e+06	3.64133e+06	2.84385e+06	2.63337e+06	2.82764e+06	1.31635	0.000173975	0.000590813	sig	-	-	-	-
Ferulic acid methyl ester	Phenolic acids	Phenolic acids	C11H12O4	3	22329-76-6	815093	1.16388e+06	1.85599e+06	118938	98026.7	124085	687127	329534	766646	483158	470830	446236	1.60015	0.00716989	0.0121859	sig	-	-	CM02621	MetMap165,MetMap166,MetMap168,MetMap170
gnetupendin A	Others	Stilbene	C22H20O5	2	-	1.65034e+06	1.20933e+06	776987	2.03182e+06	2.33482e+06	2.2671e+06	2.35465e+06	2.10209e+06	2.43718e+06	2.01587e+06	2.12331e+06	2.05305e+06	1.2506	0.00250402	0.00507794	sig	-	-	-	-
[(2R)-2-acetyloxy-3-[(Z)-hexadec-9-enoyl]oxypropyl] 2-(trimethylazaniumyl)ethyl phosphate	Lipids	LPC	C26H50NO8P	2	-	572548	794744	136230	70773.7	126858	90039.2	66159	63482.4	120521	86083.9	103267	71590.1	1.09243	0.0402152	0.0526493	sig	-	-	-	-
2,5-dimethyl-2,3,3a,7a-tetrahydro-1H-indene-1,3-diol	Terpenoids	Sesquiterpenoids	C11H16O2	2	-	6.59353e+06	6.69797e+06	3.62911e+06	1.46413e+06	1.09426e+06	1.06456e+06	1.805e+06	1.34842e+06	1.61134e+06	1.92659e+06	1.56078e+06	1.6416e+06	1.50643	0.000895724	0.00218811	sig	-	-	-	-
Methyldopa anhydrous	Amino acids and derivatives	Amino acids and derivatives	C10H13NO4	3	555-30-6	155333	74256.7	81844.9	317478	324299	388680	601728	624194	492328	233281	217054	103384	1.29416	4.49275e-05	0.000211776	sig	C07194	-	C07194	-
3-Oxooleana-11,13(18)-dien-28-oic acid	Terpenoids	Triterpene	C30H44O3	1	-	5.28109e+06	4.09701e+06	4.63836e+06	7.6921e+06	1.12074e+07	7.87578e+06	1.26089e+07	1.19686e+07	1.12288e+07	8.22594e+06	9.2291e+06	8.96595e+06	1.17074	0.000359956	0.00106351	sig	-	-	-	-
3-hydroxy-13-apo-alpha-caroten-13-one*	Terpenoids	Sesquiterpenoids	C18H26O2	2	-	335786	359674	302869	101581	77524.4	131472	232547	188420	224303	117307	106203	119816	1.2429	6.30806e-06	5.2052e-05	sig	-	-	-	-
3-Hydroxy-3,7,11-trimethyldodeca-1,6E,10-trien-9-yl isobutyrate	Terpenoids	Sesquiterpenoids	C18H30O3	3	-	103573	89522.7	95689.8	399698	371407	343643	403287	478673	543035	297679	368358	292334	1.38001	3.41972e-05	0.00017449	sig	-	-	-	-
N-Cyclohexyl-1,3-benzothiazol-2-amine	Alkaloids	Alkaloids	C13H16N2S	3	28291-75-0	2.22738e+06	2.24496e+06	2.50056e+06	2.93042e+06	2.96715e+06	2.92286e+06	3.38267e+06	3.3125e+06	3.09362e+06	3.09983e+06	3.17158e+06	3.33739e+06	1.00958	5.4608e-05	0.000244323	sig	-	-	-	-
Aminoimidazole ribotide	Nucleotides and derivatives	Nucleotides and derivatives	C8H14N3O7P	1	25635-88-5	676635	519750	686930	2.01943e+06	2.85988e+06	2.61573e+06	918311	714033	1.58768e+06	1.66072e+06	1.8103e+06	1.55524e+06	1.33157	0.000568079	0.00151857	sig	C03373	ko00230,ko00730,ko00860,ko01100,ko01110,ko01240	C03373	-
L-Threonine	Amino acids and derivatives	Amino acids and derivatives	C4H9NO3	3	72-19-5	4.3588e+06	3.84905e+06	3.73699e+06	1.69991e+06	1.62377e+06	1.76432e+06	1.30277e+06	1.20699e+06	1.68569e+06	1.57004e+06	1.60827e+06	1.66573e+06	1.26204	1.23186e-06	1.56951e-05	sig	C00188	ko00260,ko00261,ko00290,ko00470,ko00860,ko00970,ko01100,ko01110,ko01230,ko02010	C00188	-
1-Aminocyclopropane-1-carboxylate	Amino acids and derivatives	Amino acids and derivatives	C4H7NO2	3	22059-21-8	720082	680924	592578	483878	391710	406425	394074	338726	358963	393968	374517	417551	1.11162	0.000131282	0.000479896	sig	C01234	ko00270,ko01100,ko01110	C01234	-
L-Citrulline	Amino acids and derivatives	Amino acids and derivatives	C6H13N3O3	3	372-75-8	2.5451e+06	2.37416e+06	1.33646e+06	934940	801223	840760	1.03675e+06	1.0758e+06	1.77303e+06	1.1086e+06	1.30949e+06	1.1681e+06	1.4087	0.0269445	0.0371805	sig	C00327	ko00220,ko01100,ko01110,ko01230	C00327	-
3-Chloroaniline	Alkaloids	Alkaloids	C6H6ClN	1	108-42-9	911856	871942	1.0471e+06	1.13299e+06	1.20933e+06	1.07559e+06	1.13286e+06	1.11502e+06	1.16287e+06	1.05776e+06	1.08642e+06	1.09281e+06	1.31036	0.0112476	0.0175537	sig	-	-	-	-
2-Amino-2-methylpropanoate	Organic acids	Organic acids	C4H9NO2	3	62-57-7	2.94187e+07	2.72554e+07	3.12234e+07	1.65601e+07	1.6969e+07	1.62787e+07	1.97607e+07	1.70231e+07	2.1651e+07	1.81319e+07	1.82016e+07	1.83015e+07	1.49005	3.21302e-05	0.000167194	sig	C03665	-	C03665	-
Viteagnusin B	Terpenoids	Ditepenoids	C22H36O3	2	-	7.45199e+06	4.14635e+06	7.67286e+06	1.09139e+06	1.58692e+06	1.49477e+06	2.32562e+06	2.45717e+06	2.27462e+06	1.7131e+06	1.49183e+06	1.24868e+06	1.33058	0.000809163	0.00201475	sig	-	-	-	-
6-acetamido-3-aminohexanoic acid	Alkaloids	Alkaloids	C8H16N2O3	3	-	7.69951e+06	8.19647e+06	7.41434e+06	1.43588e+06	1.25759e+06	1.14421e+06	2.47256e+06	2.56313e+06	3.38137e+06	3.14383e+06	3.4498e+06	2.17765e+06	1.68126	7.76499e-07	1.1238e-05	sig	-	-	-	-
N-(1-Deoxy-1-fructosyl)isoleucine*	Amino acids and derivatives	Amino acids and derivatives	C12H23NO7	1	-	1.28883e+06	1.61181e+06	726719	5.02635e+06	5.28095e+06	5.84882e+06	1.21229e+06	1.96706e+06	1.90554e+06	2.68613e+06	3.18244e+06	3.02852e+06	1.37326	4.99608e-06	4.44964e-05	sig	-	-	-	-
2-methyl-3-phenylcyclopentan-1-one	Terpenoids	Monoterpenoids	C12H14O	2	-	435916	465636	434836	511294	891701	629965	897502	1.02213e+06	788108	587722	429050	551624	1.05422	0.00774353	0.0129233	sig	-	-	-	-
Homoproline	Amino acids and derivatives	Amino acids and derivatives	C6H11NO2	3	535-75-1	8.90365e+06	1.46943e+07	1.42914e+07	2.06765e+06	1.76226e+06	1.9749e+06	2.85836e+06	2.76369e+06	2.95765e+06	1.85111e+06	3.5906e+06	1.48558e+06	1.36758	0.000154199	0.000545142	sig	-	-	-	-
Pyrrolidin	Alkaloids	Pyrrole alkaloids	C4H9N	3	123-75-1	1.53495e+06	884903	1.0175e+06	631047	716955	673260	637846	545092	843098	610856	665872	532354	1.00986	0.0294722	0.0401745	sig	-	-	-	-
Choline phosphate	Alkaloids	Alkaloids	C5H15NO4P+	3	107-73-3	186187	121071	189862	366117	446757	339924	444145	412069	293290	371604	567353	479691	1.08228	0.00440493	0.00809939	sig	C00588	ko00564,ko01100	C00588	-
L-Glutamate	Amino acids and derivatives	Amino acids and derivatives	C5H9NO4	3	56-86-0	2.69948e+06	2.48081e+06	2.68994e+06	1.50017e+06	1.4139e+06	1.302e+06	1.44892e+06	1.16634e+06	1.40904e+06	1.69166e+06	1.93103e+06	1.68042e+06	1.51964	7.49112e-06	5.86778e-05	sig	C00025	ko00220,ko00250,ko00330,ko00332,ko00340,ko00430,ko00470,ko00480,ko00524,ko00630,ko00650,ko00660,ko00860,ko00910,ko00970,ko01100,ko01110,ko01200,ko01210,ko01230,ko01240,ko02010	C00025	-
1-Amino-1-cyclobutane-carboxylic-acid*	Amino acids and derivatives	Amino acids and derivatives	C5H9NO2	1	22264-50-2	2.28444e+07	2.2614e+07	3.83328e+07	1.10477e+07	1.05743e+07	9.36478e+06	1.39866e+07	1.79548e+07	2.01303e+07	2.57986e+07	2.18581e+07	2.00336e+07	1.60967	0.0139413	0.0208951	sig	-	-	-	-
4-Methylazetidine-2-Carboxylic acid	Alkaloids	Alkaloids	C5H9NO2	1	1779725-63-1	2.33295e+07	2.40837e+07	4.21634e+07	1.16497e+07	1.08255e+07	9.23801e+06	1.47064e+07	1.76346e+07	2.12292e+07	2.58248e+07	2.27138e+07	2.06281e+07	1.61024	0.0190096	0.0271618	sig	-	-	-	-
sn-Glycero-3-phosphocholine	Lipids	PC	C8H20NO6P	1	28319-77-9	1.15318e+06	845731	1.05455e+06	4.55637e+06	4.24521e+06	3.98069e+06	1.89764e+06	1.21652e+06	3.1886e+06	3.22968e+06	3.17258e+06	3.07084e+06	1.32756	0.000389771	0.00113085	sig	C00670	ko00564,ko00565	C00670	-
3-Pyrrolidine carboxylic acid*	Amino acids and derivatives	Amino acids and derivatives	C5H9NO2	1	-	2.29755e+07	2.38055e+07	4.07128e+07	1.12987e+07	1.12302e+07	9.1096e+06	1.54539e+07	1.8754e+07	2.03099e+07	2.64049e+07	2.25278e+07	2.04619e+07	1.60555	0.0163169	0.0238855	sig	-	-	-	-
Nicotinamide D-ribonucleotide	Nucleotides and derivatives	Nucleotides and derivatives	C11H15N2O8P	3	1094-61-7	2.21865e+06	1.53072e+06	1.84509e+06	1.17353e+06	1.36521e+06	1.00114e+06	1.17329e+06	939221	1.19312e+06	1.09162e+06	1.27887e+06	1.15452e+06	1.18515	0.00717338	0.0121859	sig	C00455	ko00760,ko01100	C00455	-
L-Glycyl-L-proline	Amino acids and derivatives	Amino acids and derivatives	C7H12N2O3	3	704-15-4	1.32333e+06	1.44833e+06	1.94378e+06	396194	800025	415283	462544	454955	695942	707529	643028	700025	1.44989	0.000861367	0.00212051	sig	-	-	-	-
1-g-Linoleoyl-glycerol*	Lipids	Glycerol ester	C21H38O4	1	-	135289	126815	127407	70041.6	67124	65328.8	106296	58820.8	109369	137924	130680	165576	1.41671	0.00203098	0.00429006	sig	-	-	-	-
1,4,8-Trihydroxynaphthalene-1-O-glucoside	Quinones	Quinones	C16H18O8	1	39015-63-9	1.00488e+06	1.0707e+06	1.3648e+06	9.56673e+06	7.76261e+06	7.97468e+06	2.34671e+06	2.842e+06	1.10886e+06	366461	309099	391532	1.30442	1.65263e-06	1.9431e-05	sig	-	-	-	-
Kaempferol	Flavonoids	Flavonols	C15H10O6	1	520-18-3	2.09628e+06	3.15683e+06	2.80179e+06	686051	715393	586965	1.85879e+06	2.63149e+06	1.2073e+06	606927	1.1638e+06	480714	1.03389	0.00243794	0.00497662	sig	C05903	ko00941,ko00944,ko01100,ko01110	C05903	-
Histamine	Alkaloids	Alkaloids	C5H9N3	3	51-45-6	2.02593e+06	2.05645e+06	2.67693e+06	1.58586e+06	1.5074e+06	1.27292e+06	1.86643e+06	1.96529e+06	1.68901e+06	1.68203e+06	1.69351e+06	1.54179e+06	1.33822	0.0104642	0.0165967	sig	C00388	ko00340,ko01100,ko01110	C00388	-
Cytidine	Nucleotides and derivatives	Nucleotides and derivatives	C9H13N3O5	2	65-46-3	5.57083e+06	4.36937e+06	6.12823e+06	3.21084e+06	3.67079e+06	2.45948e+06	5.20966e+06	4.10372e+06	3.69561e+06	3.77733e+06	3.39525e+06	3.6841e+06	1.25132	0.0176489	0.0255826	sig	C00475	ko00240,ko01100,ko01232,ko02010	C00475	-
L-Arginine	Amino acids and derivatives	Amino acids and derivatives	C6H14N4O2	1	74-79-3	1.71361e+06	1.75669e+06	1.73839e+06	268124	198327	239136	818357	721281	1.07754e+06	579625	747792	507847	1.58958	1.29455e-06	1.62038e-05	sig	C00062	ko00220,ko00261,ko00330,ko00470,ko00970,ko01100,ko01110,ko01230,ko02010,ko04148	C00062	-
2-amino-5-[(C-hydroxycarbonimidoyl)amino]pentanimidic acid	Alkaloids	Alkaloids	C6H14N4O2	1	-	488530	703062	866258	120322	115999	147102	151576	228680	548307	283858	303668	183559	1.51403	0.008128	0.0134379	sig	-	-	-	-
4a,7-dimethyl-7-vinyl-4a,4b,5,6,7,8,10,10a-octahydrophenanthren-2(1H)-one	Terpenoids	Ditepenoids	C18H24O	2	-	848877	955145	613381	64026.2	50065.5	42383.9	46575.3	63718.3	55720.6	44522.5	79913	68570.6	1.40495	1.18101e-05	8.24343e-05	sig	-	-	-	-
Sphinganine	Lipids	Sphingolipids	C18H39NO2	1	764-22-7	1.6208e+06	1.985e+06	1.18714e+06	1.07705e+06	1.09245e+06	1.14368e+06	946544	1.02804e+06	1.0759e+06	1.52785e+06	1.54803e+06	1.64361e+06	1.19757	0.0146681	0.0218694	sig	C00836	ko00600,ko01100	C00836	-
(2-aminoethoxy)({3-hydroxy-2-[(5E,8E,11E)-icosa-5,8,11-trienoyloxy]propoxy})phosphinic acid*	Lipids	LPE	C25H46NO7P	1	-	686891	657084	680743	1.41407e+06	1.61277e+06	1.29175e+06	668523	634770	899198	782033	898861	696283	1.39553	0.000166859	0.000570863	sig	-	-	-	-
LysoPE 20:3(2n isomer)*	Lipids	LPE	C25H46NO7P	1	-	1.00104e+06	758964	548978	1.55565e+06	1.63196e+06	1.58591e+06	723538	529641	848604	1.02236e+06	807643	708065	1.14966	0.000472385	0.00130678	sig	-	-	-	-
Methyl 12-phenyldodecanoate*	Lipids	Free fatty acids	C19H30O2	1	38795-65-2	2.85787e+06	4.07504e+06	872054	120295	268726	457954	532903	866085	1.18421e+06	668741	877562	541698	1.42216	0.0389398	0.0511603	sig	-	-	-	-
(2-aminoethoxy)[2-hydroxy-3-(octadeca-9,12,15-trienoyloxy)propoxy]phosphinic acid*	Lipids	LPE	C23H42NO7P	1	-	981767	912886	979197	1.25423e+06	2.29395e+06	1.94675e+06	852695	707999	1.35292e+06	863989	773521	891337	1.10037	0.0169627	0.0247039	sig	-	-	-	-
1-butyl-1,3-dihydroisobenzofuran	Others	Others	C12H16O	3	180068-03-5	761809	522536	1.53951e+06	262233	153553	238322	160121	199832	179695	153811	297653	183541	1.20706	0.0228777	0.0320946	sig	-	-	-	-
3-(1H-Indol-3-yl)propanoate	Alkaloids	Plumerane	C11H11NO2	3	830-96-6	1.22968e+06	787128	845518	450067	436107	484123	463627	607941	643749	817686	891146	948428	1.54105	0.00489136	0.00883592	sig	C22236	-	C22236	-
Sileneoside H	Steroids	Steroidal saponins	C35H56O14	3	-	880519	919991	418628	255819	313669	307772	551955	543045	532539	510543	468823	498308	1.37861	0.0289596	0.0395632	sig	-	-	-	-
His-Asn-Cys	Amino acids and derivatives	Amino acids and derivatives	C13H20N6O5S1	3	-	434798	291116	697737	5.73207e+06	6.44632e+06	6.16228e+06	8.36887e+06	6.21056e+06	8.61576e+06	6.58823e+06	6.40374e+06	7.44725e+06	1.29426	9.26742e-06	6.938e-05	sig	-	-	-	-
24-Norursa-3,12-dien-11-one	Terpenoids	Triterpene	C29H44O	2	-	598867	721822	479102	1.15239e+06	1.95475e+06	2.01877e+06	5.02553e+06	5.78414e+06	3.48998e+06	2.02083e+06	1.28734e+06	927401	1.02671	0.000394204	0.0011366	sig	-	-	-	-
Tyrosyl-Hydroxyproline	Amino acids and derivatives	Amino acids and derivatives	C14H18N2O5	1	-	770795	800880	1.11283e+06	350349	303484	363071	495378	482350	766492	1.42729e+06	1.09068e+06	1.22498e+06	1.41345	0.000420673	0.00119708	sig	-	-	-	-
2-[[2-amino-3-(4-hydroxyphenyl)propanoyl]amino]-3-methylpentanoic acid	Alkaloids	Phenolamine	C15H22N2O4	2	-	900988	883801	923973	313778	288759	308863	557649	552511	798684	1.48826e+06	1.14217e+06	1.04405e+06	1.47063	0.000216905	0.00071118	sig	-	-	-	-
(2R)-5-oxooxolane-2-carboxamide	Alkaloids	Alkaloids	C5H7NO3	3	166765-04-4	3.21897e+06	3.59532e+06	3.64308e+06	703761	613876	587848	732154	814916	1.20227e+06	1.2556e+06	1.24285e+06	901891	1.6282	4.20185e-07	7.2747e-06	sig	-	-	-	-
NAD+	Nucleotides and derivatives	Nucleotides and derivatives	C21H27N7O14P2	1	53-84-9	3.80749e+06	4.70163e+06	3.09996e+06	2.38173e+06	2.8841e+06	2.62876e+06	3.52427e+06	3.17377e+06	4.575e+06	4.53446e+06	5.20193e+06	4.19069e+06	1.11643	0.0242725	0.0338973	sig	C00003	ko00190,ko00730,ko00760,ko01100,ko01240,ko04148	C00003	-
dAMP	Nucleotides and derivatives	Nucleotides and derivatives	C10H14N5O6P	3	653-63-4	1.01429e+06	1.13547e+06	1.33456e+06	580799	750303	686765	1.24338e+06	1.21159e+06	1.88002e+06	1.5564e+06	1.53971e+06	1.60312e+06	1.0444	0.00355967	0.00676684	sig	C00360	ko00230,ko01100,ko01232	C00360	-
Ent-16α,17-Dihydroxykauran-2-one	Terpenoids	Ditepenoids	C20H32O3	2	-	731147	409077	864732	129765	237120	240689	179468	183590	205531	465759	329737	293212	1.47566	0.00639041	0.011038	sig	-	-	-	-
Linderolide G	Others	Lactones	C15H18O3	1	1416449-10-9	4.72246e+06	4.13073e+06	4.86818e+06	1.88396e+06	1.22989e+06	1.46443e+06	1.66917e+06	1.85639e+06	4.57866e+06	1.60999e+06	2.24049e+06	2.11682e+06	1.35009	0.0119377	0.0184167	sig	-	-	-	-
LysoPE 18:3*	Lipids	LPE	C23H42NO7P	1	-	997426	1.01296e+06	1.00294e+06	1.31452e+06	2.22871e+06	2.13778e+06	714342	756016	1.26854e+06	854792	900088	860408	1.03619	0.00834962	0.0137307	sig	-	-	-	-
Laurocapram	Alkaloids	Alkaloids	C18H35NO	3	59227-89-3	1.74056e+06	1.30763e+06	925125	2.48266e+06	2.89803e+06	3.58608e+06	2.34778e+06	2.66872e+06	1.7523e+06	2.39735e+06	2.31416e+06	2.2452e+06	1.43871	0.00848536	0.0139292	sig	-	-	-	-
Octadec-2-enamide	Alkaloids	Alkaloids	C18H35NO	1	-	5.17158e+06	4.29161e+06	2.95478e+06	7.67936e+06	8.8981e+06	1.15648e+07	7.11235e+06	8.7067e+06	6.15832e+06	7.76236e+06	7.94305e+06	7.57527e+06	1.41363	0.00747914	0.0125784	sig	-	-	-	-
3-methyl-2-({[2,3,4-trihydroxy-5-(hydroxymethyl)oxolan-2-yl]methyl}amino)pentanoic acid*	Amino acids and derivatives	Amino acids and derivatives	C12H23NO7	1	-	1.61033e+06	1.71917e+06	830452	5.25606e+06	4.39148e+06	6.17175e+06	1.31027e+06	1.95814e+06	2.36572e+06	2.50606e+06	3.06227e+06	3.42796e+06	1.34637	0.000253614	0.00080864	sig	-	-	-	-
LysoPE 20:3*	Lipids	LPE	C25H46NO7P	1	-	554392	815804	846189	1.07848e+06	1.53287e+06	1.24394e+06	612953	752360	1.07369e+06	709065	742163	673396	1.20475	0.0159219	0.0233515	sig	-	-	-	-
5-methoxy-2-(3-methylbut-2-enyl)benzene-1,3-diol*	Others	Others	C12H16O3	1	-	1.25798e+07	2.39284e+06	2.44955e+07	157908	202309	220850	255704	233753	128066	139963	175415	182443	1.2783	0.04847	0.0620745	sig	-	-	-	-
4-(Hydroxymethyl)-2,4-Dimethyl-3-(3-Methyl-7-Oxoocta-1,3-Dien-1-Yl)Cyclohex-2-En-1-one	Terpenoids	Sesquiterpenoids	C18H26O3	2	-	441153	445029	468412	76274.3	118779	118929	202197	266434	264059	132832	140991	82836.9	1.25707	1.17416e-06	1.52107e-05	sig	-	-	-	-
Tetradecyldiethanolamine	Alkaloids	Alkaloids	C18H39NO2	1	18924-66-8	2.33123e+06	2.51551e+06	2.08947e+06	3.0466e+06	3.66988e+06	2.7713e+06	2.85753e+06	2.40649e+06	2.31916e+06	2.5921e+06	2.33686e+06	2.55085e+06	1.33689	0.0375003	0.0495855	sig	-	-	-	-
Cordiaquinol C*	Terpenoids	Sesquiterpenoids	C16H22O2	2	-	560126	516107	439415	852790	1.38841e+06	1.21379e+06	1.75327e+06	1.79961e+06	1.2584e+06	1.14544e+06	972170	915543	1.24528	0.00172052	0.00375413	sig	-	-	-	-
(1,3)-1-Methyl-1,2,3,4-tetrahydro-β-carboline-3-carboxylic acid	Alkaloids	Plumerane	C13H14N2O2	3	-	254882	52422.7	172184	335476	445173	302920	384838	457455	376615	332330	296104	276045	1.12248	0.010866	0.0171168	sig	-	-	-	-
Naringenin chalcone*	Flavonoids	Chalcones	C15H12O5	1	73692-50-9	818711	1.24821e+06	1.08279e+06	44940.3	30451.2	44945.9	169423	227283	67619.9	82969.6	88500.5	69460.1	1.48218	1.37957e-05	9.14367e-05	sig	C06561	ko00941,ko01100,ko01110	C06561	MetMap144
Luteolin-7-O-Alpha-L-Rhamnoside	Flavonoids	Flavones	C21H20O10	1	18016-54-1	4.72666e+07	6.02557e+07	8.36465e+07	3.18128e+07	1.83312e+07	1.90784e+07	6.41133e+07	8.96899e+07	6.93517e+07	4.78168e+07	4.57694e+07	6.22974e+07	1.14759	0.00630473	0.010929	sig	-	-	-	-
epiloliolide	Others	Others	C11H16O3	1	-	9.35757e+06	8.53839e+06	1.04294e+07	1.11789e+06	1.47251e+06	1.5344e+06	612447	385307	713958	839399	605255	1.29434e+06	1.09629	7.70056e-08	2.26433e-06	sig	-	-	-	-
PAz-PC	Lipids	LPC	C33H64NO10P	2	117205-52-4	2.40363e+06	1.8846e+06	2.5834e+06	1.55983e+06	1.19975e+06	1.36689e+06	1.9559e+06	1.98115e+06	1.93775e+06	2.18121e+06	2.17038e+06	1.48887e+06	1.38055	0.0254277	0.0353096	sig	-	-	-	-
Linolenyl Alcohol	Others	Others	C18H32O	1	506-44-5	444322	395977	277654	794658	911328	1.0222e+06	575354	702747	466758	609080	751094	717702	1.46354	0.0011686	0.00273682	sig	-	-	-	-
Acetophenone	Others	Others	C8H8O	1	98-86-2	368260	286420	239679	9.19677e+06	9.66477e+06	9.03152e+06	1.54302e+07	1.35954e+07	6.24147e+06	4.89474e+06	5.88185e+06	5.05479e+06	1.47431	0.00216256	0.00451929	sig	C07113	-	C07113	MetMap139
Capillarisin	Others	Chromone	C16H12O7	2	56365-38-9	4.26392e+07	7.79366e+07	5.26468e+07	188757	257613	395826	387551	6.4672e+07	364130	2.01881e+06	1.04226e+06	892743	1.32319	0.0295856	0.0402996	sig	C08999	-	C08999	-
2,3-Dehydro-4-oxo-beta-ionol	Terpenoids	Monoterpenoids	C13H18O2	2	-	308638	381644	436606	176091	129157	109840	225180	181236	199340	219496	233715	252908	1.64705	0.000452631	0.00127142	sig	-	-	-	-
LysoPE 14:0	Lipids	LPE	C19H40NO7P	1	-	237315	189211	250885	438777	504059	682782	406343	551628	450763	266974	328244	403818	1.56021	0.00661223	0.0113787	sig	-	-	-	-
4-Aminobenzoate	Phenolic acids	Phenolic acids	C7H7NO2	3	150-13-0	3.70239e+06	4.49632e+06	5.30998e+06	280175	146705	214882	660364	512042	985057	1.15469e+06	691287	1.17724e+06	1.71002	8.72423e-06	6.63722e-05	sig	C00568	ko00790,ko01100,ko01240	C00568	-
3-Indoleacetonitrile	Alkaloids	Plumerane	C10H8N2	3	771-51-7	1.51888e+06	962456	939026	648102	423915	578436	224731	305999	253462	725011	760758	718434	1.03505	0.001823	0.00394291	sig	C02938	ko00380,ko01100	C02938	-
1,3-dihydroxy-2,3,3a,4-tetrahydropyrrolo[2,1-b]quinazolin-9(1H)-one	Alkaloids	Alkaloids	C11H12N2O3	2	-	1.66366e+06	1.26834e+06	1.30119e+06	820681	408869	568624	267136	448021	402373	891371	1.14523e+06	753215	1.21951	0.000714327	0.00182649	sig	-	-	-	-
5,6,7,7a-tetrahydro-4,4,7a-trimethyl-2(4H)-benzofuranone	Others	Others	C11H16O2	1	15356-74-8	6.7629e+06	6.90244e+06	3.67318e+06	1.34866e+06	996605	1.04041e+06	1.83195e+06	1.43377e+06	1.58367e+06	1.94252e+06	1.56271e+06	1.65506e+06	1.53604	0.000915519	0.00222426	sig	-	-	-	-
Tyramine	Alkaloids	Alkaloids	C8H11NO	1	51-67-2	40059.3	28334.1	42115.1	7.02882e+06	6.87222e+06	6.22876e+06	1.04744e+07	9.40423e+06	4.27567e+06	2.89972e+06	3.96814e+06	3.51203e+06	1.46137	0.00171868	0.00375234	sig	C00483	ko00350,ko00950,ko01100,ko01110,ko01240	C00483	-
furo[2,3-h]quinoline	Alkaloids	Quinoline alkaloids	C11H7NO	1	-	1.47092e+07	1.1728e+07	9.88987e+06	5.6462e+06	5.90418e+06	5.94427e+06	5.32397e+06	6.32674e+06	5.93942e+06	1.15055e+07	1.18734e+07	1.07639e+07	1.48486	0.000347665	0.00103462	sig	-	-	-	-
Quercetin-5-O-glucuronide*	Flavonoids	Flavonols	C21H18O13	1	-	4.46065e+07	5.53978e+07	7.99348e+07	1.89037e+06	2.2228e+06	2.49768e+06	1.44409e+07	1.64243e+07	6.79778e+06	1.86317e+07	1.5528e+07	1.77433e+07	1.69863	0.000331768	0.000998538	sig	-	-	CM00573	MetMap117
Quercetin 7-glucuronide*	Flavonoids	Flavonols	C21H18O13	1	38934-20-2	4.17525e+07	5.80822e+07	7.70793e+07	1.74556e+06	2.04021e+06	2.52407e+06	1.52475e+07	2.15951e+07	1.01872e+07	1.44512e+07	1.65229e+07	2.19896e+07	1.67037	0.000441431	0.00124562	sig	-	-	-	-
L-Prolyl-L-Leucine	Amino acids and derivatives	Amino acids and derivatives	C11H20N2O3	1	52899-07-7	1.29612e+06	1.36674e+06	1.46747e+06	256832	364075	369166	399437	419862	610361	577700	661693	510584	1.65482	2.01231e-06	2.23222e-05	sig	-	-	-	-
10-Hydroxymethyllycaconitine	Alkaloids	Alkaloids	C37H50N2O11	2	-	1.56219e+08	1.64948e+08	7.98883e+07	3.26966e+07	2.99261e+07	3.0532e+07	5.46689e+07	5.3681e+07	5.66823e+07	5.6497e+07	5.87492e+07	5.70709e+07	1.60743	0.0034242	0.00655765	sig	-	-	-	-
(1S,2S,4S,7Z,11S)-4,8-dimethyl-12-methylidene-3-oxatricyclo[9.3.0.02,4]tetradec-7-en-13-one	Terpenoids	Sesquiterpenoids	C16H22O2	1	-	3.51981e+06	3.34883e+06	2.74651e+06	3.99765e+06	5.95655e+06	4.89609e+06	6.69812e+06	6.13131e+06	5.81295e+06	4.58686e+06	4.53563e+06	4.81121e+06	1.14556	0.00166254	0.00365383	sig	-	-	-	-
(25S)-5β-Furost-1β,2β,3β,4β,5β,22α,26-heptaol-26-O-β-D-glucoside	Steroids	Steroidal saponins	C33H56O13	2	-	132905	114014	58760.6	38240.5	38444.9	22090.3	71991.3	63957.4	48978.5	32574.6	29668.3	36294.5	1.07168	0.0105875	0.0167636	sig	-	-	-	-
15-Hydroxysessilifol F	Terpenoids	Sesquiterpenoids	C21H34O4	2	-	3.50846e+06	3.72846e+06	3.85902e+06	1.12447e+06	868592	836013	1.0141e+06	1.16321e+06	1.71969e+06	1.48417e+06	1.5792e+06	1.61737e+06	1.63546	1.48089e-06	1.80484e-05	sig	-	-	-	-
(2r)-3-phenylpropane-1,2-diol	Others	Alcohol compounds	C9H12O2	2	-	7.02573e+06	8.57114e+06	3.2961e+06	2.14797e+06	930305	982090	1.06474e+07	7.65927e+06	1.36837e+07	1.30779e+07	1.43903e+07	1.18974e+07	1.03485	0.000724419	0.00184719	sig	-	-	-	-
6Z,8E,10E,12Z-Octadecatetraenoic acid	Lipids	Free fatty acids	C18H28O2	2	145178-65-0	239381	220603	106605	821068	715733	688283	770729	1.07645e+06	933073	570559	722308	638007	1.34996	0.000104572	0.000401817	sig	-	-	-	-
3(15)-Longipinen-4-one	Terpenoids	Sesquiterpenoids	C15H22O	2	-	2.96166e+06	2.85404e+06	2.39486e+06	731649	986688	829360	864269	958317	905565	984127	951110	872636	1.42757	1.65728e-06	1.9431e-05	sig	-	-	-	-
Valerine	Alkaloids	Alkaloids	C8H15NO2	3	-	1.32391e+06	1.4767e+06	1.32264e+06	274179	253578	288379	688485	969059	936159	509280	562596	343467	1.41429	6.43511e-06	5.2865e-05	sig	-	-	-	-
3-isochromanone	Others	Lactones	C9H8O2	2	-	5.41606e+07	5.20827e+07	6.53231e+07	434496	281597	490345	649371	373791	856085	706113	555549	601209	1.45436	9.07051e-08	2.54202e-06	sig	C07728	-	C07728	-
cis-Zeatin-O-glucoside riboside	Alkaloids	Alkaloids	C21H31N5O10	2	125225-72-1	1.87879e+06	1.14684e+06	887305	189283	413862	442129	1.86431e+06	1.32056e+06	1.71334e+06	1.72705e+06	1.62663e+06	1.75806e+06	1.16265	0.00205444	0.00432974	sig	-	-	-	-
7,8-Dehydroboschnialactone	Terpenoids	Monoterpenoids	C9H12O2	1	188442-05-9	6.40483e+06	2.87602e+06	1.03336e+07	1.59138e+06	2.84886e+06	2.52684e+06	4.91249e+06	2.27558e+06	8.18989e+06	1.13702e+07	9.69146e+06	1.49385e+07	1.05964	0.0151359	0.0223599	sig	-	-	-	-
Pro-Gly-Thr	Amino acids and derivatives	Amino acids and derivatives	C11H19N3O5	3	-	1.9649e+07	2.62108e+07	1.05803e+07	579303	586624	875528	2.99142e+06	3.38131e+06	2.05608e+06	5.97483e+06	7.32299e+06	5.27982e+06	1.71041	0.00217195	0.00452944	sig	-	-	-	-
13-Methyl-8,11,13-Podocarpatriene-2,3-diol	Terpenoids	Ditepenoids	C18H26O2	1	1801444-77-8	817035	1.11681e+06	1.0809e+06	411425	408235	382868	584841	684332	490916	706898	492570	727788	1.59183	0.00137771	0.00313731	sig	-	-	-	-
23,24,29-Trihydroxy-3-Oxo-Olean-12-En-28-Oic Acid	Terpenoids	Triterpene	C30H46O6	2	-	62290.2	31761.8	11374.5	181657	248548	142500	80411.8	49132.1	183214	41166.1	52010.2	36566.8	1.4508	0.0111929	0.0174978	sig	-	-	-	-
6-Hydroxykaempferol 7-(6''-(E)-caffeylglucoside)	Flavonoids	Flavonols	C30H26O15	1	-	213740	270813	248947	3.07731e+06	2.11429e+06	2.12995e+06	3.64621e+06	2.13131e+06	850128	179804	131027	191643	1.44187	0.00865588	0.014158	sig	-	-	-	-
13-Methyl-8,11,13-Podocarpatriene-2,19-diol	Terpenoids	Ditepenoids	C18H26O2	1	2081951-14-4	347843	576930	462998	171706	240429	259852	400711	332849	181494	242159	199995	242866	1.04744	0.0272151	0.0374701	sig	-	-	-	-
2,6-Dimethoxybenzoquinone	Quinones	Quinones	C8H8O4	1	530-55-2	1.77472e+07	1.29261e+07	1.36069e+07	2.40741e+06	1.94751e+06	2.05056e+06	2.26827e+06	1.75181e+06	2.61869e+06	4.91783e+06	4.02123e+06	6.54152e+06	1.60098	1.69363e-05	0.000104061	sig	C10331	-	C10331	-
Glu-Lys	Amino acids and derivatives	Amino acids and derivatives	C11H21N3O5	3	5891-53-2	3.64897e+06	4.3936e+06	2.52811e+06	1.42529e+07	1.3995e+07	1.44564e+07	3.2082e+06	5.11298e+06	5.94993e+06	6.89436e+06	7.51867e+06	8.38894e+06	1.38601	2.74423e-06	2.79323e-05	sig	-	-	-	-
Senkyunolide K	Others	Lactones	C12H16O3	2	114569-33-4	3.95135e+06	684961	6.99303e+06	17024.2	45566.4	22004.2	52748.5	22418.1	18705.4	12465.1	20420.8	39134.4	1.27964	0.0402463	0.0526527	sig	-	-	-	-
Homoarginine	Amino acids and derivatives	Amino acids and derivatives	C7H16N4O2	3	156-86-5	2.368e+06	2.67832e+06	1.97471e+06	560516	584005	778141	1.14274e+06	1.33875e+06	1.60279e+06	1.05416e+06	1.35361e+06	998144	1.57155	0.000159782	0.000557431	sig	C01924	-	C01924	-
Arginine methyl ester*	Amino acids and derivatives	Amino acids and derivatives	C7H16N4O2	3	-	7.19052e+06	8.7881e+06	6.53301e+06	1.59113e+06	1.34818e+06	1.23772e+06	2.20296e+06	2.44564e+06	3.07814e+06	2.92765e+06	3.15946e+06	2.06079e+06	1.64902	2.2121e-05	0.000126871	sig	-	-	-	-
Biotin	Others	Vitamin	C10H16N2O3S	3	58-85-5	4.50436e+06	6.09946e+06	5.31714e+06	934149	1.12807e+06	984794	881785	764380	1.03348e+06	994662	943635	1.20957e+06	1.35882	2.40022e-06	2.50502e-05	sig	C00120	ko00780,ko01100,ko01240,ko02010	C00120	-
LysoPC 18:3(2n isomer)	Lipids	LPC	C26H48NO7P	1	-	4.91274e+07	5.23735e+07	1.38446e+07	3.65718e+06	4.38731e+06	3.72703e+06	3.22689e+06	4.03918e+06	4.41148e+06	2.33243e+06	2.23227e+06	2.16871e+06	1.08193	0.00829575	0.0136482	sig	-	-	-	-
Myricetin-3-O-galactoside*	Flavonoids	Flavonols	C21H20O13	1	15648-86-9	8.62588e+06	7.34224e+06	2.07675e+07	7.35725e+07	4.2433e+07	4.58396e+07	2.22793e+07	1.3728e+07	1.2224e+07	7.46918e+06	7.70792e+06	9.65568e+06	1.38244	0.00144553	0.00326169	sig	-	-	CM00807	MetMap109
Myricetin-3-O-β-D-glucoside*	Flavonoids	Flavonols	C21H20O13	1	19833-12-6	8.94482e+06	1.71124e+07	2.56491e+07	7.2632e+07	5.87982e+07	6.07709e+07	1.94871e+07	2.43325e+07	2.17288e+07	4.78697e+06	7.55223e+06	5.40763e+06	1.19694	9.0103e-06	6.81958e-05	sig	-	-	CM00806	MetMap109
3',5',5,7-Tetrahydroxy-4'-methoxyflavanone-3'-O-glucoside	Flavonoids	Flavanones	C22H24O12	2	-	1.21985e+07	1.75531e+07	1.79566e+07	8.06111e+07	4.72934e+07	3.69488e+07	1.67049e+07	2.17685e+07	1.17767e+07	7.1143e+06	6.09671e+06	6.76431e+06	1.16703	0.00454952	0.00831983	sig	-	-	-	-
Gossypetin-3-O-glucoside*	Flavonoids	Flavonols	C21H20O13	1	-	8.7542e+06	7.93427e+06	1.2307e+07	6.98635e+07	3.7494e+07	3.73815e+07	2.04298e+07	2.05346e+07	8.17989e+06	8.21418e+06	6.01423e+06	6.03582e+06	1.41711	0.00355573	0.00676282	sig	-	-	-	-
4-(2,4,6-Trihydroxybenzoyl)-3-Formyl-5-Hydroxybenzoic acid	Phenolic acids	Phenolic acids	C15H10O8	1	-	205098	185591	428669	1.91365e+06	1.43275e+06	1.37491e+06	390630	469307	350734	185473	218474	223710	1.49068	2.28306e-05	0.000128926	sig	-	-	-	-
5-O-Galloyl-D-hamamelose	Phenolic acids	Phenolic acids	C13H16O10	1	90275-97-1	819357	925034	721125	200320	280675	271535	876562	914321	1.31454e+06	929147	797140	872125	1.24632	0.0005926	0.00157052	sig	-	-	-	-
N(omega)-Methyl-L-arginine*	Amino acids and derivatives	Amino acids and derivatives	C7H16N4O2	3	17035-90-4	8.0877e+06	8.5758e+06	7.66183e+06	1.50281e+06	1.18609e+06	1.30705e+06	2.47968e+06	2.87516e+06	3.52102e+06	3.34068e+06	3.49373e+06	2.3826e+06	1.68502	5.73122e-07	9.15266e-06	sig	C03884	-	C03884	-
IPA imine	Amino acids and derivatives	Amino acids and derivatives	C11H10N2O2	1	-	5.3483e+06	5.69027e+06	3.86355e+06	664413	563707	636687	2.55324e+06	3.23001e+06	1.24172e+06	2.00967e+06	1.80433e+06	1.93374e+06	1.57503	0.000435581	0.0012357	sig	C21124	ko01100,ko01110	C21124	-
N-(1-Deoxy-1-fructosyl)Valine	Amino acids and derivatives	Amino acids and derivatives	C11H21NO7	3	-	640278	654176	355268	1.14255e+06	1.8106e+06	2.3879e+06	493794	643519	699919	1.04347e+06	1.08699e+06	1.11456e+06	1.20536	0.00603513	0.0105423	sig	-	-	-	-
Cytarabine	Nucleotides and derivatives	Nucleotides and derivatives	C9H13N3O5	1	147-94-4	1.76949e+06	1.70199e+06	3.04195e+06	959707	620372	597897	1.51302e+06	2.03457e+06	1.36682e+06	1.37619e+06	1.68574e+06	1.22022e+06	1.42246	0.0247953	0.0344974	sig	C02961	-	C02961	-
Pyridoxine	Others	Vitamin	C8H11NO3	3	65-23-6	3.78757e+06	2.62949e+06	3.30785e+06	919750	868691	876593	2.39265e+06	1.92248e+06	3.92455e+06	3.91448e+06	3.92812e+06	3.53231e+06	1.45509	0.00200473	0.00425158	sig	C00314	ko00750,ko01100,ko01240	C00314	-
Synephrine	Alkaloids	Alkaloids	C9H13NO2	3	94-07-5	3.28724e+06	2.39219e+06	2.90587e+06	1.47959e+06	1.53442e+06	1.22698e+06	2.20104e+06	1.64847e+06	2.41993e+06	2.64094e+06	2.7788e+06	2.39645e+06	1.58424	0.00280361	0.00556328	sig	C04548	-	C04548	-
3-hydroxylup-12(13),20(29)-diene	Terpenoids	Triterpene	C30H48O	3	-	250214	153983	216254	539801	617210	552189	827293	896894	635032	787968	689171	693474	1.11644	8.76324e-05	0.000351383	sig	-	-	-	-
2-[(1S,4R)-3,3-dimethyl-2-bicyclo[2.2.1]heptanylidene]acetic acid	Organic acids	Organic acids	C11H16O2	2	-	1.75609e+06	1.58746e+06	1.44884e+06	1.25371e+06	965724	918305	1.44302e+06	1.08289e+06	1.28275e+06	1.7919e+06	1.41151e+06	1.45918e+06	1.42602	0.0184975	0.0266045	sig	-	-	-	-
5'-O-beta-D-Glucosylpyridoxine	Others	Vitamin	C14H21NO8	3	-	2.23645e+06	2.24814e+06	1.7909e+06	514315	552319	590812	2.53644e+06	2.16365e+06	3.48782e+06	2.15504e+06	1.89916e+06	2.16377e+06	1.2494	0.000601978	0.00158968	sig	C03996	-	C03996	-
7-Hydroxy-8-(Hydroxymethyl)-4b,8,10a-Trimethyl-2,3,4,4a,5,6,7,8A,9,10-Decahydrophenanthren-1-one	Terpenoids	Ditepenoids	C18H30O3	1	-	101724	113607	71748.1	371025	282246	272017	273975	397322	388031	243259	276977	202146	1.41467	0.000988028	0.00237396	sig	-	-	-	-
2-imino-3-(1H-indol-3-yl)propanoic acid	Amino acids and derivatives	Amino acids and derivatives	C11H10N2O2	1	-	5.67012e+06	7.04758e+06	4.88638e+06	736870	609110	823603	3.00635e+06	4.04254e+06	1.67322e+06	2.41708e+06	2.10511e+06	2.28387e+06	1.57021	0.000372828	0.00109127	sig	-	-	-	-
10-Oxo-11,15-phytodienoic acid	Others	Others	C18H28O3	2	-	886626	809233	673974	338157	292821	334868	490323	570175	621515	415187	399404	375696	1.39065	0.000101271	0.000391389	sig	-	-	-	-
5-Hydroxy-2-Carbonylcadinane-12,7-lactone	Terpenoids	Sesquiterpenoids	C15H20O4	1	-	362700	395858	349593	195297	109304	116173	133031	130842	363216	148115	207180	149280	1.27385	0.021245	0.030066	sig	-	-	-	-
Tomentosolic acid	Terpenoids	Triterpene	C30H46O3	1	6812-98-2	2.91833e+06	2.61977e+06	1.65914e+06	5.34326e+06	5.67849e+06	5.40441e+06	4.79188e+06	3.76241e+06	4.72285e+06	3.78612e+06	3.73966e+06	4.24669e+06	1.55158	0.000297852	0.000915802	sig	-	-	-	-
N6-Acetyl-L-lysine	Amino acids and derivatives	Amino acids and derivatives	C8H16N2O3	3	692-04-6	1.71444e+06	1.58623e+06	1.41196e+06	691750	820224	759465	733407	719553	756712	557208	618810	619646	1.07405	2.44922e-06	2.53638e-05	sig	C02727	ko00310,ko01100	C02727	-
2-Ethyl-2,6,6-trimethylpiperidin-4-one	Alkaloids	Piperidine alkaloids	C10H19NO	3	133568-79-3	311998	318317	188655	184746	167455	183226	203373	150429	240127	335535	355246	285139	1.1187	0.0166685	0.0243481	sig	-	-	-	-
Cytosine	Nucleotides and derivatives	Nucleotides and derivatives	C4H5N3O	2	71-30-7	2.47579e+06	2.59503e+06	3.34574e+06	1.74832e+06	1.69819e+06	1.48715e+06	2.14764e+06	2.10453e+06	2.04221e+06	1.90125e+06	1.93171e+06	1.91984e+06	1.48174	0.00245009	0.00499459	sig	C00380	ko00240,ko01100,ko01232	C00380	-
Ganoderal A	Terpenoids	Triterpene	C30H44O2	1	104700-98-3	7.79297e+06	7.78256e+06	6.25447e+06	2.29005e+07	2.40343e+07	2.39776e+07	3.0958e+07	3.25878e+07	2.36901e+07	2.87407e+07	2.65757e+07	2.6686e+07	1.2426	1.93211e-05	0.000114903	sig	-	-	-	-
5-(Hydroxymethyl)-2,2-Dimethyl-3-Methylidenebicyclo[2.2.1]Heptane-1-Carbaldehyde*	Terpenoids	Monoterpenoids	C12H18O2	1	-	259468	238459	140404	1.00603e+06	755088	918595	659730	851599	961593	589012	694712	712097	1.47633	0.000258577	0.000820931	sig	-	-	-	-
5-hydroxy-1,4a-dimethyl-3,4,5,6,7,8-hexahydronaphthalen-2-one*	Terpenoids	Monoterpenoids	C12H18O2	1	-	274617	260663	145871	1.28015e+06	1.01506e+06	1.06564e+06	818920	1.07398e+06	1.32552e+06	754470	1.03841e+06	967940	1.41867	0.000578974	0.00154213	sig	-	-	-	-
(2R,6R)-piperidine-2,6-dicarboxylic acid	Alkaloids	Alkaloids	C7H11NO4	3	-	3.36932e+06	1.74056e+06	2.74969e+06	1.07272e+06	867059	945137	850739	873551	891837	807688	982895	734253	1.17731	0.00202848	0.00428724	sig	-	-	-	-
Craiobioside B	Others	Others	C26H42O10	3	-	1.18801e+06	1.81255e+06	1.39588e+06	422459	179783	161308	303519	473962	306607	610303	870945	647204	1.60896	0.000247024	0.000793087	sig	-	-	-	-
(1R,4Ar)-7-Isopropylidene-1,4A-Dimethyl-6-Methylene-Decalin-1,4-diol	Terpenoids	Sesquiterpenoids	C16H26O2	1	-	1.63702e+06	1.88218e+06	1.91283e+06	1.20834e+06	918306	1.03841e+06	992943	1.03718e+06	932577	1.59875e+06	1.3787e+06	1.40604e+06	1.4851	0.000122286	0.000453524	sig	-	-	-	-
LysoPE 18:2	Lipids	LPE	C23H44NO7P	2	-	1.31002e+06	1.49365e+06	998913	2.65384e+06	2.71613e+06	2.84889e+06	1.60893e+06	1.83705e+06	2.31615e+06	1.86762e+06	1.79886e+06	2.09642e+06	1.55837	0.000516041	0.00140687	sig	-	-	-	-
Africanone	Terpenoids	Sesquiterpenoids	C15H22O	2	90851-05-1	3.10672e+07	2.57881e+07	3.38732e+07	2.47634e+06	2.81589e+06	2.41912e+06	2.59806e+06	2.47411e+06	2.78677e+06	2.45978e+06	2.95787e+06	2.45816e+06	1.37603	3.46255e-07	6.35117e-06	sig	-	-	-	-
5,7,2',5'-Tetrahydroxyflavanone*	Flavonoids	Flavanones	C15H12O6	1	-	2.79113e+07	4.83801e+07	3.25157e+07	1.66138e+06	1.40263e+06	1.46793e+06	1.7871e+06	1.49191e+06	948957	2.56364e+06	1.92651e+06	2.33003e+06	1.43672	9.40868e-05	0.000372029	sig	-	-	-	-
(1r,2s,5r)-4,4-dimethyltricyclo[6.3.2.02,5]tridec-8-en-1-ol	Terpenoids	Sesquiterpenoids	C15H24O	2	-	371068	410414	275142	869949	937774	916081	1.11903e+06	1.13858e+06	852546	1.0551e+06	1.11635e+06	976011	1.21233	5.64804e-05	0.000250911	sig	-	-	-	-
S-Adenosyl-L-homocysteine	Amino acids and derivatives	Amino acids and derivatives	C14H20N6O5S	1	979-92-0	2.12968e+06	1.38727e+06	2.11711e+06	2.85738e+06	2.8573e+06	2.6519e+06	2.99995e+06	2.59169e+06	3.12279e+06	2.98283e+06	2.7904e+06	2.85612e+06	1.09218	0.00401352	0.00745741	sig	C00021	ko00270,ko01100,ko01230,ko01240	C00021	-
4,2',3',4'-Tetrahydroxychalcone*	Flavonoids	Chalcones	C15H12O5	1	-	3.59514e+06	5.65307e+06	4.91645e+06	20733.6	25018.9	25629.5	55476.1	27189.1	26592.5	42046.4	66050.3	31546.2	1.465	7.65658e-06	5.92226e-05	sig	-	-	-	-
Nicotinamide	Others	Vitamin	C6H6N2O	2	98-92-0	8.0861e+06	7.74656e+06	7.94922e+06	5.47468e+06	5.37928e+06	5.16506e+06	4.22736e+06	5.20883e+06	4.59048e+06	6.20472e+06	6.57482e+06	5.97575e+06	1.36407	7.53588e-06	5.87274e-05	sig	C00153	ko00760,ko01100,ko01240	C00153	-
2-Hydroxy-14,15-Dinor-7-Labden-13-one	Terpenoids	Ditepenoids	C18H30O2	2	-	1.17405e+06	1.28747e+06	472769	218449	211110	218908	296095	350118	343656	428993	358201	378895	1.53758	0.012187	0.0187153	sig	-	-	-	-
4-Pyridoxate	Others	Vitamin	C8H9NO4	3	82-82-6	382376	230769	337877	54278.6	104194	84255.3	464045	226361	413684	354126	231276	298448	1.26512	0.010969	0.0172423	sig	C00847	ko00750,ko01100	C00847	-
Pyridoxal	Others	Vitamin	C8H9NO3	3	66-72-8	964216	640201	871107	433921	392811	389590	558709	405210	671384	764182	749246	622859	1.5602	0.00920051	0.0148855	sig	C00250	ko00750,ko01100,ko01240	C00250	-
(5E)-7-{6-[(1E)-3-hydroxyoct-1-en-1-yl]-2-oxabicyclo[2.2.1]heptan-5-yl}hept-5-enoic acid	Lipids	Free fatty acids	C21H34O4	2	-	3.83615e+06	3.90311e+06	3.94373e+06	1.1784e+06	489335	1.16601e+06	1.06042e+06	1.21364e+06	1.74492e+06	1.58912e+06	1.77798e+06	1.64986e+06	1.58085	4.24806e-06	3.95454e-05	sig	-	-	-	-
5-hydroxy-4a-methyl-4,4a,5,6,7,8-hexahydronaphthalen-2(3h)-one	Terpenoids	Monoterpenoids	C11H16O2	1	4242-00-6	8.0752e+06	8.20335e+06	4.43984e+06	1.24992e+06	1.01954e+06	1.02296e+06	1.62043e+06	1.32229e+06	1.58399e+06	1.78923e+06	1.46794e+06	1.48218e+06	1.51048	0.000469643	0.00130437	sig	-	-	-	-
2,3-Dihydroxanthotoxin	Lignans and Coumarins	Coumarins	C12H10O4	2	3779-03-1	731174	564691	1.18906e+06	316479	325835	326393	371185	341470	312922	351192	367868	407544	1.38799	0.0147964	0.0220163	sig	-	-	-	-
2,6-diamino-7-methyl-5-oxooctanoic acid	Amino acids and derivatives	Amino acids and derivatives	C9H18N2O3	3	-	1.77336e+06	1.47083e+06	1.46618e+06	398715	382003	509354	265145	396435	317910	954714	970060	899245	1.46728	1.42554e-06	1.76529e-05	sig	-	-	-	-
azacitidine	Nucleotides and derivatives	Nucleotides and derivatives	C8H12N4O5	2	-	3.39281e+06	2.73386e+06	4.94331e+06	2.10972e+06	2.1965e+06	2.05546e+06	2.20992e+06	2.23363e+06	1.60572e+06	3.06471e+06	2.59182e+06	2.23893e+06	1.27033	0.0411213	0.0536271	sig	-	-	-	-
5-[(1S)-1-hydroxy-2,6,6-trimethyl-4-oxocyclohex-2-en-1-yl]-3-methylpenta-2,4-dienoic acid*	Terpenoids	Sesquiterpenoids	C15H20O4	1	-	151288	196082	262661	86788.7	65199.9	60301.4	73108.5	105173	187409	78900.5	144173	74271.6	1.30472	0.0360302	0.0478637	sig	-	-	-	-
2-(4,6b-dimethyl-5-oxo-1,1a,2,3,6,6a-hexahydrocyclopropa[e]inden-2-yl)prop-2-enoic acid	Terpenoids	Sesquiterpenoids	C15H18O3	2	-	1.38471e+06	1.15639e+06	1.24728e+06	509675	334242	414269	541308	472453	1.08845e+06	510052	616551	543861	1.43521	0.00253141	0.00511947	sig	-	-	-	-
Stilbostemin B; 3,5-Dihydroxy-4-Methylbibenzyl	Others	Stilbene	C15H16O2	2	162411-67-8	307433	350372	411815	143032	79290.1	101192	174145	156688	355439	150718	192737	192666	1.46197	0.00860588	0.0140958	sig	-	-	-	-
4',5,8-Trihydroxyflavanone	Flavonoids	Flavanones	C15H12O5	1	-	1.92327e+06	2.17322e+06	2.68221e+06	49458	38794.2	54879.8	65166.4	78878.8	41498.8	46376.8	50217.7	73715	1.39344	1.24686e-06	1.56951e-05	sig	-	-	-	-
2-Amino-1-phenylethanol	Alkaloids	Alkaloids	C8H11NO	2	-	87562.3	61473.9	68401.5	9.39033e+06	8.52313e+06	8.00199e+06	1.29726e+07	1.16704e+07	5.34106e+06	4.25362e+06	5.00919e+06	4.57784e+06	1.46584	0.00156432	0.00348096	sig	-	-	-	-
Α-hydroxyquinoline*	Alkaloids	Alkaloids	C9H7NO	1	-	2.03664e+07	1.61054e+07	1.43541e+07	7.11175e+06	8.0376e+06	7.69894e+06	5.601e+06	8.97416e+06	6.88005e+06	1.42362e+07	1.46686e+07	1.31843e+07	1.44876	0.000371688	0.00108948	sig	-	-	-	-
5-Methoxyindoleacetate	Alkaloids	Plumerane	C11H11NO3	3	3471-31-6	7.48955e+06	6.66371e+06	5.84908e+06	3.03284e+06	2.84818e+06	3.49005e+06	2.31756e+06	3.31538e+06	3.30774e+06	6.14513e+06	6.44547e+06	5.69193e+06	1.4565	5.48509e-05	0.000244552	sig	C05660	ko00380	C05660	-
Luteolin 5-glucoside*	Flavonoids	Flavones	C21H20O11	2	20344-46-1	1.16563e+07	1.74047e+07	9.91719e+06	4.49462e+07	1.13074e+08	9.63359e+07	1.60259e+08	1.78416e+08	8.86919e+07	2.18812e+07	2.63085e+07	2.68386e+07	1.39798	0.00242109	0.0049504	sig	-	-	-	-
2,3-Dihydroxy-1-(4-hydroxy-3,5-dimethoxyphenyl)propan-1-one	Others	Ketone compounds	C11H14O6	3	33900-74-2	134644	94467.7	286508	40659.6	36789.5	60800.3	103221	57641.9	56868	833330	264700	324757	1.12167	0.0450785	0.0580118	sig	-	-	-	-
2-g-linolenoyl-glycerol	Lipids	Glycerol ester	C21H36O4	1	-	3.93081e+07	3.86067e+07	1.51805e+07	5.56689e+06	4.95734e+06	5.62338e+06	1.02776e+07	1.02695e+07	1.12116e+07	1.20962e+07	1.10413e+07	1.12853e+07	1.59132	0.00844956	0.0138806	sig	-	-	-	-
6-(6-aminohexanoylamino)hexanoate	Amino acids and derivatives	Amino acids and derivatives	C12H24N2O3	2	-	749574	650690	651092	332065	355287	395015	465452	453703	685849	845206	650451	803736	1.45944	0.00250286	0.00507794	sig	-	-	-	-
2,4,5-trihydroxy-9H-xanthen-9-one	Flavonoids	Other Flavonoids	C13H8O5	2	-	440054	549693	593674	278123	344302	370525	380525	436198	520296	581063	576837	603491	1.37216	0.00347051	0.00662454	sig	-	-	-	-
Pelargonidin-3-O-arabinoside	Flavonoids	Anthocyanidins	C20H19O9+	2	-	3.80498e+06	3.93932e+06	2.47681e+06	4.02347e+07	8.75094e+07	6.8323e+07	1.23746e+07	1.50308e+07	5.74036e+06	1.76538e+06	1.6634e+06	1.99123e+06	1.51056	0.00057375	0.001531	sig	-	-	-	-
3-(3,4,5-Trimethoxyphenyl)propan-1-ol	Others	Alcohol compounds	C12H18O4	2	-	138271	125737	175758	592845	975529	1.01628e+06	418451	587219	334044	493992	352875	525223	1.58868	0.00198317	0.00422037	sig	-	-	-	-
L-Glutaminyl-L-tryptophan	Amino acids and derivatives	Amino acids and derivatives	C16H20N4O4	3	66851-83-0	181691	124913	214231	51158.7	45761	18732	93697.5	46519.9	120291	159442	149733	138759	1.5277	0.00272559	0.00543842	sig	-	-	-	-
Phe-Thr	Amino acids and derivatives	Amino acids and derivatives	C13H18N2O4	3	51352-44-4	562995	518374	636691	280022	286445	370951	538337	490225	669905	776234	609935	653057	1.30902	0.0018734	0.00402841	sig	-	-	-	-
L-Cyclopentylglycine	Amino acids and derivatives	Amino acids and derivatives	C7H13NO2	3	2521-84-8	2.23728e+06	1.96943e+06	1.69481e+06	1.18484e+06	1.09826e+06	1.8494e+06	1.14232e+06	1.31633e+06	1.29417e+06	1.32763e+06	1.55414e+06	1.17139e+06	1.02105	0.0418276	0.0543759	sig	-	-	-	-
3,4-Dehydro-DL-proline	Amino acids and derivatives	Amino acids and derivatives	C5H7NO2	3	3395-35-5	510576	1030173	964620	209383	199065	256824	400651	425483	368746	250190	283073	268126	1.35907	0.00288647	0.00569758	sig	-	-	-	-
5-(alpha-d-glucosyloxy-methyl)furfural*	Others	Others	C12H16O8	1	-	4.98133e+06	5.1241e+06	4.02627e+06	2.97781e+06	3.08869e+06	3.37874e+06	4.0553e+06	4.26197e+06	4.47896e+06	5.21118e+06	5.16845e+06	5.5135e+06	1.36447	0.000399017	0.00114779	sig	-	-	-	-
Betaine*	Alkaloids	Alkaloids	C5H11NO2	1	107-43-7	1.51538e+07	1.10912e+07	9.87429e+06	2.00952e+07	2.71835e+07	3.45227e+07	1.5739e+07	2.27147e+07	2.03922e+07	2.36613e+07	2.54759e+07	2.17657e+07	1.30329	0.0138897	0.020843	sig	C00719	ko00260,ko01100,ko02010	C00719	-
Pro-Asp	Amino acids and derivatives	Amino acids and derivatives	C9H14N2O5	3	85227-98-1	1.93639e+06	2.02119e+06	2.9248e+06	863461	1.1133e+06	925565	1.20024e+06	1.14856e+06	2.0494e+06	1.91154e+06	1.77521e+06	1.59132e+06	1.5812	0.0177748	0.0257349	sig	-	-	-	-
Phe-Ala	Amino acids and derivatives	Amino acids and derivatives	C12H16N2O3	3	3918-87-4	276249	348746	354046	110359	106657	201347	138899	112381	211228	218255	132965	162885	1.35775	0.00478323	0.00865749	sig	-	-	-	-
quercetin-3-O-(2''-benzoyl)-glucoside	Flavonoids	Flavonols	C28H24O13	1	-	440541	1.15643e+06	253158	3.51605e+06	3.89627e+06	5.85848e+06	2.30922e+06	1.48876e+06	451286	255475	209154	433526	1.3786	0.00100196	0.00240275	sig	-	-	-	-
Anthranilate	Phenolic acids	Phenolic acids	C7H7NO2	3	118-92-3	987559	759439	1.29819e+06	129893	79085.4	57349.9	132759	120979	83668.1	175438	108067	106572	1.47086	8.30382e-05	0.000339202	sig	C00108	ko00380,ko00400,ko00996,ko00999,ko01100,ko01110,ko01230	C00108	MetMap157
4-(1-Aminoethyl)phenol	Alkaloids	Alkaloids	C8H11NO	2	134855-87-1	80293.5	85775.3	66737.1	1.24011e+06	983386	1.09525e+06	1.47438e+06	1.1408e+06	615619	634480	758051	676424	1.50117	0.00180567	0.00390999	sig	-	-	-	-
Hydroxystyrene*	Others	Others	C8H8O	1	-	1.2239e+06	940298	1.11591e+06	4.24397e+07	4.18203e+07	3.5965e+07	6.24867e+07	5.67041e+07	2.71332e+07	1.92992e+07	2.35553e+07	2.17014e+07	1.48345	0.00141911	0.00321775	sig	-	-	-	-
Hydroxymethyl coumarin glucoside	Lignans and Coumarins	Coumarins	C16H18O8	2	-	670875	710797	757458	1.01352e+07	7.83929e+06	7.00302e+06	2.72622e+06	2.94205e+06	1.08832e+06	370870	289909	401282	1.47309	2.37433e-05	0.000132483	sig	-	-	CM01423	MetMap133
Grayanotoxin XIX	Terpenoids	Ditepenoids	C20H30O3	1	75829-08-2	991183	1.24466e+06	1.63821e+06	1.08968e+07	5.46106e+06	5.43926e+06	3.30791e+06	3.41992e+06	2.35272e+06	1.25907e+06	1.56492e+06	1.11077e+06	1.59047	0.005781	0.0101606	sig	-	-	-	-
4-(2,3,6-Trimethylphenyl)butan-2-ol	Others	Alcohol compounds	C13H20O	2	-	1.6734e+07	3.3409e+07	1.22367e+07	1.83327e+06	1.41266e+06	1.44699e+06	6.2915e+06	4.02072e+06	8.41466e+06	2.12929e+07	2.86888e+07	1.1261e+07	1.57952	0.0225771	0.0317209	sig	-	-	-	-
Tetraphyllin A*	Alkaloids	Alkaloids	C12H17NO6	1	-	4.21187e+06	3.60217e+06	4.82906e+06	1.72893e+06	1.65686e+06	1.8652e+06	2.81808e+06	5.4571e+06	3.80135e+06	3.56778e+06	3.92056e+06	3.93311e+06	1.37394	0.0119972	0.0184671	sig	-	-	-	-
L-Valyl-L-Phenylalanine	Amino acids and derivatives	Amino acids and derivatives	C14H20N2O3	2	3918-92-1	265796	327991	263728	155911	151863	182019	230926	199704	262739	393233	391464	280996	1.34463	0.00259241	0.00521777	sig	-	-	-	-
1,7-dihydroxyisoquinoline-5-carboxylic acid	Alkaloids	Alkaloids	C10H7NO4	2	-	3.26914e+06	2.85198e+06	2.49331e+06	1.37868e+06	1.55472e+06	1.80619e+06	3.468e+06	2.06557e+06	3.02326e+06	6.56139e+06	4.23053e+06	5.47768e+06	1.03384	0.0011831	0.00276207	sig	-	-	-	-
N,N'-Dimethylarginine;SDMA*	Amino acids and derivatives	Amino acids and derivatives	C8H18N4O2	1	30344-00-4	2.25664e+06	2.40496e+06	2.11407e+06	1.23708e+06	1.18058e+06	952383	2.45082e+06	2.53905e+06	4.32852e+06	3.01319e+06	3.51895e+06	2.36431e+06	1.03311	0.015042	0.0223343	sig	-	-	-	-
Methyl 3-aminopropanoate	Amino acids and derivatives	Amino acids and derivatives	C4H9NO2	3	4138-35-6	1.95794e+07	1.80713e+07	1.96302e+07	1.06031e+07	1.08635e+07	9.23453e+06	1.201e+07	1.00289e+07	1.23992e+07	1.13976e+07	1.08915e+07	1.1368e+07	1.48106	7.02674e-06	5.6365e-05	sig	-	-	-	-
N,N-Dimethylglycine	Amino acids and derivatives	Amino acids and derivatives	C4H9NO2	3	1118-68-9	2.88377e+07	2.62652e+07	3.20151e+07	1.7176e+07	1.74456e+07	1.64152e+07	1.98441e+07	1.65322e+07	2.03555e+07	1.86769e+07	1.84122e+07	1.82708e+07	1.47228	0.000131594	0.000480349	sig	C01026	ko00260,ko01100	C01026	-
O-beta-D-Glucosylzeatin	Alkaloids	Alkaloids	C16H23N5O6	1	56329-06-7	7.75356e+06	4.12269e+06	8.51311e+06	1.5701e+06	2.343e+06	1.65938e+06	2.51922e+06	2.26274e+06	2.62477e+06	3.67884e+06	4.17694e+06	2.97525e+06	1.61362	0.00509591	0.00916522	sig	C03423	ko00908,ko01110	C03423	-
7-Hydroxy-tryptophan*	Amino acids and derivatives	Amino acids and derivatives	C11H12N2O3	1	-	4.62127e+06	5.60248e+06	3.78929e+06	563294	560920	591023	2.25508e+06	3.08095e+06	1.13197e+06	1.79236e+06	1.70215e+06	1.82343e+06	1.58019	0.000451818	0.00127106	sig	-	-	-	-
3-O-Galloylepicatechin-(4beta->6)-catechin	Tannins	Proanthocyanidins	C37H30O16	2	106533-59-9	202138	381610	152526	3.45916e+06	3.87913e+06	5.27009e+06	805119	785202	840153	2.28064e+06	2.33627e+06	2.54749e+06	1.40461	3.47555e-05	0.000176638	sig	-	-	-	-
6-Hydroxyluteolin 6-glucoside	Flavonoids	Flavones	C21H20O12	1	-	2.39573e+07	4.07904e+07	5.45728e+07	1.94059e+07	1.87556e+07	1.57904e+07	1.52085e+07	1.51145e+07	1.24568e+07	1.52486e+07	2.08027e+07	1.76549e+07	1.13257	0.0151075	0.0223599	sig	-	-	-	-
Angelicin	Lignans and Coumarins	Coumarins	C11H6O3	3	523-50-2	249099	399768	305811	141684	179933	142739	425331	248853	331159	229218	217843	202430	1.08183	0.0178434	0.0258241	sig	C09060	ko00999,ko01110	C09060	-
3-[3,4-dihydroxy-5-(hydroxymethyl)oxolan-2-yl]-2-oxo-1H-imidazole-5-carbaldehyde*	Nucleotides and derivatives	Nucleotides and derivatives	C9H12N2O6	1	-	3.14021e+06	3.08813e+06	4.52828e+06	2.33179e+06	1.70377e+06	2.17253e+06	2.08574e+06	2.30564e+06	1.68391e+06	2.74467e+06	2.6931e+06	1.97878e+06	1.29968	0.0191527	0.0273557	sig	-	-	-	-
5,8-Dihydroxycoumarin-5-O-glucoside	Lignans and Coumarins	Coumarins	C15H16O9	1	-	183676	251734	189385	84172.2	55128.1	29992.5	201762	96239.2	286378	351830	327663	272978	1.28461	0.00358624	0.0068034	sig	-	-	-	-
2'-Deoxymugineic acid	Alkaloids	Alkaloids	C12H20N2O7	2	74235-24-8	4.10783e+06	2.80129e+06	4.28192e+06	2.19443e+06	2.33044e+06	2.10488e+06	2.21373e+06	1.32982e+06	2.64174e+06	2.47438e+06	2.05648e+06	2.04883e+06	1.09241	0.0162144	0.0237448	sig	C15485	ko00999,ko01100,ko01110	C15485	-
Prodelphinidin B*	Flavonoids	Other Flavonoids	C30H26O14	1	86631-36-9	1.628e+07	1.56515e+07	6.39411e+06	9.03817e+07	8.5806e+07	1.08185e+08	2.33726e+07	2.99449e+07	1.51033e+07	9.24253e+06	2.39296e+06	6.92958e+06	1.3508	2.09704e-06	2.27846e-05	sig	-	-	-	-
Isocytosine	Nucleotides and derivatives	Nucleotides and derivatives	C4H5N3O	3	108-53-2	171088	167950	223022	58964.5	45914.8	47639.4	51867.8	60691.6	63116.9	49268.8	59708.4	31706.5	1.25593	2.47603e-05	0.000136951	sig	-	-	-	-
Rubrofusarin-6-O-glucoside	Others	Ketone compounds	C21H22O10	1	132922-80-6	6.01605e+07	7.46442e+07	8.71572e+07	625646	651282	567080	1.36202e+06	1.44607e+06	504928	419563	381111	288969	1.25219	1.80671e-06	2.05965e-05	sig	-	-	-	-
N(6),N(6)-Dimethyl-L-lysine	Amino acids and derivatives	Amino acids and derivatives	C8H18N2O2	3	2259-86-1	560550	636606	696597	94187.5	130659	104791	222019	284503	428407	291929	372018	226361	1.64434	0.000174909	0.000592899	sig	-	-	-	-
Levofolinic acid*	Alkaloids	Alkaloids	C20H23N7O7	1	-	1.46442e+07	1.12284e+07	2.13704e+07	5.18688e+06	5.93928e+06	5.0398e+06	1.84223e+07	1.14773e+07	4.24658e+07	4.00097e+07	3.5321e+07	3.36028e+07	1.01253	0.0136244	0.0205113	sig	-	-	-	-
L-Aspartyl-L-Phenylalanine	Amino acids and derivatives	Amino acids and derivatives	C13H16N2O5	2	13433-09-5	1.48637e+06	1.26323e+06	1.48758e+06	1.19108e+06	1.02389e+06	967728	1.30663e+06	1.45795e+06	1.3772e+06	1.67824e+06	1.53656e+06	1.57961e+06	1.22624	0.00134156	0.00307052	sig	-	-	-	-
L-Homocystine	Amino acids and derivatives	Amino acids and derivatives	C8H16N2O4S2	3	626-72-2	133470	162256	186608	105865	113347	104844	153004	138211	167968	182652	171741	157317	1.33706	0.00782389	0.0130222	sig	C01817	ko00270	C01817	-
4-Hydroxy-L-tryptophan*	Amino acids and derivatives	Amino acids and derivatives	C11H12N2O3	1	25242-90-4	4.80282e+06	5.90445e+06	3.8475e+06	647017	602765	721829	2.602e+06	3.42674e+06	1.30035e+06	1.90995e+06	1.82787e+06	2.00867e+06	1.55437	0.00083595	0.00206712	sig	C21777	ko00901	C21777	-
(2S,4R)-1,4-dimethylpyrrolidine-2-carboxylic acid	Alkaloids	Alkaloids	C7H13NO2	3	-	623800	795972	869333	270580	348314	449242	614818	697450	694506	644328	577363	469989	1.37131	0.00344749	0.0065942	sig	-	-	-	-
Loliolide	Terpenoids	Monoterpenoids	C11H16O3	1	5989-02-6	5.95354e+06	8.43037e+06	5.90575e+06	1.70303e+06	781402	1.15403e+06	833004	597040	872544	1.02089e+06	934641	787245	1.19115	2.71023e-05	0.000147019	sig	-	-	-	-
7-Hydroxy-3,7-Dimethyl-2,8-Nonadien-1,4-olide	Terpenoids	Monoterpenoids	C11H16O3	2	193816-74-9	5.82625e+06	8.15805e+06	5.44654e+06	1.60818e+06	745953	1.04042e+06	766134	563096	743088	951876	841729	682645	1.17511	3.78233e-05	0.000187347	sig	-	-	-	-
Gly-Val-Ala	Amino acids and derivatives	Amino acids and derivatives	C10H19N3O4	3	-	586604	382225	358435	28667.5	30761.9	50171	54835.2	36459.1	72471.8	56402.1	31979.8	64412.3	1.45074	0.000128082	0.000470779	sig	-	-	-	-
Quercetin-3'-(6''-O-p-Coumaroyl)glucoside*	Flavonoids	Flavonols	C30H26O14	1	-	208949	349535	201815	1.60722e+06	1.44205e+06	1.5967e+06	589447	933735	595660	142212	193054	87697.4	1.43045	1.99339e-06	2.21787e-05	sig	-	-	-	-
2,3-Dihydrobenzofuran*	Others	Others	C8H8O	1	496-16-2	1.37179e+06	924413	1.09087e+06	4.00914e+07	3.97881e+07	3.64398e+07	6.55857e+07	5.5639e+07	2.74226e+07	1.9613e+07	2.28186e+07	2.12221e+07	1.47634	0.00168643	0.00369062	sig	-	-	-	-
3-[3,4-dihydroxy-5-(hydroxymethyl)oxolan-2-yl]-1,2,3,4-tetrahydropyrimidine-2,4-dione*	Nucleotides and derivatives	Nucleotides and derivatives	C9H12N2O6	1	-	4.4497e+06	3.12714e+06	4.56928e+06	1.82217e+06	2.4296e+06	1.86674e+06	2.02063e+06	2.254e+06	1.81355e+06	2.58458e+06	2.72012e+06	2.00682e+06	1.40028	0.00273143	0.00544669	sig	-	-	-	-
1,7-Dihydroxy-3,6-dimethoxyxanthone*	Flavonoids	Other Flavonoids	C15H12O6	1	42833-92-1	3.01075e+07	5.14446e+07	3.2201e+07	1.62451e+06	1.5348e+06	1.43379e+06	1.75292e+06	1.482e+06	814252	2.3142e+06	2.05929e+06	2.22844e+06	1.41614	0.000128661	0.000471969	sig	-	-	-	-
6,7,3',4'-Tetrahydroxyaurone-6-O-(6''-O-p-Coumaroyl)glucoside*	Flavonoids	Aurones	C30H26O13	1	-	676002	750223	434681	2.37878e+06	1.76651e+06	1.77025e+06	1.8696e+06	2.40475e+06	685077	239185	296925	330149	1.22164	0.00744053	0.0125362	sig	-	-	-	-
Kaempferol-3-O-(6''-p-Coumaroyl)galactoside*	Flavonoids	Flavonols	C30H26O13	1	-	571877	871659	567473	1.60363e+06	2.70999e+06	1.96935e+06	1.87453e+06	2.74441e+06	618632	207091	266814	206904	1.1025	0.0172861	0.0251058	sig	-	-	CM00485	MetMap113
1-Hydroxy-resveratrol	Others	Stilbene	C14H12O4	1	-	7.26311e+06	1.72091e+07	1.04329e+07	240290	230032	214491	146824	201299	141559	117846	149130	98487.9	1.20916	0.00112775	0.00265966	sig	-	-	-	-
Glycyl-tryptophan	Amino acids and derivatives	Amino acids and derivatives	C13H15N3O3	3	2390-74-1	712240	786069	1.00904e+06	484512	461534	563545	488135	610848	355101	1.2524e+06	872309	1.18103e+06	1.10827	0.00220999	0.00458344	sig	-	-	-	-
Hyp-Ser	Amino acids and derivatives	Amino acids and derivatives	C8H14N2O5	3	-	290937	262881	279415	677656	621643	676865	296667	273357	390509	358894	339459	319296	1.48102	5.12429e-06	4.52035e-05	sig	-	-	-	-
L-Homoserine	Amino acids and derivatives	Amino acids and derivatives	C4H9NO3	3	672-15-1	8.47237e+06	8.09302e+06	6.54686e+06	2.93599e+06	3.05511e+06	3.28686e+06	3.05943e+06	2.49796e+06	3.32119e+06	3.38006e+06	3.76286e+06	3.3548e+06	1.42604	1.909e-05	0.000113993	sig	C00263	ko00260,ko00270,ko00300,ko00920,ko01100,ko01110,ko01230	C00263	-
L-Asparagine	Amino acids and derivatives	Amino acids and derivatives	C4H8N2O3	3	70-47-3	8.08116e+07	5.10994e+07	3.64159e+07	1.32825e+07	6.24472e+06	6.67128e+06	6.81521e+06	5.19892e+06	9.36472e+06	8.56293e+06	1.22093e+07	6.73181e+06	1.30957	0.00206616	0.00434703	sig	C00152	ko00250,ko00460,ko00970,ko01100,ko01110,ko01230	C00152	-
Nicotinic Acid Methyl Ester(Methyl Nicotinate)	Alkaloids	Pyridine alkaloids	C7H7NO2	3	93-60-7	586967	369975	729617	227530	178816	168342	489840	392027	659789	358347	466752	338322	1.33232	0.0212302	0.0300564	sig	-	-	-	-
3-(triazan-2-yl)propyl L-prolinate	Amino acids and derivatives	Amino acids and derivatives	C8H18N4O2	1	-	655629	741187	555374	296639	407850	320971	613041	595299	723394	750163	741305	553861	1.31969	0.00385373	0.00721114	sig	-	-	-	-
preisocalamenediol*	Terpenoids	Sesquiterpenoids	C15H24O	1	25645-19-6	1.55612e+06	1.07731e+06	1.56205e+06	175785	174678	193942	219069	273065	193918	191800	170556	159143	1.33915	1.11637e-05	7.98487e-05	sig	-	-	-	-
2',4,4',6'-Tetrahydroxychalcone 4'-O-glucoside*	Flavonoids	Flavones	C21H22O10	1	-	5.40535e+07	7.41675e+07	8.74528e+07	529924	492338	601556	1.416e+06	1.42536e+06	565624	296374	287265	330701	1.24535	1.20167e-05	8.29082e-05	sig	C16407	ko00941,ko01110	C16407	-
3,4-Dihydro-4-(4'-hydroxyphenyl)-5,7-dihydroxycoumarin glucoside	Lignans and Coumarins	Coumarins	C21H22O10	1	-	6.30409e+07	7.13617e+07	9.21667e+07	750563	509039	623329	1.3545e+06	1.40463e+06	476077	340295	382990	335547	1.2453	3.44978e-06	3.33719e-05	sig	-	-	-	-
Phlorizin chalcone*	Flavonoids	Chalcones	C21H22O10	1	4547-85-7	6.02136e+07	7.67099e+07	9.37964e+07	676010	578398	590447	1.65457e+06	1.41743e+06	533077	388434	369393	283792	1.24262	7.13801e-06	5.67387e-05	sig	C16406	ko00941	C16406	-
3-O-β-D-glucosyl-esculetin*	Lignans and Coumarins	Coumarins	C15H16O9	1	-	7.55043e+06	7.70628e+06	8.13963e+06	1.01986e+06	1.11143e+06	1.09841e+06	6.41669e+06	2.86001e+06	1.05727e+07	1.30346e+07	1.07212e+07	8.72541e+06	1.43595	0.00422111	0.00780789	sig	-	-	-	-
Gly-Met-Trp	Amino acids and derivatives	Amino acids and derivatives	C18H24N4O4S1	3	-	1.0684e+06	827974	1.24468e+06	1.40773e+06	3.27793e+06	3.86552e+06	3.2061e+06	3.25022e+06	2.19207e+06	3.03166e+06	3.1842e+06	2.62421e+06	1.08222	0.0337603	0.0451234	sig	-	-	-	-
3,5,3',4',5'-penta-hydroxyflavan-7-gallate*	Flavonoids	Flavanols	C22H18O11	1	-	1.11814e+07	1.14777e+07	3.66053e+07	70844.2	34278.7	29264.3	2.8286e+06	2.20457e+06	3.47572e+06	237668	250054	837152	1.45764	0.0310156	0.0419542	sig	-	-	-	-
dictamtrinor-guaianol D	Others	Others	C13H22O2	1	-	3.18234e+06	2.75647e+06	4.55668e+06	1.25728e+06	1.59553e+06	1.37765e+06	862362	536396	751032	2.27662e+06	1.36915e+06	2.35855e+06	1.1356	0.00168547	0.00369062	sig	-	-	-	-
N1,N8-Bis(sinapoyl)spermidine	Alkaloids	Phenolamine	C29H39N3O8	3	-	192394	224444	246009	42589.2	48459.9	87186.3	72470.9	52589.5	105546	1.01125e+06	834885	1.05813e+06	1.0928	2.97532e-07	5.79751e-06	sig	C21170	-	C21170	-
3',4',5,5',6,7-hexahydroxyflavone 6-glucoside	Flavonoids	Flavones	C21H20O13	1	-	3.58649e+06	1.70044e+06	2.9804e+06	6.37099e+06	7.029e+06	6.77833e+06	2.78423e+06	2.7755e+06	1.46322e+06	853172	1.0049e+06	970084	1.0018	2.252e-05	0.000128167	sig	-	-	-	-
8-phenyloct-7-enal	Others	Aldehyde compounds	C14H18O	3	-	1.37173e+07	6.81905e+06	2.24532e+07	1.99508e+06	2.31096e+06	2.47271e+06	4.45673e+06	4.84583e+06	3.14475e+06	1.79273e+06	1.39326e+06	2.12033e+06	1.10778	0.0143244	0.0214026	sig	-	-	-	-
N',N'',N'''-p-Coumaroyl-cinnamoyl-caffeoyl spermidine	Alkaloids	Phenolamine	C34H37N3O6	3	-	1.17494e+06	1.57037e+06	2.12294e+06	176848	158297	183203	720065	601781	1.41852e+06	2.90948e+06	2.18525e+06	2.27403e+06	1.49519	0.000464102	0.00129675	sig	-	-	-	-
5-Hydroxy-2-pyrrolidinone	Alkaloids	Pyrrole alkaloids	C4H7NO2	3	62312-55-4	1.12883e+06	895481	816780	491343	620912	644497	640792	689436	435486	515502	550138	636106	1.05071	0.0110597	0.0173481	sig	-	-	-	-
(5R)-5-(methylaminomethyl)oxolan-2-one*	Alkaloids	Alkaloids	C6H11NO2	1	-	1.09659e+07	1.08628e+07	9.35945e+06	4.68331e+06	3.71225e+06	3.53433e+06	4.66342e+06	3.29624e+06	6.45619e+06	4.4898e+06	4.72553e+06	4.79664e+06	1.4384	0.000126525	0.000465979	sig	-	-	-	-
Isonicotinic acid	Others	Vitamin	C6H5NO2	3	55-22-1	9.06367e+06	5.08258e+06	7.60043e+06	1.27206e+07	1.57473e+07	1.17097e+07	1.54492e+07	1.51805e+07	1.39377e+07	1.09353e+07	1.05939e+07	9.96347e+06	1.34877	0.0013434	0.00307052	sig	C07446	-	C07446	-
(1S)-4-[(E,3R)-3-hydroxybut-1-enyl]-3-(hydroxymethyl)-5,5-dimethylcyclohex-3-en-1-ol	Terpenoids	Sesquiterpenoids	C13H22O3	2	-	623032	746503	975426	429840	478741	476753	912400	797085	815897	1.02231e+06	713706	658239	1.12464	0.0325942	0.0438335	sig	-	-	-	-
L-2-Aminoadipate	Amino acids and derivatives	Amino acids and derivatives	C6H11NO4	3	1118-90-7	710339	714171	586893	1.07858e+06	957265	990843	869815	792023	788542	829142	899093	909960	1.49506	0.000650033	0.00169246	sig	C00956	ko00300,ko00310,ko01100,ko01110,ko01210,ko01230	C00956	-
Methionine	Amino acids and derivatives	Amino acids and derivatives	C5H11NO2S	3	59-51-8	693189	69280.5	191090	1.96434e+06	2.60668e+06	2.1968e+06	1.26324e+06	1.15562e+06	1.33656e+06	1.10376e+06	1.15358e+06	992649	1.43458	7.35242e-05	0.000307111	sig	C01733	-	C01733	-
Isoquinoline	Alkaloids	Isoquinoline alkaloids	C9H7N	1	119-65-3	3.45936e+06	2.04675e+06	3.24308e+06	160663	1.47815e+06	1.47552e+06	961660	1.19439e+06	1.19059e+06	1.86618e+06	1.13533e+06	1.9586e+06	1.20457	0.015033	0.0223325	sig	C06323	-	C06323	-
Choline	Alkaloids	Alkaloids	C5H14NO+	3	62-49-7	2.87301e+06	2.47573e+06	3.03632e+06	1.52177e+06	1.58598e+06	1.35488e+06	1.71599e+06	1.52371e+06	1.77053e+06	1.57853e+06	1.62768e+06	1.4896e+06	1.42067	4.38166e-05	0.000208011	sig	C00114	ko00260,ko00564,ko01100,ko02010	C00114	-
D-2-Aminobutyrate	Alkaloids	Alkaloids	C4H9NO2	3	2623-91-8	196447	211460	219858	122699	149333	128470	173395	112572	144437	125514	134825	149766	1.24673	0.00330878	0.00638491	sig	C02261	-	C02261	-
6-acetyldelpheline	Alkaloids	Alkaloids	C27H41NO7	3	-	3.78993e+06	3.37985e+06	4.1473e+06	1.60987e+07	8.5139e+06	6.68754e+06	1.14468e+07	1.42965e+07	1.32131e+07	1.45922e+07	1.28936e+07	6.82302e+06	1.06673	0.0391289	0.0513905	sig	-	-	-	-
Ishwarol	Terpenoids	Sesquiterpenoids	C15H24O	1	28957-57-5	1.22686e+06	655018	1.14967e+06	265674	207009	211533	313829	250309	316250	246667	247393	267933	1.40367	0.000748045	0.00189829	sig	-	-	-	-
Procyanidin B5*	Tannins	Proanthocyanidins	C30H26O12	2	12798-57-1	1.25292e+06	1.08331e+06	1.41285e+06	265934	256569	336206	163222	71771.9	470272	1.02616e+06	1.25938e+06	1.12988e+06	1.27863	3.41811e-05	0.00017449	sig	-	-	-	-
5-hydroxymethylenefural*	Others	Others	C6H6O3	3	-	649796	669288	728563	151378	234141	178664	653164	470552	1.1048e+06	844984	763638	696953	1.34872	0.00926174	0.0149781	sig	-	-	-	-
5-Hydroxy-2-methoxybenzoic acid	Phenolic acids	Phenolic acids	C8H8O4	1	61227-25-6	5.87565e+06	4.20685e+06	7.19664e+06	1.10978e+06	1.1774e+06	1.09463e+06	501033	222330	901367	852794	815435	998171	1.09767	9.66607e-05	0.000378571	sig	-	-	-	-
2-Methylpyrrolidine-2-carboxylic acid*	Alkaloids	Alkaloids	C6H11NO2	1	16277-06-8	1.14201e+07	1.07674e+07	9.76034e+06	4.49372e+06	3.90086e+06	3.75135e+06	4.44419e+06	3.39711e+06	6.03698e+06	4.32397e+06	4.76891e+06	4.5029e+06	1.42562	2.53527e-05	0.000139511	sig	-	-	-	-
N-Methyl-L-proline	Amino acids and derivatives	Amino acids and derivatives	C6H11NO2	1	475-11-6	1.10706e+07	1.10867e+07	9.30537e+06	4.53157e+06	3.82796e+06	3.6553e+06	4.57334e+06	3.40999e+06	5.79968e+06	4.1953e+06	4.49836e+06	4.66606e+06	1.41973	3.22528e-05	0.000167533	sig	C22223	-	C22223	-
o-aminobenzylbeta-D-glucopyranoside	Alkaloids	Alkaloids	C13H19NO6	1	-	1.03595e+07	9.70213e+06	1.15979e+07	2.13234e+06	2.66556e+06	2.1296e+06	2.43569e+06	1.35676e+06	3.30506e+06	2.13175e+06	2.23689e+06	1.96205e+06	1.28948	9.68952e-07	1.31501e-05	sig	-	-	-	-
1-Aminocyclopentanecarboxylate	Amino acids and derivatives	Amino acids and derivatives	C6H11NO2	1	52-52-8	1.11139e+07	1.15333e+07	9.68896e+06	4.61704e+06	3.8628e+06	3.6521e+06	4.53174e+06	3.25228e+06	5.90322e+06	4.0997e+06	4.52847e+06	4.73853e+06	1.39986	3.42386e-05	0.00017449	sig	C03969	-	C03969	-
Gln-Ser-Ala	Amino acids and derivatives	Amino acids and derivatives	C11H20N4O6	3	-	4.41261e+06	2.94094e+06	4.18763e+06	2.44026e+06	2.27745e+06	2.18872e+06	2.33476e+06	1.3014e+06	2.82241e+06	2.33429e+06	2.0789e+06	2.14195e+06	1.02626	0.0163329	0.0238994	sig	-	-	-	-
6-Hydroxyluteolin 6-xyloside	Flavonoids	Flavones	C20H18O11	2	-	338864	292516	218225	2.79018e+06	3.9359e+06	4.75724e+06	2.22257e+06	2.59252e+06	1.6825e+06	2.73049e+06	3.15152e+06	2.2641e+06	1.47617	0.000537143	0.00145158	sig	-	-	-	-
Quercetin-3-O-(6''-O-p-Coumaroyl)glucoside*	Flavonoids	Flavonols	C30H26O14	1	-	287094	445915	171735	1.77028e+06	1.41747e+06	1.33783e+06	589840	1.46732e+06	355473	96612.8	142001	174759	1.33108	0.0033481	0.00644736	sig	-	-	CM00598	MetMap115
3-(Cyclohexen-1-yl)-2-hydroxy-4a,5-dimethyl-2,3,4,5,6,7,8,8a-octahydronaphthalen-1-one	Others	Others	C18H28O2	2	-	2.83192e+07	2.46699e+07	2.42414e+07	6.85055e+06	7.54238e+06	7.66536e+06	1.18534e+07	1.39848e+07	1.44283e+07	1.39923e+07	1.42696e+07	1.40124e+07	1.71158	1.13805e-06	1.48467e-05	sig	-	-	-	-
N6-methyladenosine	Nucleotides and derivatives	Nucleotides and derivatives	C11H15N5O4	3	1867-73-8	641626	555600	675201	237167	271715	202870	227881	313680	247581	210240	414101	193978	1.29947	0.000600359	0.00158654	sig	-	-	-	-
Tatarine	Alkaloids	Alkaloids	C15H20N2O6	2	-	7.56894e+06	4.51466e+06	1.10085e+07	2.31011e+06	1.46897e+06	1.28702e+06	4.30549e+06	5.38465e+06	3.10191e+06	7.54476e+06	9.19594e+06	4.93801e+06	1.48631	0.0227502	0.0319278	sig	-	-	-	-
naphthisoxazol A*	Alkaloids	Alkaloids	C11H9NO2	1	-	2.87032e+06	2.25892e+06	2.77581e+06	1.52671e+06	1.53045e+06	1.51613e+06	1.10375e+06	1.51343e+06	1.53131e+06	3.03986e+06	2.82591e+06	2.77034e+06	1.30947	4.81428e-05	0.000221301	sig	-	-	-	-
5-(2-aminoethyl)-8-hydroxyquinolin-2(1H)-one	Alkaloids	Alkaloids	C11H12N2O2	1	94592-62-8	5.96153e+06	5.12337e+06	6.04894e+06	3.1644e+06	2.46065e+06	3.25212e+06	2.16768e+06	3.23615e+06	2.88722e+06	6.2927e+06	6.31456e+06	6.32056e+06	1.3394	1.16777e-05	8.20987e-05	sig	-	-	-	-
Met-Pro-Met	Amino acids and derivatives	Amino acids and derivatives	C15H27N3O4S2	3	-	737718	830964	573851	4.95569e+06	2.80949e+06	2.9722e+06	8.62631e+06	1.15755e+07	5.39499e+06	4.67387e+06	4.2439e+06	4.3375e+06	1.11926	0.00298527	0.00585978	sig	-	-	-	-
Feruloylsuccinic acid dimethyl ester*	Phenolic acids	Phenolic acids	C16H18O8	1	-	1.84591e+07	1.75974e+07	1.40319e+07	1.65772e+08	1.29518e+08	1.29383e+08	5.85231e+07	6.51899e+07	2.5429e+07	8.91889e+06	8.59892e+06	7.95672e+06	1.46251	1.6328e-05	0.000101508	sig	-	-	-	-
Allamandin	Terpenoids	Monoterpenoids	C15H16O7	3	51820-82-7	1.33151e+06	1.69203e+06	867970	293887	310597	48837.6	130318	118585	228184	1.58477e+06	1.4508e+06	1.39655e+06	1.34297	0.000129313	0.000473878	sig	C09766	-	C09766	-
Isofraxidin	Lignans and Coumarins	Coumarins	C11H10O5	1	486-21-5	691699	1.52292e+06	983967	597260	159589	156092	111828	74356.1	120419	204205	331607	136232	1.01067	0.00600923	0.0105115	sig	C17480	-	C17480	MetMap129
Tyr-Leu	Amino acids and derivatives	Amino acids and derivatives	C15H22N2O4	2	17355-10-1	1.03217e+06	649189	1.36325e+06	317272	398228	333037	545801	553044	1.04158e+06	1.62e+06	1.30063e+06	1.24425e+06	1.36075	0.00548312	0.00972889	sig	-	-	-	-
Kaempferitrin*	Flavonoids	Flavonols	C27H30O14	2	482-38-2	3.22193e+07	3.18966e+07	3.8497e+07	5.22911e+06	8.20348e+06	8.5287e+06	2.82479e+07	2.0543e+07	1.18493e+07	7.48175e+06	7.08405e+06	9.43778e+06	1.16522	0.00030516	0.000931423	sig	C16981	-	C16981	MetMap114
8-hydroxy-5-(7-hydroxy-2-oxochromen-8-yl)oxy-7-[(2S,3R,4S,5S,6R)-3,4,5-trihydroxy-6-(hydroxymethyl)oxan-2-yl]oxychromen-2-one	Lignans and Coumarins	Lignans	C24H20O13	1	-	2.5581e+06	3.34663e+06	1.52162e+06	1.68328e+07	2.06721e+07	2.30916e+07	1.41321e+07	1.67377e+07	6.29817e+06	796307	838517	849728	1.34194	0.000221657	0.000724197	sig	-	-	-	-
Hibiscetin 3-glucoside*	Flavonoids	Flavonols	C21H20O14	1	482-34-8	1.02445e+07	6.53606e+06	2.17387e+07	315060	506256	637497	899846	618518	880750	1.04125e+06	1.05529e+06	1.56455e+06	1.57919	0.0131838	0.0199453	sig	-	-	-	-
Maesopsin 4-O-Glucoside(Hovetrichoside C)	Flavonoids	Aurones	C21H22O11	2	-	744721	867734	438745	6.00185e+06	6.04493e+06	5.94599e+06	8.08342e+06	8.63395e+06	4.0557e+06	1.13542e+06	1.48394e+06	1.39264e+06	1.57228	0.000519477	0.00141345	sig	-	-	CM01867	MetMap144
3-(3,4-dihydroxyphenyl)-7-hydroxy-8-[(2S,3R,4S,5S,6R)-3,4,5-trihydroxy-6-(hydroxymethyl)oxan-2-yl]oxychromen-4-one	Flavonoids	Isoflavones	C21H20O11	1	-	2.29494e+07	3.56734e+07	1.70792e+07	2.46537e+08	2.33143e+08	2.10907e+08	3.03974e+08	3.36747e+08	1.3715e+08	4.44014e+07	5.30768e+07	5.27434e+07	1.57721	0.00129087	0.00297985	sig	-	-	-	-
5-(2-Hydroxyethyl)-4-methylthiazole	Others	Others	C6H9NOS	3	137-00-8	382790	246438	310930	122291	81262.6	116166	43733	119141	44046.9	89714.9	145898	90149.1	1.06939	0.000614805	0.00161665	sig	C04294	ko00730,ko01100,ko01240	C04294	-
Cyanidin 3-O-glucoside*	Flavonoids	Anthocyanidins	C21H21O11+	1	47705-70-4	2.42616e+07	3.43895e+07	1.72932e+07	2.44137e+08	2.39882e+08	2.20482e+08	3.03582e+08	3.21913e+08	1.55147e+08	4.52327e+07	5.0842e+07	5.08628e+07	1.58383	0.000388039	0.00112759	sig	C08604	ko00942,ko01110	C08604	MetMap118
Methyl dioxindole-3-acetate	Alkaloids	Plumerane	C11H11NO4	3	57061-18-4	621625	824422	681972	222650	222352	186109	613849	862266	707837	559709	613809	393464	1.32859	0.000753455	0.0019081	sig	-	-	-	-
14,15-Dehydrocrepenynic acid	Lipids	Free fatty acids	C18H28O2	3	4154-44-3	1.71744e+07	1.25822e+07	1.30875e+07	3.90986e+06	3.97205e+06	3.89278e+06	7.19327e+06	7.91513e+06	7.46138e+06	7.04847e+06	7.12709e+06	7.38603e+06	1.66729	6.0818e-05	0.000264163	sig	-	-	-	-
1-O-Feruloyllysine	Alkaloids	Phenolamine	C16H22N2O5	3	-	686323	1.05755e+06	1.45869e+06	284318	236167	240297	302422	224318	323654	396897	577434	283939	1.50804	0.00442016	0.00811532	sig	-	-	-	-
Flickinflimilin A	Terpenoids	Ditepenoids	C18H28O3	3	1802145-51-2	1.67015e+06	1.32891e+06	2.03781e+06	1.01583e+06	868404	910971	1.10923e+06	905993	1.45476e+06	953487	1.11887e+06	1.2908e+06	1.37129	0.0278144	0.0381534	sig	-	-	-	-
Ser-Val-Leu	Amino acids and derivatives	Amino acids and derivatives	C14H27N3O5	3	-	139233	234043	241977	94652.9	110910	94703.6	190668	207891	257696	474327	289922	277013	1.07155	0.0110106	0.0173003	sig	-	-	-	-
Hexaethyleneglycol	Others	Alcohol compounds	C12H26O7	2	2615-15-8	212438	229367	197687	134227	132709	156316	172586	142562	141732	134082	209480	146426	1.29172	0.0288821	0.039501	sig	-	-	-	-
4-Hydroxy-4-(Hydroxymethyl)-7,7-Dimethylbicyclo[3.1.1]Hept-5-En-2-one	Terpenoids	Monoterpenoids	C10H14O3	2	-	375014	591142	407600	149385	205397	143636	353173	424426	652286	450727	406649	352907	1.30375	0.0197206	0.0280803	sig	-	-	-	-
Luteoforol*	Flavonoids	Flavanols	C15H14O6	2	13392-26-2	3.75877e+07	2.42291e+07	3.54375e+07	2.21752e+06	2.35673e+06	2.71016e+06	1.79882e+07	1.23256e+07	6.39912e+06	3.95868e+06	3.20316e+06	4.90931e+06	1.34635	0.00016433	0.000566892	sig	C05907	ko00941	C05907	MetMap140,MetMap141
2-(3,4-dihydroxy-5-{[3,4,5-trihydroxy-6-(hydroxymethyl)oxan-2-yl]oxy}phenyl)-3,5,7,8-tetrahydroxy-4H-chromen-4-one*	Flavonoids	Flavones	C21H20O14	1	-	1.57312e+07	9.59623e+06	1.4676e+07	331687	442554	558529	735690	304038	546379	892390	1.24322e+06	852276	1.53416	2.46808e-05	0.00013695	sig	-	-	-	-
Salvigenin 5-O-glucoside	Flavonoids	Flavones	C24H26O11	3	-	716547	641196	508885	109560	137771	128611	428588	385899	423219	428813	353356	284567	1.57786	0.000113053	0.000426104	sig	-	-	CM00987	MetMap121
Isookanin	Flavonoids	Flavanones	C15H12O6	2	1036-49-3	2.91651e+07	2.72732e+07	2.89675e+07	8.2452e+06	7.3919e+06	8.06966e+06	2.10342e+07	1.76046e+07	1.16906e+07	1.20079e+07	1.40261e+07	1.17276e+07	1.50485	4.93134e-05	0.000225563	sig	-	-	-	-
7,3',4',5'-Tetrahydroxyflavone 7-rhamnoside	Flavonoids	Flavones	C21H20O10	1	-	728803	514863	272423	1.37821e+07	1.38522e+07	1.226e+07	1.85255e+07	2.08769e+07	1.14849e+07	1.55725e+07	1.19549e+07	1.01405e+07	1.36397	0.000543356	0.00146516	sig	-	-	-	-
Orientin-7-O-glucoside*	Flavonoids	Flavones	C27H30O16	3	-	1.93681e+06	1.59937e+06	1.45351e+06	1.35292e+07	1.58443e+07	3.03062e+07	3.73771e+06	5.3827e+06	2.2856e+06	5.05146e+06	6.23909e+06	5.22386e+06	1.5549	0.00500623	0.00902144	sig	-	-	CM00187	MetMap105
Isovitexin-7-O-glucoside-2''-O-rhamnoside	Flavonoids	Flavones	C33H40O19	3	-	478601	327867	391171	70268.6	76102.3	89717.4	73818.9	73467.3	99223.9	96877.6	78477.2	97965.5	1.43016	1.7919e-05	0.000108127	sig	-	-	-	-
2-ethyl-5,7-dihydroxy-8-[3,4,5-trihydroxy-6-(hydroxymethyl)oxan-2-yl]oxychromen-4-one	Others	Chromone	C17H20O10	2	-	371006	373254	382483	8.05932e+06	5.99803e+06	5.85738e+06	5.47645e+06	4.83533e+06	5.23507e+06	4.50349e+06	7.20463e+06	5.0495e+06	1.42428	0.000194322	0.000646287	sig	-	-	-	-
LysoPC 15:0*	Lipids	LPC	C23H48NO7P	1	108273-89-8	1.35846e+06	234423	256415	1.84984e+06	2.01715e+06	1.64912e+06	2.14987e+06	3.59341e+06	1.80045e+06	1.29652e+06	736423	1.20701e+06	1.25541	0.0206428	0.0292808	sig	-	-	-	-
Apigenin-6-C-(2''-glucuronyl)xyloside	Flavonoids	Flavones	C26H26O15	3	-	1.32094e+07	1.21422e+07	1.42369e+07	1.09111e+06	1.42312e+06	1.40642e+06	7.21814e+06	5.88202e+06	2.91203e+06	1.98757e+06	2.14262e+06	2.46643e+06	1.39319	9.01841e-06	6.81958e-05	sig	-	-	-	-
Pectolinarigenin-7-O-glucoside	Flavonoids	Flavones	C23H24O11	3	-	6.17134e+06	5.45767e+06	5.27237e+06	420277	224434	285933	434821	373940	262877	413802	387239	403243	1.43532	8.61317e-09	4.23586e-07	sig	-	-	CM00896	MetMap110
γ-Glu-Trp	Amino acids and derivatives	Amino acids and derivatives	C16H19N3O5	1	66471-20-3	6.50715e+06	4.51588e+06	5.44439e+06	1.26116e+06	2.59809e+06	1.6351e+06	2.92553e+06	5.22305e+06	5.39249e+06	6.68647e+06	8.33882e+06	6.5062e+06	1.3581	0.00162299	0.00358782	sig	-	-	-	-
Myricetin-3-O-glucuronide*	Flavonoids	Flavonols	C21H18O14	1	77363-65-6	1.08285e+07	2.65537e+07	2.49891e+07	3.48726e+06	2.81457e+06	2.55943e+06	5.82251e+06	1.00133e+07	2.55092e+06	2.01193e+06	2.78136e+06	2.38423e+06	1.09503	0.00437978	0.00806515	sig	-	-	CM00809	MetMap109
Gossypetin 3-glucuronide*	Flavonoids	Flavonols	C21H18O14	1	-	1.10702e+07	2.90058e+07	2.14379e+07	4.58231e+06	2.88242e+06	3.06221e+06	5.41542e+06	6.75573e+06	2.78291e+06	1.89349e+06	3.29332e+06	2.16413e+06	1.0536	0.00441419	0.00811239	sig	-	-	-	-
Carveol*	Terpenoids	Monoterpenoids	C10H16O	1	99-48-9	1.61615e+07	1.26595e+07	1.81328e+07	4.8163e+06	3.90299e+06	5.67974e+06	8.02555e+06	4.96969e+06	1.31902e+07	1.58712e+07	1.85316e+07	1.45094e+07	1.51775	0.00223275	0.00461626	sig	-	-	-	-
P-Menth-4-Ene-1,2-diol 1-O-β-D-Glucopyranoside	Terpenoids	Monoterpenoids	C16H28O7	1	827038-23-3	361960	986977	585885	82137.7	144450	98515.6	251905	86651.6	433570	235528	281495	199074	1.46195	0.0333461	0.0446503	sig	-	-	-	-
(6S)-2-methyl-6-(4-methylcyclohexa-2,5-dien-1-yl)hept-2-en-4-one	Terpenoids	Sesquiterpenoids	C15H22O	1	-	798604	559268	1.68646e+06	110240	104817	99689.5	131965	136335	70153.1	171829	113402	104238	1.36876	0.013499	0.0203556	sig	-	-	-	-
6-hydroxycoumarin	Lignans and Coumarins	Coumarins	C9H6O3	3	6093-68-1	1.10286e+06	805106	161021	3.24314e+06	2.8339e+06	1.71743e+06	1.81469e+06	3.17012e+06	2.82958e+06	2.71203e+06	2.13984e+06	1.51632e+06	1.20193	0.0214796	0.0303516	sig	-	-	CM01417	MetMap133
Apigenin 7-xyloside	Flavonoids	Flavones	C20H18O9	2	54595-43-6	4.47438e+06	6.4706e+06	2.68389e+06	9.92476e+07	1.05011e+08	9.72472e+07	1.85965e+07	2.10456e+07	8.5775e+06	2.59834e+06	2.92887e+06	2.38787e+06	1.55068	4.16749e-09	2.57343e-07	sig	-	-	-	-
Asn-Ile	Amino acids and derivatives	Amino acids and derivatives	C10H19N3O4	3	438533-59-6	168016	106111	184330	76352.8	106448	66502.8	144410	134728	203278	222764	174484	200315	1.11616	0.0133514	0.0201577	sig	-	-	-	-
Monogalactosyldiacylglycerol	Lipids	Glycerol ester	C45H70O10	1	-	523942	641692	346292	17536.7	15923.7	17378.1	8272.12	14570.7	23533.6	18478.5	39328	30053.4	1.43915	8.86028e-05	0.000354507	sig	-	-	-	-
3-(1,1-dimethylallyl)xanthyletin*	Lignans and Coumarins	Coumarins	C19H20O3	2	-	2.19695e+06	1.42241e+06	2.45431e+06	234212	396516	505867	356862	475135	676770	560784	490274	475029	1.4791	0.00032524	0.000981283	sig	-	-	-	-
Luteolin 3'-methyl ether 5,4'-diglucoside	Flavonoids	Flavones	C28H32O16	2	-	71547.3	153908	62737.3	4.89787e+06	8.81755e+06	9.61878e+06	88554.9	154677	114322	433818	439464	271454	1.42423	0.000155194	0.000547427	sig	-	-	-	-
Quercetin 3-(6''-feruloylgalactoside)	Flavonoids	Flavonols	C31H28O15	1	-	5.96835e+06	6.42768e+06	3.80833e+06	3.34651e+07	2.91027e+07	1.59608e+07	1.00514e+07	1.06024e+07	3.79609e+06	1.10756e+06	1.10379e+06	1.14356e+06	1.11582	0.00127982	0.00296729	sig	-	-	-	-
Santalol	Terpenoids	Sesquiterpenoids	C15H24O	2	11031-45-1	1.39919e+06	830272	1.28965e+06	8296.86	97222.4	95941.7	145496	105959	100382	70641.4	52739.3	41484.3	1.29325	4.4205e-05	0.000209437	sig	-	-	-	-
Septemlobin D	Terpenoids	Sesquiterpenoids	C18H32O4	3	-	47801.4	53223.7	47507.2	161268	95100.3	110957	135588	118353	91041.9	52762.9	46137.6	90694.7	1.46403	0.0124934	0.0190823	sig	-	-	-	-
2-g-Linoleoyl-glycerol*	Lipids	Glycerol ester	C21H38O4	1	-	107719	118367	39427.6	33857.9	11323.2	25723.8	31651.4	45574.3	50914.8	33207.7	46638.4	36428.7	1.30269	0.0407146	0.0531902	sig	-	-	-	-
S-Methyl GSH	Amino acids and derivatives	Amino acids and derivatives	C11H19N3O6S	1	2922-56-7	495474	507903	543767	1.4154e+06	1.33215e+06	957005	977956	1.49569e+06	926325	965279	1.07868e+06	855841	1.47637	0.0123111	0.018856	sig	C11347	-	C11347	-
Glu-Phe	Amino acids and derivatives	Amino acids and derivatives	C14H18N2O5	3	20556-22-3	655235	611536	715511	456247	492836	552562	524606	573225	770454	808194	657617	779295	1.16113	0.0402419	0.0526527	sig	-	-	-	-
1-(3A,4-Dimethyl-7-Methylidene-Octahydro-1H-Inden-1-Yl)-2-Methylpropan-1-ol	Terpenoids	Sesquiterpenoids	C16H28O	1	-	142522	151308	116058	75567	96356.6	69246.6	72276.1	104358	103330	106090	98959.4	103575	1.45806	0.00905263	0.0146783	sig	-	-	-	-
1-(4-hydroxy-3-methoxyphenyl)dec-7-en-3-one	Others	Others	C17H24O3	3	-	1.91695e+06	1.53629e+06	2.26499e+06	138570	156909	109259	277343	266658	235714	189186	160702	126218	1.41222	5.45168e-06	4.71927e-05	sig	-	-	-	-
Ala-Pro-Ala	Amino acids and derivatives	Amino acids and derivatives	C11H19N3O4	3	-	1.39364e+06	1.31512e+06	1.44693e+06	642183	550377	518075	1.35489e+06	1.02127e+06	1.55451e+06	1.02338e+06	988008	979555	1.40469	0.000434449	0.00123344	sig	-	-	-	-
2,3,4,6-Tetramethoxystyrene	Others	Others	C12H16O4	3	-	87754.7	77472.3	89312.7	676947	772328	944225	278903	409996	265129	365421	218082	377309	1.6586	7.48142e-05	0.000311668	sig	-	-	-	-
5-Pregnene-3,17,20-triol-20-O-glucoside*	Steroids	Cardiac glycoside	C27H44O8	1	-	754105	866163	382657	82840.8	106413	34068.9	124699	138711	207329	175917	137490	192288	1.57192	0.00198053	0.00421759	sig	-	-	-	-
20,26-Dihydroxyecdysone*	Steroids	Steroid	C27H44O8	1	19458-46-9	747236	883606	447306	80836.8	48652.5	111154	163364	148542	220959	176743	201038	193657	1.62424	0.000718672	0.00183439	sig	C16500	-	C16500	-
2-(hydroxymethyl)-5-{4-imino-3h-furo[3,2-d]pyrimidin-7-yl}oxolane-3,4-diol	Alkaloids	Alkaloids	C11H13N3O5	2	-	3.53966e+07	4.52378e+07	4.57802e+07	2.78398e+07	2.69789e+07	3.16342e+07	3.98143e+07	4.45048e+07	3.86374e+07	4.24172e+07	3.78089e+07	3.92038e+07	1.30826	0.00803788	0.0133245	sig	-	-	-	-
Deoxyadenosine*	Nucleotides and derivatives	Nucleotides and derivatives	C10H13N5O3	3	958-09-8	2.45544e+06	2.91891e+06	3.02266e+06	16288.5	1.14197e+06	1.12808e+06	1.71808e+06	1.50369e+06	1.55667e+06	1.78482e+06	2.50592e+06	1.83799e+06	1.08447	0.00203872	0.00430152	sig	C00559	ko00230,ko01100,ko01232,ko02010	C00559	-
Methylthioadenosine sulfoxide	Nucleotides and derivatives	Nucleotides and derivatives	C11H15N5O4S	1	3387-65-3	1.55965e+06	2.35457e+06	2.50992e+06	187839	170831	218889	253078	250945	250332	391842	453089	331920	1.59481	3.75414e-05	0.000186699	sig	-	-	-	-
9-Arabinosyladenine*	Nucleotides and derivatives	Nucleotides and derivatives	C10H13N5O4	1	-	3.84738e+07	4.85806e+07	4.89081e+07	5.36556e+06	2.68278e+07	2.94155e+07	4.08211e+07	4.05957e+07	3.68203e+07	3.86616e+07	3.5257e+07	3.75475e+07	1.09964	0.0173734	0.0252228	sig	-	-	-	-
3',4',5'-O-Trimethyltricetin	Flavonoids	Flavones	C18H16O7	3	18103-42-9	20833.5	28212.3	33517.3	653673	825672	682304	11391.2	194564	1784.91	50320.7	20693.9	60308.5	1.09527	5.58686e-06	4.78044e-05	sig	C19807	-	C19807	MetMap121
Pro-Cys-Glu	Amino acids and derivatives	Amino acids and derivatives	C13H21N3O6S1	3	-	201251	185077	132431	473256	557512	608077	236635	212916	209646	217339	246920	252433	1.55696	1.2356e-05	8.46191e-05	sig	-	-	-	-
Grayanotoxin VIII	Terpenoids	Ditepenoids	C20H30O4	3	30460-60-7	403283	289890	508075	14348.8	115415	82856.8	650746	811971	337653	310569	160004	202147	1.04091	0.00882566	0.0143859	sig	-	-	-	-
CMP	Nucleotides and derivatives	Nucleotides and derivatives	C9H14N3O8P	3	63-37-6	152825	181595	238540	472521	415304	410975	374428	286773	414295	364787	359690	394868	1.40396	0.000823308	0.00203816	sig	C00055	ko00240,ko01100,ko01232	C00055	-
1-Stearidonoyl-Glycerol	Lipids	Glycerol ester	C21H34O4	1	-	1.02736e+06	880663	853488	213937	166238	205605	168486	209443	362746	432112	372812	382174	1.62594	6.51771e-06	5.31897e-05	sig	-	-	-	-
Eucalmaidin D	Terpenoids	Monoterpenoids	C31H34O14	1	1187303-39-4	1.84034e+06	849143	3.78171e+06	1.62753e+07	2.33945e+07	1.5474e+07	1.62865e+07	1.44592e+07	5.31731e+06	1.16571e+06	1.20154e+06	1.35495e+06	1.43632	0.00132474	0.00304401	sig	-	-	-	-
Chrysoeriol-7-O-glucuronide*	Flavonoids	Flavones	C22H20O12	3	-	231925	148309	118695	4050.21	26991	20251	52920.9	53986.3	39812.4	89635	110646	171257	1.53061	0.00407172	0.00755042	sig	-	-	-	-
9-Alpha-Ribofuranosyladenine*	Nucleotides and derivatives	Nucleotides and derivatives	C10H13N5O4	1	-	3.70524e+07	4.4656e+07	4.6235e+07	2.93613e+07	2.65485e+07	3.09798e+07	4.00161e+07	4.27302e+07	3.89745e+07	4.03019e+07	3.39324e+07	3.98794e+07	1.35067	0.00503432	0.00906324	sig	-	-	-	-
Adenosine*	Nucleotides and derivatives	Nucleotides and derivatives	C10H13N5O4	1	58-61-7	3.75198e+07	4.32061e+07	4.52251e+07	2.76836e+07	2.48555e+07	3.06236e+07	4.05218e+07	4.20926e+07	3.7943e+07	3.88407e+07	3.49619e+07	4.02357e+07	1.37646	0.00169074	0.00369786	sig	C00212	ko00230,ko01100,ko01232,ko02010	C00212	-
Isoscopoletin	Lignans and Coumarins	Coumarins	C10H8O4	1	776-86-3	9.14172e+06	1.06427e+07	1.8571e+07	697118	878977	1.01894e+06	656623	217880	1.04723e+06	3.19406e+06	2.80088e+06	4.12231e+06	1.47605	0.0012282	0.00285834	sig	C18079	ko00999	C18079	MetMap129
Isogymnomitrol	Others	Others	C15H24O	1	55659-32-0	1.22922e+06	710851	1.57926e+06	6102.18	105934	36359.2	78270.8	134772	136306	30510.9	102973	109477	1.40487	0.000620847	0.00162906	sig	-	-	-	-
Dehydroxyillicinolide A	Terpenoids	Sesquiterpenoids	C16H24O7	1	-	5.86627e+07	5.44025e+07	6.76082e+07	177346	116031	56782.1	404971	336690	157271	71901.6	38409.5	35975.3	1.23359	3.68133e-08	1.33719e-06	sig	-	-	-	-
Tryptamine*	Alkaloids	Plumerane	C10H12N2	1	61-54-1	52067.7	123683	26272.4	1.41162e+07	1.37068e+07	1.36195e+07	7.83774e+07	6.7348e+07	2.70909e+07	3.4141e+06	3.12099e+06	3.80628e+06	1.4295	0.00275582	0.00549236	sig	C00398	ko00380,ko00901,ko01100,ko01110	C00398	-
Fraxetin	Lignans and Coumarins	Coumarins	C10H8O5	1	574-84-5	1.10491e+07	1.22606e+07	9.33239e+06	1.06798e+06	601930	689888	5.0632e+06	3.18491e+06	6.38762e+06	2.49194e+07	2.27154e+07	1.61139e+07	1.4814	5.007e-05	0.000228372	sig	C09265	ko00999,ko01110	C09265	MetMap129
(+)-3-Hydroxy-5-(p-hydroxyphenyl)pentanoic acid:Niduloic acid	Phenolic acids	Phenolic acids	C11H14O4	2	78472-11-4	1.91483e+06	1.23751e+06	1.07987e+06	2.92796e+06	2.46015e+06	2.89312e+06	4.48326e+06	2.91809e+06	2.99782e+06	3.06366e+06	2.05249e+06	2.19162e+06	1.22249	0.0152418	0.0224894	sig	-	-	-	-
Kaempferol 3-(3'',4''-diacetylglucoside)	Flavonoids	Flavonols	C25H24O13	2	-	1.59565e+06	1.07915e+07	7.97824e+06	1.22656e+08	1.00608e+08	8.03739e+07	9.34602e+07	7.86579e+07	6.82946e+07	6.83483e+07	8.25528e+07	6.34963e+07	1.38604	0.000148091	0.000529099	sig	-	-	CM00476	MetMap113
2-ethyl-N-(2-phenylethyl)hexanamide*	Alkaloids	Alkaloids	C16H25NO	1	-	47679.6	36762.8	3288.58	662014	511716	726011	138568	133525	188762	131621	177082	198023	1.51523	9.35986e-06	6.96351e-05	sig	-	-	-	-
Leu-Pro	Amino acids and derivatives	Amino acids and derivatives	C11H20N2O3	1	-	3.30433e+06	2.6388e+06	3.49816e+06	691592	808626	627572	907138	923530	1.26914e+06	1.23108e+06	1.25299e+06	1.08677e+06	1.64642	1.04341e-05	7.59498e-05	sig	-	-	-	-
Alloxanthine	Nucleotides and derivatives	Nucleotides and derivatives	C5H4N4O2	2	2465-59-0	1.28468e+06	873023	1.10292e+06	70079.3	350397	449806	898076	920596	935468	717288	711736	751499	1.24651	0.000751775	0.00190515	sig	C07599	-	C07599	-
N-Sinapoylhydroxycoumarin	Lignans and Coumarins	Coumarins	C20H16O7	3	-	102819	514097	680894	1.24947e+07	1.0368e+07	8.7971e+06	1.48558e+07	8.35295e+06	1.4469e+07	7.84884e+06	6.234e+06	1.59094e+07	1.31533	0.00843829	0.0138704	sig	-	-	-	-
Delphinidin 3-O-(6-caffeoyl-beta-D-glucoside)	Flavonoids	Anthocyanidins	C30H27O15+	1	-	179213	534992	300805	2.05784e+06	1.74619e+06	3.91739e+06	2.27119e+06	1.58772e+06	993568	122586	206056	292124	1.41781	0.00772734	0.0129021	sig	C16367	ko00942	C16367	-
Schumanniofioside A*	Others	Chromone	C16H18O9	2	128396-15-6	5.91372e+06	2.92167e+06	2.24703e+06	1.40671e+06	540153	1.56965e+06	2.46313e+06	1.53503e+06	2.36428e+06	1.40591e+07	1.05339e+07	5.28851e+06	1.07995	0.00901609	0.0146319	sig	-	-	-	-
beta-Asarone	Others	Others	C12H16O3	2	2883-98-9	379079	308341	495727	126382	88873.3	88780.3	81157.6	79789.1	91374.6	91507.4	83653.7	82457	1.24161	0.000115352	0.00043257	sig	C10430	-	C10430	-
2-Nitrophenyl-beta-D-galactopyranoside	Alkaloids	Alkaloids	C12H15NO8	1	-	6.95798e+06	4.78317e+06	6.1755e+06	403781	2.07265e+06	2.01891e+06	4.91329e+06	4.15702e+06	5.97227e+06	4.29702e+06	3.62598e+06	4.38936e+06	1.29033	0.0014235	0.00322376	sig	-	-	-	-
Quercetagetin 7-methyl ether 3-glucoside*	Flavonoids	Flavonols	C22H22O13	1	65180-49-6	2.76577e+07	2.00153e+07	4.18972e+07	237046	437548	673417	484159	47409.1	335648	3.58531e+06	1.00377e+06	7.18629e+06	1.44415	0.000608886	0.00160678	sig	-	-	-	-
2-methoxy-5z-hexadecenoic acid	Lipids	Free fatty acids	C17H32O3	2	-	3.6422e+06	2.47247e+06	2.90794e+06	183216	162036	257798	241554	101654	165381	85011.5	105390	107187	1.13311	4.81997e-06	4.30313e-05	sig	-	-	-	-
2-(4-methylanilino)-2-oxoacetic acid	Alkaloids	Alkaloids	C9H9NO3	3	556-08-1	570801	626221	563303	180244	231914	221559	446465	781513	578059	308152	492020	363483	1.23606	0.00385614	0.00721201	sig	-	-	-	-
Quinoline	Others	Others	C9H7N	2	91-22-5	3.66729e+06	3.22473e+06	2.55182e+06	139522	1.03888e+06	1.71083e+06	697610	1.13159e+06	1.04817e+06	1.89688e+06	1.87753e+06	1.97407e+06	1.29158	0.00191913	0.00411005	sig	C06413	-	C06413	-
Indole-4-Carboxaldehyde*	Alkaloids	Alkaloids	C9H7NO	1	1074-86-8	2.2055e+07	1.50658e+07	1.62214e+07	7.62545e+06	8.47012e+06	8.0236e+06	5.9441e+06	7.62764e+06	6.33621e+06	1.1927e+07	1.35801e+07	1.13603e+07	1.41491	0.000592568	0.00157052	sig	-	-	-	-
8-Hydroxyquinoline	Alkaloids	Quinoline alkaloids	C9H7NO	1	148-24-3	3.06309e+07	1.99544e+07	2.12448e+07	1.662e+06	1.11579e+07	1.14517e+07	8.31001e+06	1.04465e+07	1.04122e+07	1.89667e+07	1.93012e+07	1.77069e+07	1.31145	0.00433031	0.00798199	sig	C19434	-	C19434	-
Swietenialide D	Terpenoids	Triterpene	C40H54O17	2	-	692206	118651	190887	5.74967e+06	7.2148e+06	8.22671e+06	5.02352e+06	6.32784e+06	4.1006e+06	1.52955e+07	3.71557e+06	1.00194e+07	1.25935	0.0288958	0.039502	sig	-	-	-	-
kaempferol 5-O-glucuronide*	Flavonoids	Flavonols	C21H18O12	2	-	1.66378e+06	1.97326e+06	2.7551e+06	419595	924786	520089	1.15111e+06	1.37734e+06	707435	1.44896e+06	831691	1.2606e+06	1.4811	0.00866326	0.0141585	sig	-	-	-	-
6-Hydroxykynurenic acid*	Alkaloids	Quinoline alkaloids	C10H7NO4	2	3778-29-8	6.52791e+06	5.39601e+06	4.44451e+06	2.73627e+06	3.02359e+06	3.4131e+06	5.87968e+06	4.85821e+06	6.44994e+06	1.13761e+07	9.41512e+06	1.05829e+07	1.0085	3.42338e-05	0.00017449	sig	-	-	-	-
His-Glu-Ala	Amino acids and derivatives	Amino acids and derivatives	C14H21N5O6	3	-	422578	334349	338608	46088.1	41701.8	65703.3	174909	108253	237312	108446	131317	140136	1.58491	0.000100471	0.000388969	sig	-	-	-	-
L-Tyrosine methyl ester	Amino acids and derivatives	Amino acids and derivatives	C10H13NO3	3	1080-06-4	1.25633e+06	1.20365e+06	983189	222583	241236	217328	402978	347584	303058	202222	205197	174494	1.23709	1.04234e-06	1.38418e-05	sig	C03404	-	C03404	-
8-{4-Hydroxy-3,3-Dimethylbicyclo[4.1.0]Heptan-2-Yl}-6-Methyloct-5-En-2-one	Terpenoids	Ditepenoids	C18H30O2	2	-	1.34872e+06	1.27238e+06	775906	132333	142268	235836	258338	390661	462961	383569	395434	307633	1.6069	0.00051218	0.00139737	sig	-	-	-	-
L-Adrenaline	Alkaloids	Alkaloids	C9H13NO3	3	51-43-4	1.08383e+06	959295	1.1031e+06	42468.5	544136	537402	582816	522880	662426	542511	506337	454394	1.11389	0.00345736	0.00660624	sig	C00788	ko00350,ko01100	C00788	-
Ribosyladenosine	Nucleotides and derivatives	Nucleotides and derivatives	C15H21N5O8	3	-	8.14922e+06	1.0038e+07	1.00107e+07	429355	2.14677e+06	2.34759e+06	3.58535e+06	2.89234e+06	4.73693e+06	2.68395e+06	4.30938e+06	2.68214e+06	1.44636	6.61326e-05	0.000283262	sig	-	-	-	-
N,N-Dimethyl-L-Valine	Amino acids and derivatives	Amino acids and derivatives	C7H15NO2	3	2812-32-0	127902	91625.1	243019	48228.2	24588.4	25741.9	25376.3	21558.1	54068.7	19735.4	22001	16148.2	1.02347	0.0121547	0.0186782	sig	-	-	-	-
Pyridine-4-formyl-O-β-D-glucopyranoside	Alkaloids	Pyridine alkaloids	C12H15NO7	1	-	673121	203565	492296	1.36857e+06	2.30617e+06	2.33578e+06	2.60078e+06	1.78456e+06	4.66408e+06	2.99186e+06	3.04599e+06	2.72767e+06	1.01634	0.0152599	0.0225072	sig	-	-	-	-
Asn-Leu	Amino acids and derivatives	Amino acids and derivatives	C10H19N3O4	3	22601-71-4	98446	90004.9	91135	6903.36	34516.8	58692.1	115487	136287	123435	178262	127577	83071.6	1.01307	0.00963221	0.0154893	sig	-	-	-	-
Scopoletin	Lignans and Coumarins	Coumarins	C10H8O4	1	92-61-5	1.31434e+07	1.59102e+07	2.81096e+07	1.16813e+06	1.72458e+06	2.02343e+06	1.67318e+06	2.06375e+06	2.45932e+06	3.92178e+06	3.46598e+06	5.02131e+06	1.61273	0.0020113	0.00426309	sig	C01752	ko00999,ko01110	C01752	-
Cordycepin*	Nucleotides and derivatives	Nucleotides and derivatives	C10H13N5O3	3	73-03-0	1.34833e+06	1.49935e+06	1.50745e+06	11986.4	629756	554655	885543	850661	856600	941148	1.35405e+06	851997	1.09877	0.00261147	0.00524986	sig	C08431	-	C08431	-
N-Acetylindole-3-carboxaldehyde*	Alkaloids	Plumerane	C11H9NO2	1	22948-94-3	1.42355e+07	9.32205e+06	9.62634e+06	5.31377e+06	4.89412e+06	5.58305e+06	3.83939e+06	5.38668e+06	4.48791e+06	8.91826e+06	8.88979e+06	8.5362e+06	1.40244	0.00175803	0.00382473	sig	-	-	-	-
Glycyl-leucine	Amino acids and derivatives	Amino acids and derivatives	C8H16N2O3	3	869-19-2	386613	332942	451216	7966.02	39830.1	319369	326936	283724	368477	462200	379142	342128	1.13903	0.0290681	0.0396822	sig	C02155	-	C02155	-
4(15),5E,10(14)-Germacratrien-1Alpha-ol	Terpenoids	Sesquiterpenoids	C15H24O	2	-	357729	333039	288150	902006	1.05548e+06	991484	1.3287e+06	1.27006e+06	921053	1.16628e+06	1.01401e+06	1.16655e+06	1.24397	0.000122563	0.000453905	sig	-	-	-	-
Glu-Asn-Leu	Amino acids and derivatives	Amino acids and derivatives	C15H26N4O7	3	-	302054	308661	275365	38886.4	124862	108655	178797	240660	309542	220910	181087	233347	1.36122	0.00237295	0.00486809	sig	-	-	-	-
Met-Ser	Amino acids and derivatives	Amino acids and derivatives	C8H16N2O4S	3	14517-43-2	14324.2	1372.02	11830	29281	32259.2	35882	17800.2	39054.4	25568.3	52649.7	25082.8	37810.3	1.00107	0.0267073	0.0368943	sig	-	-	-	-
2'-O-Methyladenosine	Nucleotides and derivatives	Nucleotides and derivatives	C11H15N5O4	3	2140-79-6	3.89897e+06	3.64139e+06	5.41513e+06	982926	871742	1.01757e+06	2.35185e+06	1.86636e+06	2.27444e+06	1.738e+06	3.58433e+06	1.74535e+06	1.61307	0.00333324	0.00642542	sig	-	-	-	-
5-Methoxysalicylic acid	Phenolic acids	Phenolic acids	C8H8O4	1	2612-02-4	3.49784e+06	2.7332e+06	3.53476e+06	159635	169366	31926.9	177917	178952	377104	219001	309376	165618	1.51976	5.02543e-07	8.33702e-06	sig	-	-	CM02394	MetMap159
2,5-Dimethoxybenzoquinone	Quinones	Quinones	C8H8O4	2	3117-03-1	4.2993e+06	2.89947e+06	1.707e+06	70544.5	273466	327096	386173	275557	658996	709989	705521	804598	1.60433	0.00321639	0.00623259	sig	-	-	-	-
1-[3,4-dihydroxy-5-(hydroxymethyl)oxolan-2-yl]pyridine-2,4-dione	Alkaloids	Alkaloids	C10H13NO6	2	-	4.03355e+06	3.88298e+06	5.28988e+06	2.56216e+06	2.58058e+06	2.03909e+06	3.57614e+06	3.71971e+06	3.46474e+06	3.13019e+06	3.23613e+06	3.11704e+06	1.4731	0.00259269	0.00521777	sig	-	-	-	-
DIMBOA-glucoside	Alkaloids	Alkaloids	C15H19NO10	3	18607-79-9	1.30875e+07	1.16022e+07	1.34004e+07	77945.1	389725	427787	1.75094e+06	1.99155e+06	2.17201e+06	632648	654424	460679	1.43417	4.12568e-09	2.57343e-07	sig	C04831	ko00402,ko00999,ko01100,ko01110	C04831	-
Rhodioloside F	Terpenoids	Monoterpenoids	C21H36O11	2	-	827416	586479	662072	119230	98074	228298	181579	94855.9	105156	318113	186639	396037	1.44806	0.000219169	0.000717334	sig	-	-	-	-
2,3-(s)-hexahydroxydibenzoyl glucose	Tannins	Tannin	C20H18O14	3	-	137220	183996	195060	81551.1	61965.9	81226.2	95668.9	62434	226011	281108	257583	231526	1.21271	0.00941617	0.0151946	sig	-	-	-	-
Met-Asn	Amino acids and derivatives	Amino acids and derivatives	C9H17N3O4S	3	36261-61-7	18283	12404	16586.4	55004.4	40156.9	49754.9	48873.8	27010.5	33510.1	51062.6	46802.9	56952.6	1.21492	0.0013486	0.00308049	sig	-	-	-	-
4-amino-5-oxo-5-(pentylamino)pentanoic acid	Amino acids and derivatives	Amino acids and derivatives	C10H20N2O3	3	-	19611.8	13179.1	28002.6	873949	895351	830759	162757	91503.3	294382	39601.6	92164.9	53603.8	1.69322	2.25658e-07	4.84444e-06	sig	-	-	-	-
2-methyl-1-nitronaphthalene	Others	Others	C11H9NO2	1	881-03-8	2.71603e+06	2.08429e+06	2.62184e+06	1.38465e+06	1.57216e+06	1.68315e+06	1.11941e+06	1.54232e+06	1.37733e+06	3.10232e+06	2.85796e+06	2.71596e+06	1.19824	0.000113494	0.000426466	sig	-	-	-	-
cyclo-(Gly-Phe)	Amino acids and derivatives	Amino acids and derivatives	C11H12N2O2	1	10125-07-2	5.82456e+06	5.03964e+06	5.25534e+06	449886	2.84806e+06	3.16313e+06	2.24943e+06	3.44183e+06	2.86364e+06	6.00447e+06	6.92708e+06	5.86873e+06	1.21552	0.00113168	0.00266383	sig	-	-	-	-
Europetin 3-galactoside*	Flavonoids	Flavonols	C22H22O13	1	-	4.23696e+06	3.56649e+06	1.06444e+07	106726	111673	242439	290820	258360	294218	2.6487e+06	683224	5.62867e+06	1.60153	0.0403667	0.052773	sig	-	-	-	-
Ala-Glu-Leu	Amino acids and derivatives	Amino acids and derivatives	C14H25N3O6	3	-	101859	128969	201145	54709.1	46608.8	51183.5	85579.5	59901.9	92546.6	174369	109732	155045	1.50722	0.0139331	0.0208912	sig	-	-	-	-
Laricitrin-3-O-glucoside*	Flavonoids	Flavonols	C22H22O13	1	39986-90-8	2.76972e+07	1.72203e+07	4.06852e+07	166400	655574	717760	608473	271083	756656	4.27476e+06	1.22987e+06	6.57874e+06	1.57326	0.00117837	0.00275448	sig	-	-	CM00824	MetMap109
5-O-Methylvisammioside	Others	Chromone	C22H28O10	3	84272-85-5	871934	1.09206e+06	1.24324e+06	354207	352977	409920	1.0506e+06	903670	425754	801317	844444	803206	1.44453	0.0126676	0.0192904	sig	-	-	-	-
Cyanidin 3-O-(beta-D-xylosyl-(1->2)-beta-D-galactoside)	Flavonoids	Anthocyanidins	C26H29O15+	1	-	24304	34744.5	44769.8	3.52706e+07	3.16943e+07	3.02534e+07	8.27948e+06	8.89801e+06	8.13799e+06	2.50169e+07	2.22418e+07	2.32565e+07	1.41331	1.70143e-08	7.00421e-07	sig	C20468	-	C20468	MetMap118
Limocitrin (5,7,4'-trihydroxy-8,3'-dimethoxyflavone)*	Flavonoids	Flavonols	C17H14O8	1	489-33-8	1.64434e+07	2.66002e+07	1.31366e+07	44708.6	32557.4	27228.5	16422.7	8.01066e+06	48359.9	215332	55498	66880.8	1.28757	0.00160897	0.00356057	sig	-	-	CM01002	MetMap124
Phenylethyl Primeveroside	Others	Alcohol compounds	C19H28O10	1	-	932697	1.44712e+06	1.4371e+06	225860	211170	291763	137333	27466.6	149086	283115	193752	185136	1.06913	4.80306e-05	0.00022106	sig	-	-	-	-
(R)-3-ethyl-7-hydroxy-6-methoxyphthalide	Others	Lactones	C11H12O4	3	-	2.3208e+06	2.50464e+06	1.91513e+06	1.00632e+06	837758	760114	2.25679e+06	1.91669e+06	1.64326e+06	4.20715e+06	4.16484e+06	2.66687e+06	1.27106	0.000849462	0.00209398	sig	-	-	-	-
Cyanidin 3-O-galactoside*	Flavonoids	Anthocyanidins	C21H21O11+	1	142506-26-1	2.59196e+07	3.76283e+07	1.79605e+07	2.68517e+08	2.39962e+08	2.17989e+08	3.18099e+08	3.33456e+08	1.62993e+08	4.4036e+07	4.50259e+07	5.22595e+07	1.56817	0.000428601	0.0012187	sig	C08647	-	C08647	MetMap118
2,3,16-Trihydroxy-28-Nor-15-Oxo-12-Oleanen-23-Oic Acid	Terpenoids	Triterpene	C29H44O6	3	641617-68-7	156734	145823	179025	65155.6	74422.2	60681.6	77397	73221.1	127956	108898	103879	69310.9	1.51595	0.00316501	0.00616205	sig	-	-	-	-
Pseudotropine	Alkaloids	Tropan alkaloids	C8H15NO	3	135-97-7	1.77596e+06	1.69888e+06	1.59706e+06	721146	663049	729061	1.27585e+06	1.44982e+06	979241	803407	894208	712768	1.26195	7.4972e-05	0.000311675	sig	C02066	ko00960,ko01110	C02066	-
Antiarol	Others	Others	C9H12O4	3	642-71-7	3.15386e+06	3.19504e+06	2.20516e+06	199662	315262	294550	426444	301798	635073	940757	965725	962737	1.69419	1.78555e-05	0.000108093	sig	C10765	-	C10765	-
Apigenin-7-O-(6''-p-Coumaryl)glucoside	Flavonoids	Flavones	C30H26O12	1	-	2.7204e+06	2.21103e+06	3.79445e+06	1.55602e+06	1.72663e+06	1.56771e+06	2.34044e+06	1.74778e+06	1.58071e+06	1.93765e+06	1.51363e+06	1.90279e+06	1.25277	0.036414	0.0483216	sig	-	-	-	-
6-Hydroxyluteoin-7-(6'''-p-coumarylsophoroside)	Flavonoids	Flavones	C36H36O19	2	113720-08-4	70743.5	60324	12064.8	391997	860487	877744	353155	301070	611282	975723	1.11353e+06	983450	1.15116	0.000556974	0.00149319	sig	-	-	-	-
Quercetin 3-[6''-(3-hydroxy-3-methylglutaryl)galactoside]	Flavonoids	Flavonols	C27H28O16	2	106915-93-9	1.3309e+07	1.28079e+07	1.69528e+07	51795.3	30775.7	38442.7	116703	109149	29178.1	9505.77	7945.62	13458	1.13617	5.44868e-07	8.77711e-06	sig	-	-	-	-
LysoPC 16:2*	Lipids	LPC	C24H46NO7P	3	-	892074	1.52015e+06	896019	582886	631093	598984	402383	631912	533949	943412	765139	942862	1.25089	0.0244096	0.0340632	sig	-	-	-	-
Scorzocreticoside I	Others	Others	C22H24O10	3	-	4.06285e+07	6.52796e+07	5.46475e+07	4.21451e+06	1.08012e+07	842903	1.9468e+07	1.3232e+07	9.6481e+06	3.58066e+07	1.18069e+07	3.55505e+07	1.48949	0.00169425	0.00370337	sig	-	-	-	-
Neoabietal*	Terpenoids	Ditepenoids	C20H30O	2	19898-57-8	170839	34167.9	34167.9	324484	223558	308117	295266	261939	305153	239094	239487	245568	1.25119	0.0025266	0.00511947	sig	C11885	ko00904,ko01110	C11885	-
LysoPC 18:1*	Lipids	LPC	C26H52NO7P	1	-	61327.4	61327.4	306637	743048	1.0116e+06	1.64784e+06	625158	1.28816e+06	1.25514e+06	422119	599971	491270	1.4203	0.0130015	0.0197087	sig	-	-	-	-
Cajanol*	Flavonoids	Isoflavones	C17H16O6	1	61020-70-0	5.1909e+07	4.86633e+07	3.16058e+07	21176.1	34619.2	11402.1	28077.8	2.81655e+06	18321.7	72314.2	27184.2	27424.5	1.32581	1.97001e-05	0.00011641	sig	C10204	-	C10204	MetMap112
N5-(1-Iminoethyl)-L-ornithine	Amino acids and derivatives	Amino acids and derivatives	C7H15N3O2	3	36889-13-1	507132	447473	436547	927959	855152	919438	897352	720047	1.07567e+06	961570	781319	1.10957e+06	1.20524	0.00429238	0.00792785	sig	-	-	-	-
(2S,3R,4S,5S,6R)-2-[4-[(Z)-2-(2,4-dihydroxyphenyl)ethenyl]phenoxy]-6-(hydroxymethyl)oxane-3,4,5-triol	Others	Others	C20H22O8	2	-	88750.6	64878.4	128244	351192	255161	341455	278570	88186.1	261450	211213	295148	366087	1.1258	0.021571	0.0304691	sig	-	-	-	-
2,8-bis(hydroxymethyl)-4b,8-dimethyl-5,6,7,8a,9,10-hexahydrophenanthren-3-ol	Terpenoids	Ditepenoids	C18H26O3	2	-	532141	710571	587839	48260.6	47451.6	71994.8	49442.2	64312.4	40849.8	47434	43846.8	46265.9	1.28205	8.17143e-07	1.15554e-05	sig	-	-	-	-
Gly-Glu	Amino acids and derivatives	Amino acids and derivatives	C7H12N2O5	3	7412-78-4	55005.7	52942.5	53652.8	41043.8	38863.2	46560.6	43964.5	39489.4	40648.9	42854.2	39647.5	50323.1	1.24659	0.00982753	0.0157351	sig	-	-	-	-
Myricatomentogenin	Others	Others	C20H22O5	2	-	410625	367192	470508	50541.4	94806	153821	26479	202888	67574.6	98845.8	59108.4	133490	1.0787	0.000465449	0.00129758	sig	-	-	-	-
4-(6-methylhepta-1,5-dien-2-yl) cyclohex-1-ene-1-carboxylic acid	Terpenoids	Sesquiterpenoids	C15H22O2	2	-	79550.2	79550.2	79550.2	539902	664325	499826	807580	875760	600774	597800	547248	616874	1.32225	5.81674e-05	0.000256255	sig	-	-	-	-
2-(2,4-dihydroxybenzyl)-6,8-dihydroxy-7-methyl-3,4-dihydronaphthalen-1(2H)-one	Flavonoids	Other Flavonoids	C17H16O6	2	-	1.83374e+06	1.91233e+06	1.96248e+06	63855.8	72175.4	38306.2	65142.7	54970.4	66190	53919	58159.3	74498.7	1.38793	5.52447e-12	2.41046e-09	sig	-	-	-	-
Verecundin(Pinocembrin-5-glucoside)	Flavonoids	Flavanones	C21H22O9	3	-	388165	413676	399323	32579	27454	47819.7	86391	41431.1	50016.4	41344.4	15984.8	49783.7	1.27301	9.90638e-09	4.70553e-07	sig	-	-	-	-
(5-ethenyl-5,11-dimethyl-11-tetracyclo[8.5.0.01,14.02,7]pentadec-7-enyl)methanol*	Terpenoids	Ditepenoids	C20H30O	2	-	151098	28537.5	142687	277710	313123	296596	362332	298898	310217	223349	235769	223555	1.19089	0.000647839	0.00168793	sig	-	-	-	-
Polydatin	Others	Stilbene	C20H22O8	1	-	93557.8	99736.9	149189	799110	731708	1.05545e+06	137166	89994.3	169974	318400	246843	346457	1.31099	2.85364e-05	0.000152785	sig	-	-	-	-
4,2',6'-Trihydroxy-3,4'-dimethoxychalcone*	Flavonoids	Chalcones	C17H16O6	1	137225-58-2	5.32129e+07	5.13366e+07	3.12662e+07	51072.2	3763.97	18819.8	21776.4	3.59265e+06	55391.2	63363.5	28373.3	21689.7	1.32799	3.77848e-05	0.000187347	sig	-	-	-	-
Prunin 6''-O-Gallate	Flavonoids	Flavanones	C28H26O14	3	54835-98-2	36394.6	36394.6	36394.6	1.1482e+06	960511	1.65511e+06	413400	181973	387700	477165	692662	709278	1.48984	0.000438807	0.00124105	sig	-	-	-	-
Chrysoeriol-6-C-rhamnoside-7-O-rhamnoside	Flavonoids	Flavones	C28H32O14	3	-	100841	154383	62931.2	818835	689533	735016	344785	314853	173122	54462	101387	73590.4	1.53071	3.36242e-06	3.28701e-05	sig	-	-	-	-
Met-Phe	Amino acids and derivatives	Amino acids and derivatives	C14H20N2O3S	3	14492-14-9	20149.1	4029.82	4029.82	92499.2	123395	169693	117644	87454.1	147050	184572	86258.8	209028	1.23685	0.00970778	0.015577	sig	-	-	-	-
Petiolin G	Others	Others	C21H22O11	2	-	2.5418e+06	2.13207e+06	2.44965e+06	96023.6	52694	67432.4	609419	730494	552321	623306	622335	579234	1.67492	5.32505e-08	1.74006e-06	sig	-	-	-	-
Epimedoicarisoside A	Others	Others	C24H30O10	2	165198-96-9	1.18959e+07	1.88012e+07	2.57134e+07	2.50688e+06	320957	378705	2.66775e+06	1.1628e+06	5.52426e+06	4.24554e+06	4.01084e+06	5.46936e+06	1.58875	0.00141649	0.00321377	sig	-	-	-	-
Limocitrin-3-O-arabinoside	Flavonoids	Flavonols	C22H22O12	3	-	75543.2	132079	116361	57213.2	40192.6	60190	46864.7	22357.8	110163	169645	162241	180384	1.02774	0.00285105	0.00563198	sig	-	-	CM01003	MetMap124
N-methylphenylalanine	Amino acids and derivatives	Amino acids and derivatives	C10H13NO2	3	-	1.15641e+07	1.00848e+07	9.11341e+06	2.30378e+06	2.01896e+06	2.48083e+06	403792	403792	403792	7.00096e+06	7.03257e+06	6.01641e+06	1.04869	4.87449e-07	8.13513e-06	sig	-	-	-	-
1-(hydroxymethyl)-1,4,7-trimethyl-2,5,6,7,7a,7b-hexahydro-1aH-cyclopropa[e]azulen-3-one	Terpenoids	Sesquiterpenoids	C15H22O2	2	-	138009	117726	232849	14645.2	14645.2	14645.2	233175	167600	260070	245571	73226.2	321487	1.24907	0.0315823	0.0425964	sig	-	-	-	-
Gallocatechin 3'-O-gallate*	Flavonoids	Flavanols	C22H18O11	1	142784-33-6	7.34493e+06	2.02339e+07	2.04089e+07	35973.8	26409.3	38540.2	5.00028e+06	4.31078e+06	5.70547e+06	1.11975e+06	946645	803829	1.49292	0.00295693	0.00580882	sig	-	-	-	-
(7S,8R)-dihydrodehydrodiconferyl alcohol	Lignans and Coumarins	Lignans	C20H24O6	3	-	22947.2	22947.2	22947.2	291126	254124	145171	319959	210157	216982	166691	280615	181564	1.35965	0.00467527	0.00850779	sig	-	-	-	-
delta-Tocotrienol	Others	Vitamin	C27H40O2	3	25612-59-3	92710.3	29951.7	45661	183482	239802	149553	253208	212615	173128	160209	150503	127544	1.34081	0.00284322	0.0056242	sig	C14156	ko00130,ko01100,ko01110	C14156	-
Cyanidin 3-O-beta-D-sambubioside	Flavonoids	Anthocyanidins	C26H29O15+	1	63535-17-1	49114.9	50839.9	87525.1	2.98513e+07	3.71455e+07	3.55958e+07	9.71176e+06	1.00852e+07	8.67377e+06	3.27002e+07	2.80185e+07	2.77288e+07	1.38823	3.2907e-07	6.1576e-06	sig	C20490	ko00942	C20490	MetMap118
16,23:16:24-Diepoxycycloart-7-Ene-3,12,15,25-Tetrol	Terpenoids	Triterpene	C30H46O6	3	1431277-09-6	209883	174068	226779	321050	367141	291283	654241	401629	371981	321513	235465	207607	1.05626	0.0223934	0.0315107	sig	-	-	-	-
baicalein 6-O-β-D-glucuronide	Flavonoids	Flavones	C21H18O12	1	-	3.72519e+06	4.17734e+06	6.59449e+06	123641	159755	260989	430965	347163	173785	114500	251483	196549	1.33584	0.00016705	0.000570863	sig	-	-	-	-
Genistein 5-O-glucoside*	Flavonoids	Isoflavones	C21H20O10	1	128508-06-5	1.8398e+06	2.01598e+06	1.39174e+06	1.75712e+07	1.62691e+07	1.90514e+07	1.52607e+07	1.74012e+07	6.87175e+06	2.04553e+06	1.84063e+06	1.62164e+06	1.57602	0.000249874	0.000800157	sig	-	-	-	-
Caffeoyl 1-deoxy-2-pentulose	Phenolic acids	Phenolic acids	C14H16O7	2	-	242117	185448	275428	115628	68365.2	75167.8	225429	177807	439352	608793	488447	666744	1.0609	0.000707386	0.00181412	sig	-	-	-	-
2,3,5,4'-Tetrahydroxystilbene-2-O-glucoside	Others	Stilbene	C20H22O9	2	82373-94-2	1.63345e+07	1.25105e+07	1.34919e+07	6.79128e+06	7.51065e+06	7.18879e+06	1.24586e+07	8.46418e+06	6.03343e+06	5.92787e+06	6.37165e+06	7.84269e+06	1.04309	0.0063981	0.0110461	sig	-	-	-	-
Isorhamnetin-3-O-rutinoside; Narcissoside; Narcissin*	Flavonoids	Flavonols	C28H32O16	3	604-80-8	91697.4	89557.7	152411	25642.4	16354.5	27273.3	116641	43005.4	43562.6	70817	37422.3	85805.6	1.4474	0.04676	0.060009	sig	-	-	CM00844	MetMap109
Stepposide	Flavonoids	Flavanones	C21H22O11	2	20194-60-9	1.51602e+07	1.97321e+07	2.39064e+07	246610	246610	246610	5.06706e+06	4.98159e+06	7.92569e+06	2.27276e+06	2.8483e+06	1.23305e+06	1.5414	3.48144e-05	0.000176695	sig	-	-	-	-
3,3',5,7-Tetrahydroxy-4',6-Dimethoxyflavone; (Laciniatin)*	Flavonoids	Flavonols	C17H14O8	1	74161-28-7	1.6432e+07	2.65294e+07	1.43448e+07	55089.1	39128.7	21332	19612.9	7.5223e+06	36114.3	205083	57211.2	64125.3	1.28173	0.000865461	0.00212917	sig	-	-	-	-
5-Hydroxytryptophan	Amino acids and derivatives	Amino acids and derivatives	C11H12N2O3	1	4350-09-8	1.23675e+06	1.11132e+06	952201	283216	266341	335087	422447	696481	578536	547456	472450	376171	1.53855	0.00010234	0.000394967	sig	C01017	-	C01017	-
Schizonepetoside A	Terpenoids	Ditepenoids	C16H26O7	2	-	137062	137062	137062	2.73681e+06	2.36575e+06	2.0813e+06	952694	897489	899401	2.94634e+06	1.94845e+06	2.56389e+06	1.32006	2.60603e-05	0.000142281	sig	C17634	-	C17634	-
2,3-dihydro-6-hydroxyltryptophan N-Glucoside	Alkaloids	Plumerane	C17H24N2O8	2	-	1.1008e+06	891886	1.47899e+06	297448	108075	114232	338194	385502	351473	376718	347216	354801	1.59502	0.000279093	0.000872607	sig	-	-	-	-
1,2,4,5-tetrahydroxy-7-(hydroxymethyl)anthracene-9,10-dione*	Flavonoids	Other Flavonoids	C15H10O7	1	-	405596	2.63171e+06	1.90443e+06	6.23338e+06	4.25427e+06	4.47987e+06	4.9106e+06	5.00663e+06	5.10785e+06	5.1512e+06	5.65225e+06	5.6566e+06	1.06735	0.00126941	0.00294685	sig	-	-	-	-
Cirsiliol-8-C-(2''-glucosyl)glucoside	Flavonoids	Flavones	C29H34O17	3	-	387655	198944	388276	184244	80141.4	54824.8	215064	234035	144506	246395	167950	195358	1.35134	0.0351339	0.046841	sig	-	-	CM00963	MetMap121
[(1R,4S,5R,8R)-1,8-dihydroxy-3-oxo-2-oxabicyclo[2.2.2]octan-5-yl] 3-(3,4-dihydroxyphenyl)prop-2-enoate*	Phenolic acids	Phenolic acids	C16H16O8	1	-	4.1313e+06	4.3998e+06	5.61396e+06	602959	683503	819554	1.09112e+06	1.76648e+06	913863	1.44672e+06	2.7217e+06	1.6694e+06	1.65107	0.000116193	0.000434942	sig	-	-	-	-
Gossypetin 3,4'-dimethyl ether*	Flavonoids	Flavonols	C17H14O8	1	-	1.6486e+07	2.66959e+07	1.45634e+07	57523.3	8861.45	40127.7	22258.2	8.69577e+06	38170.5	262549	63204.2	72309.6	1.31239	0.00118292	0.00276207	sig	-	-	-	-
5-methyl-4-{[4,5,6-trihydroxy-2-(hydroxymethyl)oxan-3-yl]oxy}chromen-2-one	Lignans and Coumarins	Coumarins	C16H18O8	2	-	2.31963e+08	1.88513e+08	3.40682e+08	121493	121493	121493	8.37912e+06	6.05003e+06	2.28515e+06	1.23461e+06	607463	1.08125e+06	1.53204	9.5444e-05	0.000375393	sig	-	-	-	-
Scutellarein 5-glucuronide*	Flavonoids	Flavones	C21H18O12	2	-	1.84384e+06	2.00275e+06	2.81892e+06	395983	387777	461602	1.17009e+06	909013	659042	1.29079e+06	1.39347e+06	1.34373e+06	1.69434	0.00041026	0.00117285	sig	-	-	-	-
Syringetin-3-O-glucoside*	Flavonoids	Flavonols	C23H24O13	1	40039-49-4	8.13219e+06	1.46193e+07	2.20194e+07	83967.1	77341.5	90420.5	81072.7	116864	85673.7	142790	49550.4	141449	1.38522	0.00163331	0.00360633	sig	-	-	CM00826	MetMap109
(8beta)-Fern-9(11)-en-7-one	Terpenoids	Triterpene	C30H48O	2	-	594239	594239	594239	3.25722e+06	4.60847e+06	3.72682e+06	3.61628e+06	9.39945e+06	4.06446e+06	3.9006e+06	2.9712e+06	3.62037e+06	1.33081	0.0332123	0.0444872	sig	-	-	-	-
Catechin-(4α→8)-gallocatechin	Flavonoids	Flavanols	C30H26O13	2	-	70616.1	70616.1	70616.1	1.35481e+06	429482	523231	597483	353080	1.3148e+06	1.15339e+06	956597	1.3276e+06	1.08169	0.0410468	0.0535488	sig	-	-	CM01811	MetMap140
methyl 9-hydroxy-1-(5-hydroxy-6-methylheptan-2-yl)-4-methylspiro[4.5]dec-7-ene-8-carboxylate	Terpenoids	Sesquiterpenoids	C21H36O4	2	-	6.60878e+07	7.96649e+07	8.76626e+07	155369	155369	776847	1.45654e+06	1.60129e+06	1.90579e+06	1.49036e+06	1.79483e+06	1.7478e+06	1.6203	2.42037e-07	4.95428e-06	sig	-	-	-	-
8,4'-Dihydroxyflavone-5-glucoside*	Flavonoids	Flavones	C21H20O10	1	-	1.81169e+06	1.8311e+06	1.503e+06	1.83458e+07	1.76873e+07	1.78702e+07	1.58732e+07	1.79491e+07	6.38535e+06	1.96965e+06	2.3737e+06	2.34098e+06	1.61506	0.000391733	0.00113477	sig	-	-	-	-
Peonidin 3-O-sophoroside	Flavonoids	Anthocyanidins	C28H33O16+	1	-	66870.1	11523.9	11523.9	4.61735e+06	8.16676e+06	9.15741e+06	57619.5	186729	67383.7	448021	515279	337915	1.49366	0.000160677	0.0005595	sig	-	-	-	-
Crenatine	Alkaloids	Plumerane	C14H14N2O	3	26585-14-8	17917.3	89586.6	17917.3	222688	210487	277396	254465	276053	538913	415380	490881	397900	1.02491	0.00284074	0.00562229	sig	-	-	-	-
(2S,3R)-3-(3,4-dihydroxyphenyl)-3,4-dihydro-2H-1-benzopyran-2,6,8-triol*	Flavonoids	Other Flavonoids	C15H14O6	2	-	6.55581e+07	5.42045e+07	7.67061e+07	9.26488e+06	2.48732e+07	1.86428e+07	4.86171e+07	3.15361e+07	2.37786e+07	2.56743e+07	1.97916e+07	3.13856e+07	1.37004	0.0015979	0.00354079	sig	-	-	-	-
Gallacetophenone	Others	Ketone compounds	C8H8O4	1	528-21-2	1.48808e+06	2.16035e+06	1.90135e+06	33088.3	6617.66	6617.66	303757	223495	672409	391310	351463	441604	1.63138	2.33118e-05	0.000130666	sig	-	-	CM01681	MetMap139,MetMap164
Baldrinal	Terpenoids	Monoterpenoids	C12H10O4	2	18234-46-3	2.5556e+06	2.05148e+06	2.67698e+06	22607.8	113039	146626	1.94545e+06	1.65496e+06	2.91607e+06	3.67085e+06	3.63485e+06	2.76385e+06	1.39145	0.000136887	0.000497709	sig	C16811	-	C16811	-
Limocitrin-3-O-glucoside*	Flavonoids	Flavonols	C23H24O13	1	38836-51-0	2.18458e+06	3.88625e+06	9.97426e+06	38508.9	98401.9	39386.5	7701.78	84720	7701.78	1.0934e+06	138059	1.79372e+06	1.35631	0.041576	0.0540867	sig	-	-	-	-
Myricetin 3-alpha-L-arabinofuranoside*	Flavonoids	Flavonols	C20H18O12	1	35589-22-1	1.49554e+06	3.97515e+06	1.03668e+06	6.49982e+07	3.91763e+07	6.0931e+07	1.98747e+07	1.97617e+07	9.02779e+06	1.01087e+07	7.01082e+06	1.3652e+07	1.67949	0.000155903	0.000548028	sig	-	-	-	-
(1R,4R,5R)-4-(dimethoxymethyl)-6,6-dimethylbicyclo[3.1.1]heptan-2-one	Terpenoids	Monoterpenoids	C12H20O3	2	-	20918.3	20918.3	20918.3	285654	148190	244906	2.63424e+06	3.42569e+06	2.08638e+06	104591	175219	213188	1.04059	2.69542e-05	0.000146645	sig	-	-	-	-
Mansonone Q	Terpenoids	Sesquiterpenoids	C15H20O4	2	-	1.00087e+06	660394	752046	67501	99502.2	49074.3	63013.5	64928.6	107938	54767.9	80699.3	63607.2	1.33384	1.64969e-05	0.00010238	sig	-	-	-	-
4-Hydroxy-2-isopropenyl-5-methylene-hexan-1-ol	Terpenoids	Monoterpenoids	C10H18O2	2	-	27973	27973	27973	642789	234501	335288	139865	143428	452280	469865	369617	387747	1.24544	0.0336195	0.0449514	sig	-	-	-	-
Isorhamnetin 3-(6''-galloylglucoside)	Flavonoids	Flavonols	C29H26O16	2	115651-94-0	3.29743e+06	3.98574e+06	4.29977e+06	51683.9	38094.9	41924.2	128204	68065.3	58299.6	81075.8	70544.6	31755.9	1.41283	1.63021e-07	3.92204e-06	sig	-	-	-	-
5,7-dihydroxy-3-{[(2S,3R,4S,5R,6R)-3,4,5-trihydroxy-6-({[(2R,3R,4S,5R,6R)-3,4,5-trihydroxy-6-(hydroxymethyl)oxan-2-yl]oxy}methyl)oxan-2-yl]oxy}-2-(3,4,5-trihydroxyphenyl)chromen-4-one*	Flavonoids	Flavonols	C27H30O18	1	-	45131.5	429216	9026.3	1.22904e+06	898664	677775	438353	501468	469683	411163	244628	422081	1.32814	0.00585783	0.010281	sig	-	-	-	-
Heliannone C	Flavonoids	Flavanones	C16H14O5	2	193411-12-0	5.0461e+07	5.68907e+07	5.83782e+07	242706	283088	202020	1.41049e+06	1.78581e+06	1.2258e+06	1.00276e+06	1.13107e+06	1.03212e+06	1.60069	1.98198e-09	1.70773e-07	sig	-	-	-	-
schizonepetoside D	Terpenoids	Monoterpenoids	C16H26O7	2	-	4.12183e+06	3.38261e+06	5.03793e+06	1.72583e+06	1.67599e+06	956045	2.01756e+06	874321	1.00509e+06	6.10539e+06	2.86398e+06	4.40535e+06	1.29415	0.00616428	0.0107123	sig	-	-	-	-
Luteolin-7-O-gentiobioside*	Flavonoids	Flavones	C27H30O16	1	-	2.49214e+06	2.94282e+06	1.29524e+06	259048	259048	259048	1.63731e+06	2.15786e+06	1.32311e+06	3.23555e+06	2.50738e+06	1.5197e+06	1.42675	0.0124996	0.0190823	sig	-	-	CM00180	MetMap105
Delphinidin-3-O-(6''-O-feruloyl)glucoside	Flavonoids	Anthocyanidins	C31H29O15+	3	-	1.23869e+06	1.32043e+06	712365	97967.2	19593.4	98264	461101	630499	336137	402228	450558	449763	1.50992	0.000956682	0.00230312	sig	-	-	-	-
3-Caffeoyl-1,5-quinolactone*	Phenolic acids	Phenolic acids	C16H16O8	1	-	7.1385e+06	6.96281e+06	5.03521e+06	706463	759978	512258	1.47889e+06	1.3156e+06	1.84897e+06	1.2787e+06	1.65748e+06	2.35959e+06	1.66197	2.30577e-05	0.000129634	sig	-	-	-	-
Cernuoside*	Flavonoids	Aurones	C21H20O11	1	480-69-3	3.43211e+07	6.66276e+07	4.53202e+07	1.51337e+06	1.51337e+06	1.51337e+06	1.00361e+07	8.36302e+06	9.26615e+06	7.56683e+06	7.83003e+06	1.64136e+07	1.68504	0.000617715	0.00162314	sig	-	-	CM01866	MetMap144
Luteolin-4'-O-glucoside*	Flavonoids	Flavones	C21H20O11	1	6920-38-3	3.96173e+07	5.4957e+07	4.03698e+07	3.65762e+06	731524	731524	1.63497e+07	1.38302e+07	8.07997e+06	1.54844e+07	7.47195e+06	1.29638e+07	1.57818	4.59307e-05	0.00021542	sig	-	-	CM00160	MetMap105
Lys-Ile-Gly	Amino acids and derivatives	Amino acids and derivatives	C14H28N4O4	3	-	24326.7	24326.7	24326.7	297362	377878	218052	127059	121633	228303	482025	485649	528044	1.10833	2.12373e-05	0.000123523	sig	-	-	-	-
Ala-Arg-Ala	Amino acids and derivatives	Amino acids and derivatives	C12H24N6O4	3	-	26456.4	26456.4	26456.4	321814	244694	339190	136007	132282	306256	530749	623650	467154	1.08894	0.000105484	0.000404336	sig	-	-	-	-
5-Hydroxy-1-tetralone	Others	Ketone compounds	C10H10O2	3	28315-93-7	71113.9	71113.9	71113.9	589711	726242	683459	4.71548e+06	5.36847e+06	5.38182e+06	395044	355569	561424	1.10176	3.71363e-09	2.41386e-07	sig	-	-	-	-
7-[(2S,3R,4S,5R,6R)-3,4,5-trihydroxy-4,6-bis(hydroxymethyl)oxan-2-yl]oxychromen-2-one	Lignans and Coumarins	Coumarins	C16H18O9	1	-	4878.38	24391.9	4878.38	7.12091e+06	3.88862e+06	4.48626e+06	2.36872e+07	1.87886e+07	1.37055e+07	1.09284e+07	9.97156e+06	1.18601e+07	1.23347	0.000156734	0.000549386	sig	-	-	-	-
Benzocyclobutyl-1-carboxylic acid	Organic acids	Organic acids	C9H8O2	1	14381-41-0	4.09921e+07	2.57159e+07	6.60549e+07	55233	492495	492174	276165	315978	480668	55233	55233	403893	1.17973	0.0015149	0.00338932	sig	-	-	-	-
1,4-dimethyl 2-{[3-(4-hydroxy-3-methoxyphenyl)prop-2-enoyl]oxy}butanedioate*	Phenolic acids	Phenolic acids	C16H18O8	1	-	116441	116441	116441	5.16893e+06	4.94663e+06	4.59427e+06	7.27863e+06	4.09963e+06	1.16361e+06	992051	662766	582207	1.63928	0.0110867	0.017383	sig	-	-	-	-
1,1-dimethyl-4-methylenedecahydro-1H-cyclopropa[e]azulen-7-ol	Terpenoids	Sesquiterpenoids	C14H22O	2	-	25364.7	25364.7	25364.7	160477	234334	181125	178733	126823	160981	257083	242261	204083	1.26107	6.84962e-05	0.000289701	sig	-	-	-	-
Hypericumoxide N	Others	Others	C34H52O6	2	-	764696	1.49373e+06	588567	19264.4	42859.1	48023.5	30694.9	23270	59042.9	37964.9	61537.5	53585.1	1.42098	0.00358503	0.0068034	sig	-	-	-	-
[(1R,4Z,8E,10R)-8,11,11-trimethyl-4-bicyclo[8.1.0]undeca-4,8-dienyl]methanol*	Terpenoids	Sesquiterpenoids	C15H24O	2	-	127100	127100	127100	672261	851325	709485	937946	963814	712013	814583	754223	635501	1.35239	5.00578e-05	0.000228372	sig	-	-	-	-
5,7,2'-Trihydroxyflavone 7-glucuronide	Flavonoids	Flavones	C21H18O11	2	-	803232	828128	860045	105457	198046	81053.1	95989.9	84074.5	140953	61627.3	120657	56557.1	1.12578	3.99736e-08	1.39719e-06	sig	-	-	-	-
3,8,8-trimethyl-1,4,4a,5,6,7,8,8a-octahydronaphthalene-2-carbaldehyde	Terpenoids	Sesquiterpenoids	C14H22O	1	-	1.28878e+06	776980	2.18078e+06	9675.95	9675.95	9675.95	210664	172558	61946	74311.9	48379.7	58146.4	1.57386	0.00360981	0.00683062	sig	-	-	-	-
11,12,13-Trinor-4,6-Guaiadien-10-ol*	Terpenoids	Sesquiterpenoids	C12H18O	2	953386-33-9	16873.8	16873.8	16873.8	158130	303125	351513	99312.3	126648	227589	130626	133734	87057.1	1.55985	0.00701929	0.011957	sig	-	-	-	-
17,18-Epoxy-8,10,13(15)-Lobatrien-16-ol	Terpenoids	Ditepenoids	C20H32O2	3	150312-94-0	9536.37	9536.37	9536.37	48482	70764.9	47681.9	99327	110754	80814	74951.8	118137	92906.7	1.08175	0.000256311	0.000814434	sig	-	-	-	-
[(4S,5R,9S,10R,13S,14R)-5-methyl-5-pentacyclo[11.2.1.01,10.04,9.012,14]hexadecanyl]methanol	Terpenoids	Sesquiterpenoids	C18H28O	2	-	92089.7	73645.2	49393.6	2424.53	2424.53	2424.53	16091.2	34007.4	12122.6	24668.2	28823.7	15648.6	1.64635	0.000876342	0.0021484	sig	-	-	-	-
Trisporol C	Terpenoids	Sesquiterpenoids	C18H28O3	1	26094-65-5	485716	346650	331373	28083.1	28083.1	28083.1	214462	283610	199327	309768	163984	353552	1.54873	0.00143771	0.00324997	sig	-	-	-	-
Cys-Pro-His	Amino acids and derivatives	Amino acids and derivatives	C14H21N5O4S1	3	-	457250	457250	457250	3.5202e+06	3.17372e+06	2.28625e+06	9.29589e+06	9.60632e+06	7.30547e+06	5.90674e+06	5.57333e+06	5.47335e+06	1.02083	3.34213e-06	3.27582e-05	sig	-	-	-	-
Kanerodione	Terpenoids	Triterpene	C30H46O3	2	-	77115.1	77115.1	77115.1	571712	877545	797520	1.57337e+06	2.01703e+06	1.12706e+06	555822	385576	594482	1.3529	0.000440368	0.00124357	sig	-	-	-	-
5,8,2'-Trihydroxy-7-methoxyflavone*	Flavonoids	Flavones	C16H12O6	1	77056-20-3	621047	1.80311e+06	389514	37465.8	37465.8	37465.8	216114	2.98934e+06	187329	8.52769e+06	7.55924e+06	7.83335e+06	1.10579	1.96087e-05	0.000116054	sig	-	-	-	-
Dehydroisoactinidic Acid	Terpenoids	Triterpene	C30H44O5	2	-	36264.3	7252.85	7252.85	363668	86111	179795	279705	167237	310536	475681	197552	339965	1.08742	0.0323777	0.0436057	sig	-	-	-	-
2-Ethynylbenzaldehyde	Others	Aldehyde compounds	C9H6O	1	38846-64-9	1.10914e+06	1.08278e+06	1.22172e+06	1872.72	15439.1	1872.72	26905.7	23628.5	11896.1	9363.59	12375.5	1872.72	1.37557	5.7304e-10	7.32108e-08	sig	-	-	-	-
10,14,16-Octadecatrien-12-Ynoic Acid	Lipids	Free fatty acids	C18H26O2	1	-	600003	500038	561042	48415.2	48415.2	48415.2	269595	305546	295595	277996	261366	325061	1.63134	4.15638e-07	7.22975e-06	sig	-	-	-	-
5,8a-dimethyl-1,3,4,4a,7,8-hexahydronaphthalen-2-one*	Terpenoids	Sesquiterpenoids	C12H18O	2	-	82202.2	16440.4	16440.4	355324	351526	388178	123063	181868	247377	96018.7	173967	92329.7	1.5572	0.000112628	0.000424936	sig	-	-	-	-
Ononin	Flavonoids	Isoflavones	C22H22O9	3	486-62-4	25311	25311	25311	501810	307086	321451	848978	885273	1.0919e+06	236608	189315	126555	1.3654	7.92156e-06	6.10175e-05	sig	C10509	ko00943	C10509	-
Artocarpanone A*	Flavonoids	Flavanones	C17H16O6	1	-	5.3378e+07	4.97497e+07	3.35114e+07	41403.8	30725.2	10974.3	12676.2	2.81921e+06	27532.2	54658.1	14079.7	13599.7	1.24122	1.22145e-05	8.39602e-05	sig	-	-	-	-
3,8-dimethyl-5-(prop-1-en-2-yl)-1,2,4a,7,8,8a-hexahydronaphthalen-2-yl acetate	Terpenoids	Sesquiterpenoids	C17H24O2	2	67604-07-3	105555	105555	105555	964492	737271	846908	1.56066e+06	1.13752e+06	878156	1.25704e+06	846928	874197	1.27569	0.00129493	0.00298551	sig	-	-	-	-
3-Hydroxy-beta-ionol 3-Glucoside	Others	Others	C19H32O7	2	-	115074	119526	238399	61628.5	69433.4	56426.1	100350	58964.6	168972	232552	189832	207046	1.26631	0.0222442	0.0313364	sig	-	-	-	-
Lorneic acid H	Others	Others	C14H18O3	2	-	101187	101187	101187	1.42696e+06	1.24181e+06	1.1013e+06	1.04976e+06	505934	1.34441e+06	2.034e+06	1.6125e+06	2.35073e+06	1.1628	0.000352577	0.00104671	sig	-	-	-	-
Tremulenolide B	Terpenoids	Sesquiterpenoids	C15H22O2	2	-	130400	130400	130400	1.67296e+06	1.37551e+06	1.20337e+06	1.23471e+06	651999	1.53772e+06	2.42181e+06	1.81888e+06	2.61145e+06	1.15177	0.000323497	0.000977238	sig	-	-	-	-
Ligucyperonol	Terpenoids	Sesquiterpenoids	C15H22O2	1	105108-20-1	49013.5	49013.5	49013.5	898968	900203	679862	504908	245067	912080	1.34901e+06	1.11942e+06	1.72349e+06	1.14074	0.000776447	0.0019543	sig	-	-	-	-
4-(hydroxymethyl)-3-[(1E,3E,7R)-7-hydroxy-3-methylocta-1,3-dienyl]-2,4-dimethylcyclohex-2-en-1-one	Terpenoids	Sesquiterpenoids	C18H28O3	2	-	1.70877e+06	973676	1.69661e+06	25957.8	25957.8	25957.8	129789	213341	166291	1.47362e+06	1.72439e+06	1.16331e+06	1.64384	0.000122634	0.000453905	sig	-	-	-	-
9-Oxo-12Z-Octadecenoic acid	Lipids	Free fatty acids	C18H32O3	1	112543-32-5	19291.3	19291.3	19291.3	130052	205311	224508	208784	463391	237703	161819	96456.3	157800	1.3704	0.0119398	0.0184167	sig	-	-	-	-
LysoPC 17:1	Lipids	LPC	C25H50NO7P	1	-	113257	113257	566284	700461	889843	1.74726e+06	1.14329e+06	2.24044e+06	2.3217e+06	598049	820508	617130	1.18732	0.0120739	0.0185771	sig	-	-	-	-
Spermidine	Alkaloids	Alkaloids	C7H19N3	3	124-20-9	395741	277002	290160	726809	640809	647697	656511	571495	831916	722056	584505	705591	1.2648	0.00205069	0.0043243	sig	C00315	ko00330,ko00410,ko00480,ko00940,ko01100,ko02010	C00315	-
N-Cinnamoylputrescine	Alkaloids	Phenolamine	C13H18N2O	3	-	282371	75457.8	174076	4.07075e+06	2.85283e+06	2.5489e+06	783855	758188	1.24485e+06	15091.6	15091.6	316589	1.26694	8.52002e-05	0.000346126	sig	-	-	-	-
Epicatechin-(4β→8)-epigallocatechin	Flavonoids	Flavanols	C30H26O13	1	-	187571	187571	187571	2.88057e+06	3.91204e+06	4.33197e+06	1.3609e+06	937854	3.17647e+06	1.94766e+06	1.6475e+06	1.59953e+06	1.52941	0.00223	0.00461315	sig	-	-	CM01843	MetMap141
Grayanotoxin XVIII	Terpenoids	Ditepenoids	C20H32O4	3	70474-76-9	44425	34119	42316	157962	183329	132723	160728	115482	40196.5	6823.81	6823.81	6823.81	1.03236	0.0021981	0.00456755	sig	-	-	-	-
Isoanomallotusin	Terpenoids	Ditepenoids	C20H32O3	3	141374-89-2	13954.9	13954.9	13954.9	202363	79881.5	108169	120890	93971.7	186150	178081	155452	176005	1.18643	0.00733324	0.0123949	sig	-	-	-	-
Caffeic aldehyde	Others	Aldehyde compounds	C9H8O3	3	141632-15-7	1.84488e+06	2.18643e+06	515969	6733.05	6733.05	6733.05	59114	35986.4	105568	84446.7	55591.1	33665.3	1.64092	0.00762278	0.0127794	sig	C10945	ko00940,ko01110	C10945	MetMap166,MetMap170
2-(3,4-dihydroxyphenyl)-6,7-dihydroxy-4H-chromen-4-one	Flavonoids	Flavones	C15H10O6	2	-	1.74266e+07	2.08428e+07	7.07535e+06	351179	1.77242e+06	1.7559e+06	4.86055e+06	7.29883e+06	3.89089e+06	3.07865e+06	3.9321e+06	2.33111e+06	1.40006	0.00811393	0.0134222	sig	-	-	-	-
2,4,4'-trihydroxychalcone	Flavonoids	Chalcones	C15H12O4	3	83616-07-3	110356	71971.9	129962	6157	6157	6157	211061	206626	125264	35800	64160	30785	1.15441	0.000460786	0.00128944	sig	-	-	-	-
3,5,8,3',4'-Pentahydroxy-7-methoxyflavone; Ranupetin	Flavonoids	Flavonols	C16H12O8	2	-	1.02855e+06	1.77386e+06	1.49427e+06	40333	25477.5	27357.6	69001.1	57679.5	32306.4	81045.8	54986.2	5095.5	1.25929	3.57037e-05	0.000179487	sig	-	-	-	-
Ala-Ile-Leu	Amino acids and derivatives	Amino acids and derivatives	C15H29N3O4	3	-	34888.2	34888.2	34888.2	185931	205944	174441	247104	206907	303828	491844	288835	314257	1.02538	0.00111338	0.0026291	sig	-	-	-	-
6-Hydroxykaempferol-3,6-O-diglucoside	Flavonoids	Flavonols	C27H30O17	1	142674-16-6	2.98588e+06	7.65751e+06	3.36528e+06	94252.8	94252.8	94252.8	471264	590828	908632	1.21619e+06	1.27464e+06	853733	1.72137	0.0103642	0.0164663	sig	-	-	-	-
α-Hydrojuglone glucoside	Quinones	Quinones	C16H18O8	2	-	98772.5	98772.5	98772.5	616513	493862	553076	2.36134e+06	2.49421e+06	1.72883e+06	813014	748907	1.10384e+06	1.01365	1.98999e-05	0.000117403	sig	-	-	-	-
Pinoresinol-4,4'-O-diglucoside	Lignans and Coumarins	Lignans	C32H42O16	3	63902-38-5	4165.32	4165.32	4165.32	88134.2	162449	163339	37169.2	79072.8	20826.6	121479	69710.4	131155	1.38028	0.00301614	0.00590633	sig	-	-	-	-
Coixlactam	Alkaloids	Quinoline alkaloids	C11H11NO3	2	-	437947	606305	252142	13834.9	69174.7	107142	183136	215496	129072	195876	194341	202180	1.43565	0.00827521	0.0136386	sig	-	-	-	-
Phenylethyl alcohol	Others	Alcohol compounds	C8H10O	1	60-12-8	1.19841e+06	1.19841e+06	1.19841e+06	5.99206e+06	4.77753e+07	3.47519e+07	5.13924e+07	3.94719e+07	4.68757e+07	4.37422e+07	3.68743e+07	4.37575e+07	1.09722	0.00510051	0.00916905	sig	C05853	ko00360	C05853	MetMap172
N-Glucosylpicolinate	Alkaloids	Pyridine alkaloids	C12H16NO7+	1	-	316212	316212	316212	1.58106e+06	2.29629e+06	2.46869e+06	2.8002e+06	1.91582e+06	5.30527e+06	3.16753e+06	3.51571e+06	3.08067e+06	1.10079	0.0121889	0.0187153	sig	-	-	-	-
Vanillylamine	Alkaloids	Alkaloids	C8H11NO2	3	1196-92-5	61709.7	28874.6	58488.8	120339	174169	158243	312988	432542	229277	200444	218388	118655	1.03916	0.00346592	0.0066192	sig	C16666	ko00996,ko01100,ko01110	C16666	-
N-Feruloylhydroxyputrescine	Alkaloids	Phenolamine	C14H20N2O4	3	-	30474.1	30474.1	30474.1	165051	152371	195793	361483	283577	395650	328676	290452	344882	1.02872	9.98092e-06	7.33378e-05	sig	-	-	-	-
1-(1H-indol-5-yl)ethanamine*	Alkaloids	Alkaloids	C10H12N2	1	147591-52-4	39797.5	24609.4	50012	6.62121e+06	6.27241e+06	4.96839e+06	3.27416e+07	2.09637e+07	9.59024e+06	809989	913259	1.02016e+06	1.46853	0.0072746	0.0123239	sig	-	-	-	-
Grandifloric acid	Terpenoids	Ditepenoids	C20H30O3	2	22338-69-8	61463.5	51314.7	132286	567522	325411	225478	460501	549406	101217	31356.6	35831.5	18174	1.14725	0.038423	0.050571	sig	C17956	-	C17956	-
p-Digalloyl acid	Phenolic acids	Phenolic acids	C15H12O8	2	-	990718	990718	990718	2.05971e+07	1.98436e+07	2.09628e+07	1.48477e+07	1.92416e+07	5.48769e+06	4.95359e+06	6.04583e+06	6.18811e+06	1.66276	0.00071343	0.00182545	sig	-	-	-	-
Vicenin-2	Flavonoids	Flavones	C27H30O15	3	23666-13-9	344550	164983	885482	1.7885e+06	1.66563e+06	1.9554e+06	1.04888e+06	470667	1.49052e+06	1.04085e+06	673986	809953	1.32225	0.00764096	0.0127983	sig	C10195	-	C10195	-
Pro-Val-Val	Amino acids and derivatives	Amino acids and derivatives	C15H27N3O4	3	-	187489	250559	206073	14216.9	14216.9	14216.9	145271	71084.3	213940	178066	221443	166244	1.54045	0.00166202	0.00365383	sig	-	-	-	-
Icariside B6	Terpenoids	Sesquiterpenoids	C19H32O7	1	-	8470.15	8470.15	8470.15	294941	398665	356070	174868	144119	88778.1	52298.1	42350.8	51628	1.73254	8.00158e-06	6.15059e-05	sig	-	-	-	-
Grayanotoxin II	Terpenoids	Ditepenoids	C20H32O5	3	4678-44-8	29264.8	70024.3	44252.1	184453	174354	233005	271358	299026	211418	173574	175704	149622	1.34475	0.000168932	0.000575798	sig	-	-	-	-
4A,7-Dihydroxy-7-Methyl-1-{[3,4,5-Trihydroxy-6-(Hydroxymethyl)Oxan-2-Yl]Oxy}-1H,4Ah,5H,6H,7H,7Ah-Cyclopenta[C]Pyran-4-Carboxylic Acid	Terpenoids	Monoterpenoids	C16H24O11	2	-	9378.12	9378.12	46890.6	271634	282393	336182	245800	258777	217278	148260	216838	81135.6	1.46421	0.00018374	0.000616628	sig	-	-	-	-
Sexangularetin-3-O-glucoside-7-O-rhamnoside*	Flavonoids	Flavonols	C28H32O16	3	-	87628.8	147210	88723.6	28948	4161.97	20809.9	76701.6	65177.7	54366	50059.8	39731	30672.7	1.30448	0.00278231	0.00553326	sig	-	-	-	-
Kaempferol 5-methyl ether 3-galactoside-4'-glucoside	Flavonoids	Flavonols	C28H32O16	2	-	62574.8	37382.1	104862	494517	1.62896e+06	1.8116e+06	50000.8	70245.5	37647.6	188063	129453	162593	1.24419	0.00659269	0.0113503	sig	-	-	-	-
Pro-Thr-Ile	Amino acids and derivatives	Amino acids and derivatives	C15H27N3O5	3	-	221130	239945	285410	60470.5	77984.7	56203.5	92464.2	89026.5	111752	96045	90816	70470.9	1.52798	1.14354e-05	8.10098e-05	sig	-	-	-	-
5,2',6'-trihydroxy-7,8-dimethoxyflavone 2'-O-β-D-glucoside*	Flavonoids	Flavones	C23H24O13	1	-	5.52299e+06	5.79643e+06	8.15872e+06	11093.3	11093.3	55466.6	82131.2	11093.3	67535.6	604732	93938.2	1.51139e+06	1.60051	2.38728e-05	0.000133005	sig	-	-	-	-
2-(2-Hydroxyethoxy)ethylbenzoate	Others	Alcohol compounds	C11H14O4	2	20587-61-5	4.82991e+06	6.81411e+06	2.66874e+06	345047	229231	303330	743373	534428	511165	846654	610755	880162	1.61384	0.002242	0.00463022	sig	-	-	-	-
1-O-Caffeoyllysine	Alkaloids	Phenolamine	C15H20N2O5	3	-	34020.5	34020.5	34020.5	408596	361492	311661	427104	355155	247286	203641	211563	303474	1.50229	0.000461829	0.00129138	sig	-	-	-	-
rhusopolyphenol F	Phenolic acids	Phenolic acids	C15H14O6	2	1445784-13-3	2.65227e+07	3.65682e+07	1.80835e+07	1.0619e+06	1.0619e+06	1.0619e+06	8.899e+07	7.1439e+07	2.41067e+07	5.84665e+06	5.89284e+06	5.3095e+06	1.03411	0.0102816	0.016356	sig	-	-	-	-
Cyanidin-3-O-gentiobioside*	Flavonoids	Anthocyanidins	C27H31O16+	1	47845-44-3	582711	582711	582711	4.90461e+06	1.22589e+07	1.19182e+07	5.02652e+06	6.07621e+06	2.91355e+06	1.04015e+07	8.89762e+06	8.34032e+06	1.3219	0.00378033	0.00708812	sig	-	-	CM00694	MetMap118
5-Hydroxyconiferaldehyde	Others	Others	C10H10O4	1	249647-14-1	4.33788e+06	5.35212e+06	6.35244e+06	363675	2.12301e+06	1.81837e+06	7.6812e+06	8.13059e+06	7.07184e+06	4.1206e+06	4.73426e+06	4.811e+06	1.05766	6.79462e-05	0.000288363	sig	-	-	-	-
Pelargonidin 3-O-glucoside	Flavonoids	Anthocyanidins	C21H21O10+	3	47684-27-5	1.51105e+06	1.95896e+06	793493	1.89642e+07	1.74376e+07	1.82828e+07	1.64297e+07	1.82365e+07	6.02298e+06	2.02159e+06	2.00975e+06	1.92474e+06	1.61276	0.000522147	0.00141829	sig	C12137	ko00942,ko01100,ko01110	C12137	-
Leu-Glu-Phe	Amino acids and derivatives	Amino acids and derivatives	C20H29N3O6	3	-	47393.5	100698	92604.9	35388.3	7077.67	7077.67	80939.6	100247	88608.1	116265	85051.2	109341	1.19589	0.00231873	0.00476213	sig	-	-	-	-
1-(2,4,5-Trimethoxyphenyl)propan-1-one	Phenolic acids	Phenolic acids	C12H16O4	3	3904-18-5	127171	127171	127171	635854	1.05012e+06	1.10981e+06	1.82062e+06	2.66571e+06	1.84392e+06	702216	729925	681155	1.28905	0.000138151	0.000500833	sig	-	-	CM02850	MetMap164
5,8-Dihydroxy-2-Bornanone	Terpenoids	Monoterpenoids	C10H16O3	2	1446307-24-9	1.0071e+06	1.19798e+06	1.45962e+06	49497.4	49497.4	49497.4	393321	449195	396196	247487	271561	396492	1.6319	1.3517e-05	9.03979e-05	sig	-	-	-	-
3-benzylheptan-4-one	Others	Ketone compounds	C14H20O	2	-	2.0127e+06	2.67564e+06	2.2545e+06	5843.75	83790.2	56003.2	118309	129095	73364.4	29218.7	51260.7	49894.1	1.34274	3.78158e-07	6.73594e-06	sig	-	-	-	-
Oxyphyllol A	Terpenoids	Sesquiterpenoids	C15H24O	2	-	1.26681e+06	558279	1.3465e+06	11483	57414.8	11483	68267.5	104741	113038	79721.2	91592.5	113520	1.61384	0.00109859	0.00260415	sig	-	-	-	-
Patuletin-3-O-glucoside*	Flavonoids	Flavonols	C22H22O13	1	-	2.8526e+07	2.9213e+07	3.94454e+07	225975	172222	352683	204014	300652	261465	2.59876e+06	559648	6.52242e+06	1.56682	6.59084e-06	5.35506e-05	sig	-	-	CM01029	MetMap124
Dihydrokaempferide	Flavonoids	Flavanonols	C16H14O6	3	137225-59-3	415199	4.01415e+06	1.45723e+06	7.60504e+06	5.08035e+06	5.18392e+06	6.31413e+06	6.31828e+06	5.93935e+06	6.7427e+06	7.038e+06	5.21503e+06	1.07321	0.00797766	0.0132425	sig	-	-	CM00456	MetMap114
3-Hydroxy-5,7-Megastigmadien-9-one 3-O-β-D-Glucopyranoside*	Terpenoids	Sesquiterpenoids	C19H30O7	1	488128-40-1	155595	62830	429409	2.7252e+06	3.32342e+06	3.68503e+06	564791	680446	922650	4.04818e+06	3.40755e+06	4.26563e+06	1.11594	2.70672e-06	2.76264e-05	sig	-	-	-	-
Pedaliin*	Flavonoids	Flavones	C22H22O12	2	22860-72-6	2.47289e+06	4.81839e+06	4.69129e+06	110204	110204	110204	668491	677317	655287	551022	1.01046e+06	1.26901e+06	1.70534	0.000488314	0.00134314	sig	-	-	CM00897	MetMap110
6,7,8-Tetrahydroxy-5-methoxyflavone*	Flavonoids	Flavones	C16H12O6	1	-	567942	1.74263e+06	394086	29052.3	29052.3	29052.3	192783	2.94858e+06	145262	8.00953e+06	7.58915e+06	7.54938e+06	1.12681	1.90866e-05	0.000113993	sig	-	-	CM01057	MetMap120
Ranupenin 3-galactoside	Flavonoids	Flavonols	C22H22O13	1	-	609704	1.70493e+06	2.55803e+06	9985.63	11762.4	9141.72	1828.34	1828.34	1828.34	101175	42187.6	199468	1.39424	0.00907022	0.0147004	sig	-	-	-	-
dihydroxy-tetrahydroxyflavone	Flavonoids	Flavones	C15H10O8	2	-	13923.1	13923.1	13923.1	340893	1.07747e+06	1.09448e+06	268498	242419	171036	77538.8	69615.4	133839	1.70776	0.00635582	0.0109987	sig	-	-	-	-
Gossypetin-8-Xylose*	Flavonoids	Flavonols	C20H18O12	1	-	127359	127359	127359	4.33811e+06	1.88171e+07	2.33356e+07	2.43613e+06	2.46975e+06	2.09911e+06	791883	636795	1.7012e+06	1.7002	0.0165884	0.0242446	sig	-	-	-	-
quercetin-3-O-pentosyl-7-O-hexoside*	Flavonoids	Flavonols	C26H28O16	1	-	242435	242435	242435	7.92846e+06	1.09987e+07	9.54905e+06	1.21217e+06	1.34749e+06	1.69442e+06	2.04163e+06	1.40259e+06	3.9656e+06	1.606	1.65863e-05	0.000102763	sig	-	-	-	-
4-Hydroxy-β-bulnesene	Others	Others	C15H24O	1	-	13718.8	13718.8	13718.8	102626	117091	68594.2	260021	299075	251626	107076	160748	113819	1.12253	5.89164e-06	4.96103e-05	sig	-	-	-	-
6-Hydroxyluteolin 7-xylosyl-(1->6)-glucoside*	Flavonoids	Flavones	C26H28O16	1	-	377639	377639	377639	4.20211e+06	5.20799e+06	9.98108e+06	3.44481e+06	3.0977e+06	1.90923e+06	3.77967e+06	3.355e+06	1.88819e+06	1.55987	0.0140041	0.0209807	sig	-	-	-	-
Cyanidin 3-O-sophoroside	Flavonoids	Anthocyanidins	C27H31O16+	2	38820-68-7	6.99703e+06	6.99703e+06	6.99703e+06	4.157e+07	7.78575e+07	7.61765e+07	9.73162e+07	9.17165e+07	3.49851e+07	8.12131e+07	7.07338e+07	7.18765e+07	1.26657	0.00943587	0.0152176	sig	C16306	ko00942	C16306	MetMap118
His-Gln-Gly	Amino acids and derivatives	Amino acids and derivatives	C13H20N6O5	3	-	24018.2	24018.2	24018.2	9.91525e+06	1.29006e+07	1.47095e+07	273845	356061	120091	2.32118e+06	2.50428e+06	3.52509e+06	1.42098	5.55044e-06	4.77132e-05	sig	-	-	-	-
Luteolin 7-O-beta-D-glucoside*	Flavonoids	Flavones	C21H20O11	1	5373-11-5	3.34787e+07	6.64635e+07	4.59112e+07	3.4904e+06	698080	1.28221e+07	9.34796e+06	6.13063e+06	6.57961e+06	9.33127e+06	5.29634e+06	1.39582e+07	1.39621	0.00119515	0.00278554	sig	C03951	ko00944	C03951	MetMap105
Kaempferol 3-(2,4-Di-P-Coumaroylglucoside)	Flavonoids	Flavonols	C39H32O15	1	-	62402.1	43559.2	86457.4	4049.5	4049.5	4049.5	24932.1	4049.5	20247.5	107139	136658	41706.9	1.49327	0.0111471	0.0174409	sig	-	-	-	-
8-hydroxyoctadeca-9,11-dienoic acid	Lipids	Free fatty acids	C18H32O3	2	-	21048.6	21048.6	21048.6	199505	168880	194714	216456	355941	189712	105243	170471	122459	1.44038	0.00221626	0.00459241	sig	-	-	-	-
(3R,5R,7R,8R,9R,10S,13S,17R)-17-((3S,6S)-6-hydroxy-7,7-dimethyl-2,3,6,7-tetrahydrooxepin-3-yl)-4,4,8,10,13-pentamethyl-2,3,4,5,6,7,8,9,10,11,12,13,16,17-tetradecahydro-1H-cyclopenta[a]phenanthrene-3,7-diyl diacetate	Steroids	Steroid	C34H52O6	2	-	787990	1.51197e+06	591856	39659	3085.95	3085.95	45420.8	41204.1	22244.3	35110.9	15429.8	35011.5	1.48655	0.0031049	0.00604819	sig	-	-	-	-
4-Aminoindole	Alkaloids	Plumerane	C8H8N2	3	5192-23-4	8507.64	8507.64	8507.64	49996.7	63179.2	71620.5	73880.7	63440.8	42538.2	60353.5	44907	71940.5	1.37527	0.00136937	0.00312024	sig	-	-	-	-
Asperuloside	Phenolic acids	Phenolic acids	C18H22O11	2	14259-45-1	245802	245802	245802	4.40537e+06	245802	3.8196e+06	4.1064e+06	2.95228e+06	3.11823e+06	1.22901e+06	1.3201e+06	1.35992e+06	1.08042	0.0391994	0.0514581	sig	C09769	ko00902,ko01110	C09769	-
Kaempferol 3-(3,6-Di-P-Coumaroylglucoside)	Flavonoids	Flavonols	C39H32O15	1	-	38489	15838.3	50155.2	948.804	948.804	948.804	18563	4744.02	48759.1	317161	597941	92060.8	1.25029	0.0367839	0.0487426	sig	-	-	-	-
4-(3-Hydroxybut-1-en-1-yl)-3,5,5-trimethylcyclohex-2-en-1-ol	Terpenoids	Sesquiterpenoids	C13H22O2	1	-	167598	167598	167598	1.45528e+06	2.29915e+06	2.67437e+06	2.05107e+06	1.39755e+06	837988	3.45553e+06	1.92934e+06	1.0207e+06	1.34218	0.0381735	0.0503141	sig	-	-	-	-
5-O-(3'-O-caffeoylglucosyl)quinic acid	Phenolic acids	Phenolic acids	C22H28O14	1	-	21003.9	21003.9	21003.9	394676	459003	105019	894289	969338	932632	763606	437223	370686	1.05876	0.000341376	0.0010233	sig	-	-	-	-
(4R)-3-[(1E,3E,7R)-7-hydroxy-3-methylocta-1,3-dien-1-yl]-4-(hydroxymethyl)-2,4-dimethylcyclohex-2-en-1-one	Others	Others	C18H28O3	2	-	1.91669e+06	1.05169e+06	1.73913e+06	59523.8	11904.8	11904.8	60827.5	215885	155605	1.54324e+06	1.61176e+06	1.02546e+06	1.6062	0.000211666	0.000697708	sig	-	-	-	-
1-Oleoyl-Sn-Glycerol	Lipids	Glycerol ester	C21H40O4	1	129784-87-8	59672.6	130223	50071.2	27930.6	5586.13	5586.13	29522.5	40456.9	38109.8	64515.3	72341.5	45346	1.44037	0.0412261	0.0537235	sig	-	-	-	-
4',5,6,7-Tetramethoxyflavanone	Flavonoids	Flavanones	C19H20O6	3	2569-77-9	2310.24	2310.24	2310.24	527166	777781	701026	2310.24	58006.9	2310.24	46678.1	11551.2	41180.3	1.43197	4.16934e-06	3.89104e-05	sig	C15118	-	C15118	-
6-Hydroxyluteolin 7-sambubioside*	Flavonoids	Flavones	C26H28O16	1	-	267505	267505	267505	2.96369e+06	6.99458e+06	9.50268e+06	1.97657e+06	3.39567e+06	2.12495e+06	3.14928e+06	2.63595e+06	1.33753e+06	1.57523	0.0151349	0.0223599	sig	-	-	-	-
3-Oxoandrosta-4,16-Diene-17-Carboxylic Acid	Steroids	Steroid	C20H26O3	3	1173372-01-4	645402	353868	681752	45316.1	53396.3	47685	50803.4	62391.5	56275.9	39945.6	38252.4	36290.7	1.27161	0.00022335	0.000728444	sig	-	-	-	-
Eriodictyol-7-O-glucoside	Flavonoids	Flavanones	C21H22O11	3	38965-51-4	1.67985e+07	1.913e+07	2.16946e+07	170909	170909	170909	5.41354e+06	6.34771e+06	3.70626e+06	3.10387e+06	2.22146e+06	854545	1.54445	1.18623e-06	1.53135e-05	sig	-	-	-	-
6-Methoxykaempferol-3-O-glucoside*	Flavonoids	Flavonols	C22H22O12	2	63422-27-5	1.48884e+07	9.30129e+06	2.72603e+07	3.18992e+06	199629	413451	2.14578e+06	39925.8	4.20896e+06	1.98548e+06	1.966e+06	2.69909e+06	1.21876	0.00976404	0.0156537	sig	-	-	CM00471	MetMap113,MetMap114
Valoneaic acid dilactone	Tannins	Tannin	C21H10O13	3	-	57807.6	72086.4	100399	6787.15	10297	1357.43	36282.4	36564.3	45309.9	109724	85494.8	67969.2	1.46267	0.000730828	0.00185771	sig	-	-	-	-
N-Hydroxyl-tryptamine	Alkaloids	Plumerane	C10H12N2O	3	-	4334.96	4334.96	4334.96	21674.8	117703	168629	1.89754e+06	1.5267e+06	697651	71455.2	68744.3	76325.8	1.02009	0.0016639	0.00365383	sig	C17203	ko00380,ko01100	C17203	-
Kaempferol 3-rhamnoside-4'-galactoside	Flavonoids	Flavonols	C27H30O15	2	-	1.29273e+06	1.1023e+06	1.48905e+06	8.76027e+06	1.08988e+07	1.20924e+07	1.69108e+07	1.22579e+07	1.49021e+07	1.19039e+07	1.14088e+07	1.21869e+07	1.282	1.91965e-05	0.000114346	sig	-	-	-	-
1,3-dimethylisoquinoline	Alkaloids	Quinoline alkaloids	C11H11N	3	-	14827.2	14827.2	14827.2	300026	266453	157113	246992	204090	184798	163842	158836	144176	1.47825	0.00063438	0.00165591	sig	-	-	-	-
Buchananine*	Others	Vitamin	C12H15NO7	1	70802-12-9	2.07363e+06	2.07489e+06	1.92162e+06	70605.7	950626	779964	631613	564714	884324	353028	495408	524642	1.07466	0.000231855	0.000750237	sig	-	-	-	-
(6R,9S)-3-Oxo-alpha-ionol glucoside*	Terpenoids	Sesquiterpenoids	C19H30O7	1	-	179962	179962	179962	2.78655e+06	2.45239e+06	1.49994e+06	1.43846e+06	1.60022e+06	1.13206e+06	3.95125e+06	3.5409e+06	3.89683e+06	1.14309	1.55391e-05	9.86108e-05	sig	-	-	-	-
Dehydrodiconiferyl alcohol-gamma'-O-glucoside	Lignans and Coumarins	Lignans	C26H32O11	3	-	15899	4878.11	30268.6	158195	198342	177282	41110.1	31849.4	41593.9	975.623	975.623	975.623	1.11201	3.71204e-07	6.64401e-06	sig	-	-	-	-
Scyphiphin B1	Terpenoids	Monoterpenoids	C11H16O5	2	1029386-87-5	36806.1	84067.1	83794.4	7361.21	7361.21	7361.21	161567	138778	145268	199154	185460	120056	1.08072	0.000207097	0.000684473	sig	-	-	-	-
Myricetin 3-(6''-p-coumaroylglucoside)	Flavonoids	Flavonols	C30H26O15	1	-	8940.31	8940.31	8940.31	527744	554683	655037	833213	752620	365157	52461.4	44701.5	106559	1.61219	0.000471576	0.00130661	sig	-	-	-	-
(2s,3s)-2-{[(2e)-3-(3,4-dihydroxyphenyl)prop-2-enoyl]oxy}-3,4-dihydroxybutanoic acid	Phenolic acids	Phenolic acids	C13H14O8	1	-	5.70735e+06	6.58675e+06	7.51707e+06	14677.5	14677.5	73387.3	467058	365132	349424	196985	106253	233021	1.5745	2.35371e-07	4.92682e-06	sig	-	-	-	-
5,5-dimethyl-4-[(E)-3-oxobut-1-enyl]-1-oxaspiro[2.5]octan-7-one	Terpenoids	Sesquiterpenoids	C13H18O3	3	-	10131.9	10131.9	10131.9	88105.6	101494	117476	50659.7	64348.3	86007	193783	247467	144053	1.07943	0.000296549	0.000912553	sig	-	-	-	-
5,6,3',4'-Tetrahydroxy-3,7-dimethoxyflavone-6-O-glucoside*	Flavonoids	Flavonols	C23H24O13	1	64190-90-5	1.54724e+07	2.0982e+07	1.74775e+07	69106.4	69536.3	105913	13821.3	13821.3	13821.3	166311	13821.3	122002	1.23562	4.84313e-07	8.11936e-06	sig	-	-	-	-
Swertianolin	Flavonoids	Other Flavonoids	C20H20O11	3	23445-00-3	78093.6	390468	78093.6	527646	831389	742009	1.198e+06	958374	1.06997e+06	938432	892559	964493	1.07614	0.00019307	0.000643277	sig	C10093	-	C10093	-
3-Hydroxy-1-(3,4-dihydroxyphenethyl)pyrrolidine-2,5-dione	Alkaloids	Pyrrole alkaloids	C12H13NO5	2	-	45323	30463.2	52606.1	251137	155362	193391	486915	529862	707202	279606	357467	265506	1.01028	8.02758e-05	0.000328643	sig	-	-	-	-
Alnusonol	Others	Others	C19H20O4	3	52330-12-8	1.42724e+06	557157	1.70432e+06	250057	131733	209738	255452	230109	209074	134186	76681.3	129967	1.02011	0.00575834	0.0101256	sig	-	-	-	-
Butylamine	Alkaloids	Alkaloids	C4H11N	3	109-73-9	8452.42	110412	101724	205701	128205	138331	83495.7	82545.9	79065.3	73794.1	69733.2	42262.1	1.01425	0.0447858	0.0576751	sig	-	-	-	-
Gentioside	Terpenoids	Monoterpenoids	C17H24O11	2	-	8.69325e+06	9.42951e+06	8.74707e+06	113451	126148	108884	260494	247520	137008	483413	414549	127039	1.52731	8.54193e-11	1.76095e-08	sig	-	-	-	-
(3,4,5-trihydroxytetrahydro-2H-pyran-2-yl)methyl (E)-3-(4-hydroxy-3-methoxyphenyl)acrylate	Phenolic acids	Phenolic acids	C16H18O8	2	-	1.23544e+07	1.08339e+07	3.1192e+07	3383.25	3383.25	3383.25	257649	323870	65596.3	38568.2	28604.7	16916.2	1.51323	0.00998417	0.0159514	sig	-	-	-	-
Quercetin-3-O-Sambubioside-5-O-Glucoside	Flavonoids	Flavonols	C32H38O21	3	-	380632	460976	677995	17722.4	17722.4	17722.4	121174	147702	88612	17722.4	17722.4	17722.4	1.20893	0.000167174	0.000570863	sig	-	-	CM00628	MetMap115,MetMap116
5,5-Dimethyl-6-Methylidenebicyclo[2.2.1]Heptane-2,7-diol	Terpenoids	Monoterpenoids	C10H16O2	2	-	30887.2	30887.2	30887.2	841069	822984	801336	154436	161214	313264	529617	689474	723750	1.35614	2.06638e-06	2.26507e-05	sig	-	-	-	-
(3R,4S,6R)-p-Menth-1-ene-3,6-diol-3-O-β-D-glucoside*	Terpenoids	Monoterpenoids	C16H28O7	3	-	1.05797e+06	510889	1.85856e+06	13695.9	13695.9	13695.9	186699	68479.5	113383	247667	281966	331521	1.71885	0.0136458	0.0205277	sig	-	-	-	-
Myricetin 7-(6''-galloylglucoside)	Flavonoids	Flavonols	C28H24O17	2	-	23710	23710	23710	1.22539e+06	1.2829e+06	1.51114e+06	118550	186862	180953	266788	222058	198525	1.65352	1.28627e-07	3.30947e-06	sig	-	-	-	-
5,7,3',4',5'-Pentahydroxyflavan-7-gallate	Flavonoids	Other Flavonoids	C22H18O10	2	-	457989	426427	432787	189699	5690.18	89875.4	304278	115766	138595	130622	28450.9	107513	1.0088	0.00133338	0.00306082	sig	-	-	-	-
2,4-Hexadienoic acid	Organic acids	Organic acids	C6H8O2	3	110-44-1	89428.6	88871.5	87432.6	12072.3	12072.3	12072.3	60361.5	66469.8	67192	91066.1	121212	99196.1	1.50966	3.37663e-06	3.29221e-05	sig	-	-	-	-
Grayanotoxin B	Terpenoids	Ditepenoids	C26H42O9	3	-	3796.82	3796.82	3796.82	54012.6	74139	61657.2	33655.9	34607	18984.1	3796.82	3796.82	3796.82	1.62228	1.27825e-05	8.6423e-05	sig	-	-	-	-
2'-hydroxy-7,8-dimethoxyflavone-5-glucoside*	Flavonoids	Flavones	C23H24O11	2	-	252986	605741	708113	16124.2	80621.1	16124.2	16124.2	144567	16124.2	424978	179380	292553	1.40169	0.00884604	0.0144064	sig	-	-	-	-
Leu-Val-Leu	Amino acids and derivatives	Amino acids and derivatives	C17H33N3O4	3	58337-01-2	18253.9	18253.9	18253.9	91269.7	99052.3	213034	283279	142784	135934	280876	285286	210417	1.01899	0.00557749	0.00985907	sig	-	-	-	-
Tagalsin P	Terpenoids	Terpene	C18H28O3	2	-	166415	149616	179307	60028.8	30121.3	30648.2	69916	113507	71112.4	47718.3	76176	60554.8	1.43228	0.00015907	0.000556519	sig	-	-	-	-
4-Methoxybenzoate	Phenolic acids	Phenolic acids	C8H8O3	1	100-09-4	1.45263e+07	1.32865e+07	1.08466e+07	96467.7	86522.6	74119.1	64485.8	12897.2	144134	80000.3	221615	95937.6	1.36859	3.01707e-07	5.822e-06	sig	C02519	-	C02519	MetMap157
Ile-Trp	Amino acids and derivatives	Amino acids and derivatives	C17H23N3O3	3	13589-06-5	1.72005e+06	1.84468e+06	2.20709e+06	268427	41175.7	111445	445420	209071	521708	857835	635297	744265	1.63503	6.15211e-06	5.13305e-05	sig	-	-	-	-
N-(1-Deoxy-1-fructosyl)Aminononanoic acid	Alkaloids	Alkaloids	C15H29NO7	3	-	918691	940563	1.32451e+06	118047	73964.4	14792.9	161084	209703	233703	209554	282119	201475	1.58781	2.97395e-05	0.000157182	sig	-	-	-	-
Asp-Gln-Met	Amino acids and derivatives	Amino acids and derivatives	C14H24N4O7S1	3	-	9400.73	9400.73	9400.73	199422	93778.8	206572	156248	186113	106054	97498.2	166228	47003.7	1.46587	0.0156283	0.0229956	sig	-	-	-	-
5-Hydroxy-11,12,13-Trinor-6-Eudesmen-8-one	Terpenoids	Sesquiterpenoids	C12H18O2	2	1615213-46-1	11729.6	11729.6	11729.6	80934.2	79461.9	58648	235997	183264	112856	96576	99837.4	109447	1.12795	0.00146162	0.00328998	sig	-	-	-	-
6,8-dihydroxy-2-[2-(3'-hydroxy-4'-methoxyphenyl)ethyl]chromone	Others	Chromone	C18H16O6	1	-	17794.6	14238	22091.7	1.96901e+06	2.06842e+06	6.87153e+06	871.573	871.573	24533.3	4357.86	9478.33	8180.08	1.04782	0.0302754	0.041088	sig	-	-	-	-
6-Geranylnaringenin; Mimulone; Bonannione A	Flavonoids	Flavanones	C25H28O5	3	97126-57-3	196285	123992	64681.9	4990.78	4990.78	4990.78	77740.6	79648	46114.7	24953.9	26200.6	32217.1	1.44737	0.0106097	0.0167772	sig	-	-	-	-
3,4-Divanillyltetrahydrofuran	Lignans and Coumarins	Lignans	C20H24O5	2	34730-78-4	73785	73785	73785	674500	855865	927030	629994	575641	368925	587499	435200	410959	1.56033	0.000203786	0.000675943	sig	-	-	-	-
Diosmetin-7-O-Neohesperidoside (Neodiosmin)	Flavonoids	Flavones	C28H32O15	3	38665-01-9	72807.2	42990.8	152782	1516.42	1516.42	1516.42	7582.12	14314.4	9153.07	221680	206370	134598	1.51578	0.000847776	0.00209122	sig	-	-	CM00985	MetMap121
4,8-Epoxy-P-Menth-1-En-3-ol	Terpenoids	Monoterpenoids	C10H16O2	1	263844-44-6	84684.2	84684.2	84684.2	859270	1.00998e+06	777512	423421	469803	1.48766e+06	1.74459e+06	2.2199e+06	1.88682e+06	1.00115	0.000900359	0.00219594	sig	-	-	-	-
4-(4-Hydroxy-benzyl)-3-[2-(3-hydroxy-phenyl)-ethyl]-5-methoxy-phenol	Others	Others	C22H22O4	2	-	329675	397750	107959	4618.46	47146	37852.6	4618.46	4618.46	35028.2	33778.6	23092.3	45379.8	1.17779	0.00852747	0.013986	sig	-	-	-	-
Scutellarein	Flavonoids	Flavones	C15H10O6	3	529-53-3	2.46222e+06	2.53037e+06	3.09288e+06	17692	17692	88459.8	114975	130094	115369	93790.6	130288	143091	1.58969	1.52164e-07	3.78369e-06	sig	C10184	-	C10184	MetMap110
3β,6β-Dihydroxy-urs-12,19(29)-dien-28-oic acid	Terpenoids	Triterpene	C30H46O4	2	-	5239.05	5239.05	5239.05	61951.1	129027	106346	122173	230753	43576.6	26195.2	5239.05	5239.05	1.46293	0.0350111	0.0466941	sig	-	-	-	-
Gossypetin 7,8-dimethyl ether 3-glucoside*	Flavonoids	Flavonols	C23H24O13	1	-	5.4541e+06	5.27544e+06	9.56853e+06	24168.5	24168.5	120842	24168.5	24168.5	24168.5	763964	132777	1.54282e+06	1.50295	0.000459908	0.00128795	sig	-	-	-	-
9-Hydroxy-4-Megastigmen-3-one O-(6-O-Malonyl-β-D-Glucopyranoside)	Terpenoids	Sesquiterpenoids	C22H34O10	1	1007227-01-1	288205	418502	225620	21458.1	18933.3	5950.29	1190.06	1190.06	1190.06	22344.4	13085.3	22408.7	1.12178	0.000145635	0.000521835	sig	-	-	-	-
4-(E)-Caffeoyl-L-threonic acid	Phenolic acids	Phenolic acids	C13H14O8	1	-	1.78126e+06	2.21776e+06	1.89695e+06	11287.9	11287.9	11287.9	160208	181217	101089	84665.2	56439.7	59869.4	1.59892	6.98475e-08	2.09719e-06	sig	-	-	-	-
Quercetin 3-O-beta-D-glucosyl-(1->2)-beta-D-glucoside	Flavonoids	Flavonols	C27H30O17	1	18609-17-1	3.70561e+06	2.99646e+06	2.8102e+06	137298	137298	137298	1.04737e+06	1.21799e+06	1.08491e+06	967016	686491	1.27622e+06	1.64373	6.75208e-06	5.46211e-05	sig	C12667	ko00944,ko01110	C12667	MetMap115
(-)-Mesquitol*	Flavonoids	Flavanols	C15H14O6	1	-	2.3865e+07	3.6483e+07	1.84502e+07	797117	797117	797117	8.206e+07	5.98479e+07	2.00625e+07	5.97613e+06	5.92797e+06	3.98558e+06	1.09262	0.0148446	0.0220792	sig	-	-	-	-
13-Oxo-8(14)-Podocarpen-18-Oic Acid	Terpenoids	Ditepenoids	C17H24O3	2	63976-69-2	9262.06	9262.06	9262.06	778822	635809	323960	46310.3	92820.5	71285.8	53175.1	67673.8	81108.9	1.68807	0.00105585	0.00251248	sig	-	-	-	-
2-Hydroxy-4-Methoxybenzaldehyde	Others	Aldehyde compounds	C8H8O3	3	673-22-3	2.32783e+06	1.4158e+06	4.38407e+06	38911.8	38911.8	38911.8	215600	304380	194559	38911.8	38911.8	38911.8	1.28294	0.00642322	0.0110843	sig	-	-	-	-
Gly-Thr-Gly	Amino acids and derivatives	Amino acids and derivatives	C8H15N3O5	3	85774-49-8	283705	283705	283705	2.04185e+06	2.5425e+06	2.47609e+06	2.89081e+06	1.7643e+06	3.05639e+06	1.51052e+06	1.41852e+06	1.83641e+06	1.47016	0.000392332	0.00113562	sig	-	-	-	-
Blumenol C glucoside; Byzantionoside B	Terpenoids	Sesquiterpenoids	C19H32O7	1	135820-80-3	272711	282516	413976	152262	97295.3	74097.4	96463.6	77732.8	59752.5	247396	127467	262473	1.32428	0.00338607	0.0065002	sig	-	-	-	-
Geleganoid A glucoside	Terpenoids	Monoterpenoids	C16H24O11	2	-	6759.21	6759.21	6759.21	105503	83495.5	161396	117974	160404	126940	47924.3	152942	33796	1.43798	0.018303	0.0263759	sig	-	-	-	-
4,2'-Dihydroxy-4',6'-dimethoxychalcone 4-glucoside	Flavonoids	Chalcones	C23H26O10	2	68984-71-4	6.65359e+06	1.29961e+07	1.42714e+07	74777.6	556458	680653	177204	163485	157999	2.26305e+07	2.41868e+07	2.07685e+07	1.31506	4.66631e-06	4.20997e-05	sig	-	-	-	-
Glochidol	Terpenoids	Triterpene	C30H48O	2	60290-56-4	138320	79258.1	93131.1	1788.1	1788.1	1788.1	12401.7	8940.48	1788.1	20003.2	14176.6	28061.6	1.65156	0.000173805	0.000590777	sig	-	-	-	-
Rhodojaponin II	Terpenoids	Ditepenoids	C22H34O7	3	26116-89-2	134391	71136.7	117093	3089.58	3089.58	3089.58	40885.7	15447.9	20979.5	3089.58	3089.58	3089.58	1.19818	0.000247897	0.000794513	sig	-	-	-	-
Xanthotoxol glucoside	Lignans and Coumarins	Coumarins	C17H16O9	2	99663-29-3	62956.5	62956.5	62956.5	1.09956e+06	625661	595245	484878	879380	380262	342256	405667	314782	1.58443	0.0106911	0.0168987	sig	-	-	-	-
Azalein (Azaleatin-3-O-rhamnoside)	Flavonoids	Flavonols	C22H22O11	3	29028-02-2	78663.5	102690	98885.5	2878.86	2878.86	2878.86	75164.2	51800.5	14394.3	119166	95146.7	131021	1.50379	0.000390178	0.00113115	sig	-	-	CM00564	MetMap117
1-(4-methoxyphenyl)-2-(2,4,6-trihydroxyphenyl)ethan-1-one	Others	Others	C15H14O5	2	-	1.1358e+06	896563	955701	272206	54441.3	54441.3	664539	304140	352212	744527	635494	822747	1.51896	0.000349342	0.00103877	sig	-	-	-	-
Ethyl maltol	Others	Others	C7H8O3	3	4940-11-8	1.86291e+06	1.44158e+06	1.72156e+06	15264.3	14069.5	12919.4	55393.6	61509.7	42699.3	32643.6	2583.87	52834.8	1.30861	1.28555e-07	3.30947e-06	sig	C20362	-	C20362	-
Eupatolitin 3-Glucoside*	Flavonoids	Flavonols	C23H24O13	1	-	4.61293e+06	8.13366e+06	5.86895e+06	6774.44	6774.44	6774.44	61213.2	62922.3	33872.2	902187	163330	1.52771e+06	1.71093	0.000118157	0.000440858	sig	-	-	-	-
Helmon:4,7,4',6-Tetrahydroxyaurone*	Flavonoids	Aurones	C15H10O6	1	160525-59-7	3.13579e+06	3.99207e+06	3.56284e+06	138097	138097	138097	1.54411e+06	138097	138097	842559	1.15361e+06	690487	1.55965	8.63399e-05	0.000349224	sig	-	-	-	-
4-Hydroxy-11,12,13-Trinor-1(5),6,9-Guaiatrien-8-one	Terpenoids	Sesquiterpenoids	C12H14O2	2	1966155-61-2	765675	682122	684048	48073.7	48073.7	48073.7	1.45272e+06	1.49517e+06	240369	326254	396209	295221	1.22854	0.0382285	0.0503507	sig	-	-	-	-
p-Anisaldehyde	Others	Aldehyde compounds	C8H8O2	2	123-11-5	5.65548e+06	6.28934e+06	4.86062e+06	52817.2	52817.2	52817.2	52817.2	52817.2	52817.2	325957	337037	264086	1.59909	1.25375e-07	3.29443e-06	sig	C10761	-	C10761	-
Resokaempferol 3-glucoside	Flavonoids	Flavonols	C21H20O10	2	-	33552.3	33552.3	33552.3	441962	229559	167761	669087	970450	327228	33552.3	393696	339814	1.16714	0.0316619	0.0426883	sig	-	-	-	-
5-Megastigmen-7-Yne-3,9-diol 3-O-β-D-Glucopyranoside*	Terpenoids	Sesquiterpenoids	C19H30O7	1	62512-27-0	105074	127608	58789.9	2.47902e+06	3.88172e+06	2.97572e+06	582753	521880	791134	4.37508e+06	3.34581e+06	4.10857e+06	1.19427	1.39954e-05	9.18337e-05	sig	-	-	-	-
Chrysoeriol-7,4'-di-O-glucoside	Flavonoids	Flavones	C28H32O16	3	-	434473	185607	410467	5171.68	5171.68	5171.68	30044.4	25858.4	5171.68	54905.9	120989	95983.1	1.6496	0.00129084	0.00297985	sig	-	-	-	-
Oxyphyllenone A	Terpenoids	Sesquiterpenoids	C12H18O3	2	363610-34-8	95625.7	95625.7	95625.7	655159	478128	586330	4.97421e+06	6.46794e+06	4.12287e+06	95625.7	95625.7	95625.7	1.01437	1.37068e-05	9.10104e-05	sig	-	-	-	-
Kaempferol-3-O-arabinoside-7-O-rhamnoside	Flavonoids	Flavonols	C26H28O14	3	-	211230	131293	293430	26258.5	26258.5	26258.5	231196	26258.5	254710	846103	862615	972400	1.17111	5.39344e-06	4.69077e-05	sig	-	-	CM00480	MetMap114
Isoeugenol	Others	Others	C10H12O2	3	97-54-1	636923	1.15236e+06	690487	5828.53	5828.53	5828.53	155172	30173.4	29142.6	5828.53	5828.53	5828.53	1.25884	0.000296259	0.000912418	sig	C10469	ko00940	C10469	MetMap163
(2S)-2-(2,5-dihydroxyphenyl)-5-hydroxy-6,8-dimethyl-7-{[(2S,3R,4S,5S,6R)-3,4,5-trihydroxy-6-(hydroxymethyl)oxan-2-yl]oxy}-2,3-dihydro-1-benzopyran-4-one	Flavonoids	Flavanones	C23H26O11	2	-	212679	547515	1.07457e+06	42535.9	42535.9	42535.9	853216	376162	1.69768e+06	5.57603e+06	5.25282e+06	6.34527e+06	1.04236	1.94501e-06	2.17712e-05	sig	-	-	-	-
Nepetin-7-O-alloside*	Flavonoids	Flavones	C22H22O12	2	-	279969	493994	825870	55993.7	55993.7	55993.7	884410	434643	1.74235e+06	5.0049e+06	4.98746e+06	5.98333e+06	1.0011	2.18696e-06	2.34861e-05	sig	-	-	CM00168	MetMap105
2-(3,4-dihydroxyphenyl)-4-[2-(3,4-dihydroxyphenyl)-3,5,7-trihydroxy-3,4-dihydro-2h-1-benzopyran-8-yl]-3,4-dihydro-2h-1-benzopyran-3,5,7-triol	Others	Others	C30H26O12	2	-	8.09553e+06	9.33367e+06	8.65027e+06	277769	277769	277769	3.82212e+06	2.83169e+06	1.38885e+06	277769	277769	277769	1.15241	1.08257e-06	1.42737e-05	sig	-	-	-	-
4-O-beta-L-Galactopyranosyl-3,6-anhydro-L-galactose	Others	Saccharides	C12H20O10	2	-	1.32136e+07	7.41555e+06	8.99731e+06	275333	275333	275333	3.14802e+06	3.14454e+06	1.5395e+06	275333	275333	275333	1.16579	0.000198419	0.000659321	sig	-	-	-	-
Andrographidine E aglycone	Flavonoids	Flavones	C18H16O6	2	1165-40-8	65342.8	65342.8	65342.8	1.49391e+06	1.64083e+06	5.6487e+06	65342.8	65342.8	65342.8	65342.8	65342.8	65342.8	1.39671	0.041151	0.0536469	sig	-	-	-	-
Pseudopurpurin	Quinones	Quinones	C15H8O7	1	476-41-5	2.32956e+07	3.87051e+07	2.24653e+07	592331	592331	592331	592331	592331	592331	2.97932e+06	4.50686e+06	2.96165e+06	1.60995	0.000192663	0.000642501	sig	C10394	-	C10394	-
Diosmetin-7-O-glucuronide*	Flavonoids	Flavones	C22H20O12	3	35110-20-4	3086.1	3086.1	3086.1	28814.3	40320.9	15430.5	62343.6	38837.7	38672.6	39048.5	31875.6	29814.3	1.20237	0.00330729	0.00638491	sig	-	-	CM00981	MetMap121
Acetylbyakangelicin	Lignans and Coumarins	Coumarins	C19H20O8	1	-	2.19549e+06	5.30958e+06	3.44016e+06	2975.92	2975.92	2975.92	74722.1	64682.3	14879.6	2975.92	2975.92	2975.92	1.29836	0.000948615	0.00228667	sig	-	-	-	-
24-Hydroxyliquiritic Acid	Terpenoids	Triterpene	C30H46O5	3	-	197024	688426	377691	49525.4	4841.17	4841.17	4841.17	4841.17	24205.8	34218.1	34439.3	31444.4	1.41518	0.00970417	0.015577	sig	-	-	-	-
2,2-Dimethyl-3-Methylidenebicyclo[2.2.1]Heptan-7-ol	Terpenoids	Monoterpenoids	C10H16O	2	-	25018	25018	25018	393972	400204	388332	25018	25018	25018	25018	25018	25018	1.42202	6.88333e-15	8.50091e-12	sig	-	-	-	-
6-Methyl-10-Methylidene-3-(Propan-2-Yl)Cyclodec-6-Ene-1,2-diol	Terpenoids	Sesquiterpenoids	C15H26O2	1	-	90031.2	47388.8	130599	37841.4	2525.12	2525.12	2525.12	2525.12	41928	23284.4	12625.6	27745.1	1.24361	0.0210154	0.0297751	sig	-	-	-	-
Alertenone	Terpenoids	Sesquiterpenoids	C30H44O2	2	222735-88-8	202270	106643	216177	38481.9	24129.8	37457	50014.7	47648.4	34686.1	41176	35414.6	40355.2	1.3973	0.00116763	0.00273629	sig	-	-	-	-
Sterebin A	Terpenoids	Ditepenoids	C18H30O4	2	-	884663	1.49914e+06	1.5394e+06	28087.3	3960	3960	37072.9	37424.8	19800	3960	22890.4	3960	1.27497	4.90836e-05	0.00022479	sig	-	-	-	-
[2-[2-(3,4-dihydroxyphenyl)-5,7-dihydroxy-4-oxochromen-3-yl]oxy-4,5-dihydroxy-6-(hydroxymethyl)oxan-3-yl] 3-(3-hydroxyphenyl)prop-2-enoate*	Flavonoids	Flavonols	C30H26O14	2	-	407872	384168	205555	41111.1	41111.1	41111.1	41111.1	41111.1	41111.1	403474	617984	649743	1.36809	0.000205748	0.000680623	sig	-	-	-	-
3,4-Secodammara-4(28),20,24-trien-3,26-dioic acid	Terpenoids	Triterpene	C30H46O4	1	-	18659.5	18659.5	93297.5	492166	328456	206294	390264	543003	201837	18659.5	18659.5	155629	1.31573	0.0151298	0.0223599	sig	-	-	-	-
Krukovine E	Terpenoids	Triterpene	C29H44O3	2	184092-62-4	3.98564e+06	994468	3.81518e+06	20074	20074	261580	20074	324158	100370	20074	20074	20074	1.04271	0.00728195	0.0123307	sig	-	-	-	-
LysoPE 18:4	Lipids	LPE	C23H40NO7P	1	-	1.28964e+06	434730	294725	6986.33	27062.5	32972.9	23477.5	23085.5	26951.2	14604.1	10197.3	14154	1.21639	0.0414438	0.0539527	sig	-	-	-	-
(3R,6R,7E)-3-hydroxy-4,7-megastigmadien-9-one	Terpenoids	Monoterpenoids	C13H20O2	3	-	22470.9	22470.9	22470.9	210244	304814	209087	204716	112355	123952	401239	443829	435886	1.10439	9.30378e-06	6.9497e-05	sig	-	-	-	-
Guaiacol	Phenolic acids	Phenolic acids	C7H8O2	3	90-05-1	1178.81	1178.81	1178.81	17985.7	24167.5	22833.2	402768	386940	388290	16874.5	14571.8	5894.07	1.06691	7.37674e-13	5.46616e-10	sig	C15572	-	C15572	MetMap163
5-Desmethylsinensetin	Flavonoids	Flavones	C19H18O7	3	21763-80-4	26550.1	1379.09	1379.09	30174.2	33305.8	44590.5	1379.09	17214.8	7161.31	1379.09	1379.09	9212	1.08655	0.0118808	0.0183724	sig	-	-	CM00953	MetMap120,MetMap121
Myricetindiglucoside*	Flavonoids	Flavonols	C27H30O18	1	-	1.77621e+06	990064	2.78708e+06	80528.7	115717	130669	10465.3	10465.3	73679.2	185201	52326.7	134488	1.13659	0.00290891	0.00573272	sig	-	-	-	-
1-O-(p-coumaroyl) 3-Hydroxy-3-methylglutaric acid	Phenolic acids	Phenolic acids	C15H16O7	1	-	44173.8	44173.8	44173.8	445813	307233	414804	476925	421444	220869	581843	701680	349862	1.22186	0.00501789	0.00903806	sig	-	-	CM02640	MetMap170
1,7-Bis-(3,4-dihydroxyphenyl)-5-methoxy-3-heptanone	Others	Ketone compounds	C20H24O6	2	-	32449.1	32449.1	32449.1	374154	222536	240546	490344	547382	162245	417825	348448	342205	1.20626	0.0158952	0.0233235	sig	-	-	-	-
5-Methoxy-DL-tryptophan	Amino acids and derivatives	Amino acids and derivatives	C12H14N2O3	3	28052-84-8	7343.53	7343.53	7343.53	56444.6	58285.9	83023.8	36717.6	69101.3	71631.5	7343.53	7343.53	7343.53	1.51607	0.000412856	0.00117845	sig	-	-	-	-
Quercetin 3-rhamnoside 7-glucuronide	Flavonoids	Flavonols	C27H28O17	2	307950-58-9	5.24603e+06	3.64531e+06	2.69809e+06	4825.39	4825.39	4825.39	66710.1	91795	37461.6	48149.3	24127	36141	1.59784	0.000165746	0.000569655	sig	-	-	-	-
Quercetin-3-O-(2''-O-glucosyl)glucuronide	Flavonoids	Flavonols	C27H28O18	3	-	2.38851e+06	3.65872e+06	4.04927e+06	6662.01	33310.1	78162.5	107262	151522	91002.1	87737.2	76261.3	76635.6	1.51074	2.82678e-05	0.000151566	sig	-	-	CM00615	MetMap117
2-Hydroxy-2-(Hydroxymethyl)-6,6-Dimethylbicyclo[3.1.1]Heptan-3-one	Terpenoids	Monoterpenoids	C10H16O3	2	-	2.24076e+06	1.68449e+06	1.77919e+06	123004	137565	76856.6	327078	251731	315106	371352	297178	398907	1.68213	1.83099e-06	2.08092e-05	sig	-	-	-	-
Phe-Leu-Cys	Amino acids and derivatives	Amino acids and derivatives	C18H27N3O4S1	3	-	4096.95	4096.95	4096.95	107293	81589.1	67485.4	53018.8	64551.9	51291.2	41695.4	20484.8	28473.1	1.62542	0.000191604	0.000639939	sig	-	-	-	-
Swertiajaponin 3'-O-glucoside	Flavonoids	Flavones	C28H32O16	2	-	23394.2	23394.2	23394.2	638072	1.34681e+06	1.65605e+06	116971	263696	239623	471929	549630	397133	1.49282	0.00280492	0.00556328	sig	-	-	-	-
Luteolin-6-C-(2''-glucuronyl)glucoside	Flavonoids	Flavones	C27H28O17	3	-	1.21009e+06	893004	1.08181e+06	39012.9	135413	83455.1	7802.58	7802.58	72827.7	81646	66247.6	43529.4	1.10097	1.02093e-06	1.36313e-05	sig	-	-	CM00189	MetMap105
N-p-Coumaroyltyramine	Alkaloids	Phenolamine	C17H17NO3	3	36417-86-4	2960.59	2960.59	2960.59	46284.9	53459	32814.9	58436	49900.1	22525.6	14802.9	18579.5	17099.9	1.58227	0.00350298	0.00667391	sig	-	-	-	-
4-Ethoxyphenol	Phenolic acids	Phenolic acids	C8H10O2	3	622-62-8	2.9639e+06	3.66455e+06	3.48686e+06	89256.5	89256.5	89256.5	851634	834287	497228	89256.5	89256.5	89256.5	1.20678	1.38817e-07	3.51569e-06	sig	-	-	-	-
Icariside B2	Terpenoids	Sesquiterpenoids	C19H30O8	3	108906-51-0	15088.5	15088.5	15088.5	253478	242588	295389	146799	75442.7	170280	179086	183347	225124	1.43388	6.13166e-05	0.000266016	sig	-	-	-	-
Toluate	Phenolic acids	Phenolic acids	C8H8O2	3	99-94-5	5.07919e+06	4.45826e+06	4.41317e+06	22492.1	22492.1	22492.1	736093	205630	112461	22492.1	22492.1	22492.1	1.25487	3.3223e-08	1.21873e-06	sig	C01454	ko01100	C01454	MetMap157
Kaempferol-3-O-[(6'''-p-coumaroyl)-3-O-D-glucosyl]-glucoside	Flavonoids	Flavonols	C36H36O18	2	-	2769	2769	2769	27734.4	22472.5	13845	206749	210611	77086.1	2769	2769	2769	1.07972	0.00208812	0.00438576	sig	-	-	-	-
Homoplantaginin*	Flavonoids	Flavones	C22H22O11	1	17680-84-1	8.58861e+06	1.30887e+07	1.5484e+07	1.36927e+06	1.36927e+06	1.36927e+06	1.36927e+06	1.36927e+06	1.36927e+06	1.64907e+07	1.74431e+07	1.79852e+07	1.43112	7.72678e-06	5.96411e-05	sig	C17762	-	C17762	MetMap110
Stachannin:Scutellarein 4'-methyl ether 7-O-glucuronide:Scutellarein 4'-methyl ether 7-glucoside*	Flavonoids	Flavones	C22H22O11	1	35536-70-0	9.49894e+06	1.2041e+07	1.15698e+07	107963	107963	539813	107963	107963	107963	2.19465e+07	2.21294e+07	2.05789e+07	1.36579	2.23347e-09	1.83889e-07	sig	-	-	-	-
Hesperetin 7-O-glucoside	Flavonoids	Flavanones	C22H24O11	3	31712-49-9	1.71752e+07	2.50133e+07	2.8962e+07	108421	108421	108421	108421	108421	542105	568385	765703	591213	1.6093	2.26141e-05	0.000128185	sig	C16422	ko00941	C16422	-
3',5-dihydroxy-2-(p-hydroxybenzyl)-3-methoxybibenzyl	Others	Others	C22H22O4	2	-	275065	88855.4	590453	27879	13608.4	37468.5	2721.67	2721.67	2721.67	24128.3	30798.1	36357.5	1.03886	0.0472428	0.0606076	sig	-	-	-	-
N-Ethylmaleimide	Amino acids and derivatives	Amino acids and derivatives	C6H7NO2	3	128-53-0	277355	214251	322032	7380.82	7380.82	7380.82	49594.3	54736.8	110158	62664.2	36904.1	52526.3	1.65244	4.05551e-05	0.000196929	sig	C02441	-	C02441	-
(3,4,5,6-tetrahydroxyoxan-2-yl)methyl 3-(4-methoxyphenyl)prop-2-enoate	Phenolic acids	Phenolic acids	C16H20O8	1	-	662201	441526	1.32402e+06	10147.1	10147.1	98977.1	10147.1	10147.1	116132	10147.1	110457	50735.4	1.27395	0.00884195	0.0144061	sig	-	-	-	-
5-methyl-2-[3,4,5-trihydroxy-6-(hydroxymethyl)oxan-2-yl]oxychromen-4-one	Others	Chromone	C16H18O8	2	-	1.85871e+07	1.78738e+07	3.2952e+07	428221	428221	428221	5.80461e+06	5.67111e+06	2.1411e+06	428221	428221	428221	1.19172	0.000598731	0.00158337	sig	-	-	-	-
Curcumol	Terpenoids	Sesquiterpenoids	C15H24O2	2	4871-97-0	2.00122e+06	898206	1.55696e+06	5086.24	72558.9	25431.2	5086.24	5086.24	5086.24	5086.24	5086.24	5086.24	1.03883	0.000378875	0.00110443	sig	-	-	-	-
Cyanidin-3-O-(6''-O-feruloyl)glucoside	Flavonoids	Anthocyanidins	C31H29O14+	2	-	4.27376e+06	4.87548e+06	1.66796e+06	26800.1	26800.1	26800.1	230627	230832	134000	144014	225922	149122	1.63716	0.00220845	0.00458344	sig	-	-	CM00695	MetMap118
Umbelliprenin*	Terpenoids	Monoterpenoids	C24H30O3	2	23838-17-7	6.85017e+06	4.03137e+06	5.28619e+06	308123	308123	308123	308123	308123	308123	308123	308123	308123	1.36387	4.08512e-05	0.000197848	sig	-	-	-	-
5,7,2',3',4'-Pentahydroxy-3,6-dimethoxyflavone 7-glucoside:7-(beta-D-Glucopyranosyloxy)-5-hydroxy-3,6-dimethoxy-2-(2,3,4-trihydroxyphenyl)-4H-1-benzopyran-4-one	Flavonoids	Flavonols	C23H24O14	1	349152-35-8	3.40726e+06	2.81786e+06	5.2085e+06	17872	17872	17872	151484	132138	89360	17872	17872	17872	1.32212	0.000148469	0.000529941	sig	-	-	-	-
Eupatolitin 3-galactoside*	Flavonoids	Flavonols	C23H24O13	1	98604-36-5	2.34747e+06	2.64622e+06	6.29229e+06	8955.57	8955.57	8955.57	71782.7	44777.8	109663	708240	126159	1.57771e+06	1.70522	0.0124999	0.0190823	sig	-	-	-	-
(4r,4as,5r)-4-hydroxy-5-methyl-4a,5,6,7-tetrahydro-4h-naphthalen-1-one	Terpenoids	Sesquiterpenoids	C11H14O2	2	-	3.4489e+06	4.19729e+06	5.77236e+06	295084	295084	295084	3.13647e+06	4.39817e+06	1.47542e+06	295084	295084	295084	1.00262	0.00132523	0.00304401	sig	-	-	-	-
Syringetin-7-O-glucoside*	Flavonoids	Flavonols	C23H24O13	1	-	2.84329e+07	2.02439e+07	4.10632e+07	82492.4	79528	57669	30668.6	95188	52874.8	109210	60004.6	122583	1.38234	0.00022657	0.000737648	sig	-	-	CM00827	MetMap109
Progesterone	Terpenoids	Ditepenoids	C21H30O2	3	57-83-0	495656	650512	593208	2778.15	2778.15	2778.15	45460.9	83581.3	79441.8	50957	41262.3	13890.8	1.61173	4.07949e-07	7.18388e-06	sig	C00410	ko01100	C00410	-
(2E)-3-(2,4-dihydroxyphenyl)-1-(2-hydroxy-4,6-dimethoxyphenyl)prop-2-en-1-one	Flavonoids	Chalcones	C17H16O6	2	-	6.76194e+06	2.14437e+06	7.73637e+06	5195.82	5155.87	4811.5	962.3	962.3	962.3	962.3	962.3	962.3	1.14416	0.00397778	0.00740216	sig	-	-	-	-
Methylfarrerol	Flavonoids	Flavanones	C18H18O5	2	-	5.90903e+06	9.47152e+06	5.29063e+06	7049.76	7049.76	7049.76	59341.9	108831	35248.8	7049.76	7049.76	7049.76	1.32921	0.000140313	0.000506684	sig	-	-	-	-
Atractylochromene	Terpenoids	Sesquiterpenoids	C17H22O2	2	203443-33-8	1.61956e+07	1.04081e+07	1.27408e+07	5550.13	5550.13	5550.13	5550.13	5550.13	5550.13	27750.7	36474.5	39911.1	1.53557	7.57982e-06	5.87516e-05	sig	-	-	-	-
Agrimonolide-6-O-glucoside	Lignans and Coumarins	Coumarins	C24H28O10	2	126223-29-8	651032	297299	608966	29256.9	5851.38	5851.38	75857.4	69768.6	30188.3	5851.38	5851.38	5851.38	1.09873	0.000508326	0.00139095	sig	-	-	-	-
2',6'-Dihydroxy-4,4'-dimethoxychalcone	Flavonoids	Chalcones	C17H16O5	2	20621-49-2	3.71774e+06	4.48001e+06	2.93497e+06	917.613	917.613	917.613	9722.5	36235.4	4588.07	917.613	11199.5	917.613	1.40279	4.67017e-06	4.20997e-05	sig	-	-	-	-
6-MethylCoumarin	Lignans and Coumarins	Coumarins	C10H8O2	3	92-48-8	1.70184e+07	1.98273e+07	1.56913e+07	84436.1	79026.9	71738.7	14347.7	14347.7	14347.7	14347.7	14347.7	144918	1.15443	6.67316e-08	2.02656e-06	sig	-	-	CM01416	MetMap133
6''-O-α-D-galactopyranosylharpagoside	Others	Others	C30H40O16	2	-	3.62887e+06	1.38995e+07	1.62105e+07	4125.01	9021.61	7250.8	30204.7	15171.2	10412.8	825.001	825.001	825.001	1.09316	0.00733254	0.0123949	sig	-	-	-	-
2',4',4-Trihydroxy-3',3-dimethoxychalcone 4'-O-glucoside	Flavonoids	Chalcones	C23H26O11	2	207906-26-1	5.0087e+06	4.19809e+06	3.70453e+06	2402.6	2402.6	2402.6	12698.7	12013	2402.6	2402.6	2402.6	2402.6	1.3532	4.25056e-07	7.3248e-06	sig	-	-	-	-
2-methyl-5-[(2Z,6Z)-3,7,11-trimethyldodeca-2,6,10-trien-1-yl]benzene-1,4-diol	Terpenoids	Ditepenoids	C22H32O2	1	-	3.4286e+06	2.89563e+06	3.62198e+06	22424.6	11869.4	13812.8	2373.87	2373.87	2373.87	2373.87	2373.87	2373.87	1.05678	4.08401e-08	1.40104e-06	sig	-	-	-	-
5,6-dihydroxy-14-{[3,4,5-trihydroxy-6-(hydroxymethyl)oxan-2-yl]oxy}-8,17-dioxatetracyclo[8.7.0.02,?.011,1?]heptadeca-1(10),2,4,6,11,13,15-heptaen-9-one	Lignans and Coumarins	Coumarins	C21H18O11	2	-	2.36171e+07	1.65659e+07	2.59614e+07	14381.5	14002.7	17807.4	2235.55	2235.55	2235.55	2235.55	2235.55	11177.7	1.16953	7.47467e-06	5.8673e-05	sig	-	-	-	-
Massarinolin C	Terpenoids	Sesquiterpenoids	C15H22O4	3	222837-76-5	176783	98592.1	176210	6298.45	6298.45	6298.45	31492.3	6298.45	6298.45	6298.45	6298.45	6298.45	1.30718	0.000156077	0.000548118	sig	-	-	-	-
5,7-dihydroxy-2-(3-hydroxy-4-methoxyphenoxy)-6-methoxychromen-4-one	Others	Chromone	C17H14O8	2	-	1.15645e+06	2.08644e+06	959537	15998.2	15998.2	15998.2	15998.2	79991.2	15998.2	15998.2	15998.2	15998.2	1.32746	0.00103628	0.00247225	sig	-	-	-	-
genistin 7-gentiobioside*	Flavonoids	Isoflavones	C27H30O15	1	-	912313	441730	381669	94642.5	18928.5	18928.5	2.05968e+06	1.50049e+06	1.57931e+06	1.1116e+06	3.20658e+06	933636	1.03175	0.0326573	0.0439025	sig	-	-	-	-
2-O-P-Cumaroylglycerol	Phenolic acids	Phenolic acids	C12H14O5	3	-	12250.8	12250.8	12250.8	120808	128472	116965	12250.8	12250.8	12250.8	12250.8	65567.7	67978.6	1.20212	9.01653e-05	0.000359618	sig	-	-	CM02629	MetMap170
(9Z,11E,13E,15Z)-4-Oxo-9,11,13,15-Octadecatetraenoic Acid	Lipids	Free fatty acids	C18H26O3	2	17699-21-7	407995	479411	393390	11530.8	57653.9	11530.8	11530.8	76140.1	11530.8	11530.8	11530.8	11530.8	1.10819	6.26909e-07	9.65989e-06	sig	-	-	-	-
Asn-Glu-Asp	Amino acids and derivatives	Amino acids and derivatives	C13H20N4O9	3	-	44907.1	32941.4	6588.27	747312	624879	475800	6588.27	6588.27	89703.2	6588.27	6588.27	6588.27	1.15996	1.59682e-05	0.000100281	sig	-	-	-	-
1,3,7-trihydroxy-4-prenylxanthone	Flavonoids	Other Flavonoids	C18H16O5	3	-	362541	291933	725213	20420.1	20420.1	20420.1	170585	259837	20420.1	20420.1	20420.1	20420.1	1.10713	0.010307	0.0163894	sig	-	-	-	-
2,4,2',4'-tetrahydroxy-3'-prenylchalcone	Flavonoids	Chalcones	C20H20O5	3	-	1.04596e+06	1.02818e+06	1.53568e+06	344878	407732	510837	709310	565873	489287	523048	250569	403215	1.12441	0.00145	0.00326979	sig	-	-	-	-
(2R,3S)-2-(3,4-dihydroxyphenyl)-3,4-dihydro-2H-chromene-3,6,8-triol	Flavonoids	Flavanols	C15H14O6	1	-	2.33503e+06	1.75659e+06	3.13826e+06	214355	214355	214355	214355	214355	214355	2.2309e+06	1.72542e+06	1.85083e+06	1.54089	0.000124506	0.000459914	sig	-	-	-	-
(3R,4R)-p-Menth-1-ene-3,4-diol-3-O-β-D-glucoside*	Terpenoids	Monoterpenoids	C16H28O7	3	-	762473	991491	1.63445e+06	25121.6	132060	252161	203579	125608	213660	367672	318218	166905	1.47202	0.00290378	0.00572565	sig	-	-	-	-
5alpha-Oleana-11,13(18)-dien-3-one	Terpenoids	Triterpene	C30H46O	2	-	4.28205e+06	1.70097e+06	4.57634e+06	262300	262300	262300	1.3115e+06	2.40105e+06	1.81792e+06	262300	262300	262300	1.05694	0.00394071	0.00734054	sig	-	-	-	-
Spicoside A:6-Hydroxyluteolin 7-(6''-(E)-caffeoylglucoside)	Flavonoids	Flavones	C30H26O15	1	651317-77-0	1.34277e+06	648875	1.34231e+06	3672.46	3672.46	3672.46	30011.2	75198.3	57902.3	20624.1	3672.46	18362.3	1.45739	0.000318077	0.000964382	sig	-	-	-	-
ethanone,1-(6,10,10-trimethylspiro[4.5]deca-6,8-dien-2-YL)-,(2R-trans)-	Terpenoids	Monoterpenoids	C15H22O	2	-	3.28518e+06	3.79467e+06	2.61953e+06	21100.5	159482	142617	21100.5	21100.5	21100.5	162126	144043	105502	1.29853	2.18646e-06	2.34861e-05	sig	-	-	-	-
Limocitrin-3-O-galactoside*	Flavonoids	Flavonols	C23H24O13	1	-	2.22791e+07	1.90534e+07	1.38257e+07	12193	60965.2	83066	12193	12193	12193	12193	12193	12193	1.1768	1.06208e-05	7.70056e-05	sig	-	-	CM01005	MetMap124
Ethyl chlorogenate	Phenolic acids	Phenolic acids	C18H22O9	2	37123-66-3	22317.9	22317.9	22317.9	267306	228002	111589	230318	158114	351400	260734	179205	251593	1.22693	0.0119258	0.0184104	sig	-	-	-	-
Morindolide	Terpenoids	Monoterpenoids	C9H12O3	3	-	2.20903e+06	1.23036e+06	2.32334e+06	93366.8	6550.14	6550.14	6550.14	6550.14	6550.14	32750.7	47568	55001.3	1.38257	0.000111715	0.000424063	sig	-	-	-	-
5,7-Dihydroxy-4-methylcoumarin	Lignans and Coumarins	Coumarins	C10H8O4	2	2107-76-8	102358	102358	102358	1.90253e+06	2.15987e+06	2.29446e+06	784275	671241	1.17015e+06	4.1346e+06	2.28599e+06	4.50089e+06	1.1537	0.000545511	0.00146822	sig	-	-	-	-
Hypolaetin 8-rhamnoside	Flavonoids	Flavones	C21H20O11	2	-	369476	369476	369476	1.84738e+06	2.56843e+06	2.61516e+06	2.84437e+06	3.90956e+06	3.31143e+06	3.76875e+06	3.73039e+06	3.49871e+06	1.13766	1.18488e-05	8.24343e-05	sig	-	-	-	-
Elaeocarpucin F	Terpenoids	Triterpene	C30H48O5	2	-	2286.7	2286.7	2286.7	97592.5	76850.8	22646.6	23672.7	11433.5	39183.7	46052.2	19686.7	20980.4	1.45339	0.0432216	0.0559329	sig	-	-	-	-
Oxyresveratrol 3'-O-beta-glucopyranoside	Others	Stilbene	C20H22O9	1	144525-40-6	1.11144e+06	1.11144e+06	1.11144e+06	3.13849e+07	2.37941e+07	2.48455e+07	1.29568e+07	1.5958e+07	5.55721e+06	2.6177e+07	1.66148e+07	1.22548e+07	1.45882	0.00131206	0.00302125	sig	-	-	-	-
N,N'-Diferuloylputrescine	Alkaloids	Phenolamine	C24H28N2O6	3	42369-86-8	842686	511799	757085	26418.6	26418.6	26418.6	26418.6	26418.6	26418.6	26418.6	26418.6	26418.6	1.36601	2.05351e-05	0.000120004	sig	-	-	-	-
Farrerol*	Flavonoids	Flavanones	C17H16O5	1	24211-30-1	5.67371e+06	8.07673e+06	5.45128e+06	22111.4	317.097	317.097	7602.21	7940.8	1585.48	317.097	317.097	317.097	1.15496	9.0835e-06	6.85425e-05	sig	C09734	-	C09734	-
1-Methoxyphaseollin	Flavonoids	Isoflavones	C21H20O5	3	157226-48-7	386165	329528	634573	23262.8	23262.8	23262.8	23262.8	23262.8	23262.8	23262.8	23262.8	23262.8	1.36468	0.000393954	0.0011366	sig	-	-	-	-
8-Demethylfarrerol*	Flavonoids	Flavanones	C16H14O5	1	-	7.98089e+07	9.44286e+07	4.60953e+07	4249.67	4249.67	4249.67	4249.67	4249.67	21248.3	4249.67	4249.67	4249.67	1.3734	0.000169344	0.000576673	sig	-	-	-	-
7-epi-ent-Eudesmane-5,11-diol	Terpenoids	Sesquiterpenoids	C15H28O2	2	-	1.18455e+07	2.27776e+07	7.3562e+06	45770.5	9154.1	9154.1	9154.1	9154.1	9154.1	9154.1	9154.1	9154.1	1.27428	0.00546556	0.00971103	sig	C22043	-	C22043	-
Pierisfomoside C	Others	Others	C26H38O8	3	-	5.04156e+06	4.87242e+06	5.30148e+06	2045.13	10225.6	2045.13	2045.13	2045.13	2045.13	2045.13	2045.13	2045.13	1.29114	1.66958e-11	4.75831e-09	sig	-	-	-	-
Biochanin A	Flavonoids	Isoflavones	C16H12O5	2	491-80-5	9.29822e+07	7.50175e+07	8.25411e+07	4.55771e+06	4.55771e+06	4.55771e+06	4.55771e+06	4.55771e+06	4.55771e+06	4.55771e+06	4.55771e+06	4.55771e+06	1.36781	4.24311e-08	1.42916e-06	sig	C00814	ko00943,ko01100,ko01110	C00814	MetMap112
4',7-dihydroxy-5-methoxy-8-methylflavanone	Flavonoids	Flavanones	C17H16O5	1	-	2.07301e+06	4.70717e+06	4.73915e+06	1217.52	1217.52	1217.52	1217.52	6087.59	1217.52	1217.52	1217.52	1217.52	1.35817	0.000548605	0.00147395	sig	-	-	-	-
Biochanin A-beta-D-glucoside*	Flavonoids	Isoflavones	C22H22O10	2	5928-26-7	2.37769e+07	1.12758e+07	2.45899e+07	11521.8	6343.85	42109.6	1268.77	1268.77	1268.77	1268.77	1268.77	8928.93	1.10743	0.000361773	0.00106802	sig	C05376	ko00943	C05376	MetMap112
Indanone	Others	Ketone compounds	C9H8O	2	83-33-0	5.42452e+07	6.56093e+07	5.20796e+07	3.33201e+06	3.33201e+06	3.33201e+06	3.33201e+06	3.33201e+06	3.33201e+06	3.33201e+06	3.33201e+06	3.33201e+06	1.36608	1.54572e-07	3.81793e-06	sig	C01504	-	C01504	-
(8,9-dihydroxy-4,6,16,18-tetramethoxy-11-azahexacyclo[7.7.2.12,5.01,10.03,8.013,17]nonadec-11-en-13-yl)methyl 2-aminobenzoate	Alkaloids	Alkaloids	C30H40N2O8	1	-	1.01122e+07	6.56134e+06	5.77245e+06	522813	522813	522813	522813	522813	522813	522813	522813	522813	1.35867	0.00015096	0.000535893	sig	-	-	-	-
3-Hydroxy-4-methyl-5-(3,4,5-trihydroxybenzoyl)oxybenzoic acid	Phenolic acids	Phenolic acids	C15H12O8	2	-	172575	113315	186441	1.42467e+07	2.32312e+07	1.72342e+07	22663	22663	22663	22663	22663	22663	1.08684	1.95211e-05	0.000115721	sig	-	-	-	-
5-hydroxy-7,8-dimethoxyflavanone	Others	Others	C17H16O5	3	-	5.42248e+06	8.55617e+06	5.60413e+06	20235.2	6767.64	1789.05	4548.38	5198.32	8998.07	357.81	357.81	357.81	1.00104	3.26683e-05	0.000169006	sig	-	-	-	-
10α-Hydroxycadin-4-en-15-al	Terpenoids	Sesquiterpenoids	C15H24O2	3	398147-37-0	5.86957e+06	2.04858e+06	6.06284e+06	1211.64	1211.64	1211.64	18886.3	12745.9	17623	27401.1	13156.8	6058.21	1.61458	0.00209622	0.00440027	sig	-	-	-	-
2',6'-dimethoxy-4,4'-di-hydroxychalcone	Flavonoids	Chalcones	C17H16O5	1	123316-64-3	7.19517e+06	6.39254e+06	6.69399e+06	5352.76	5352.76	5352.76	5352.76	5352.76	5352.76	5352.76	26763.8	5352.76	1.41727	2.56724e-10	4.13549e-08	sig	-	-	-	-
Astrapterocarpan-3-O-malonyl glucoside	Flavonoids	Isoflavones	C26H28O13	2	-	1.69945e+06	1.98078e+06	2.07934e+06	18559.5	18559.5	18559.5	219231	404191	92797.3	18559.5	18559.5	18559.5	1.22399	1.75831e-07	4.12312e-06	sig	-	-	-	-
Caryophyllenol II	Terpenoids	Sesquiterpenoids	C15H24O	1	32214-89-4	5.95208e+07	4.42911e+07	5.1587e+07	18740.8	18740.8	18740.8	146342	18740.8	93703.8	18740.8	18740.8	18740.8	1.3678	3.10909e-07	5.93733e-06	sig	-	-	-	-
5,6-Dihydroxy-7,4'-dimethoxyflavone (Ladanein)	Flavonoids	Flavones	C17H14O6	3	10176-71-3	116455	226982	84121.5	868	868	868	868	868	868	6181.28	4340	868	1.50073	0.00371248	0.00698919	sig	-	-	CM00941	MetMap121
Eupatorin; 3',5-Dihydroxy-4',6,7-Trimethoxyflavone	Flavonoids	Flavones	C18H16O7	3	855-96-9	29981.2	12023.9	6703.5	198823	256493	625021	4607.33	11867.6	7339.61	921.465	921.465	921.465	1.08185	0.0129318	0.0196121	sig	-	-	CM00952	MetMap121
4',5-dihydroxy-7-methoxy-6-methylfavanone*	Flavonoids	Flavones	C17H16O5	1	-	5.52096e+06	8.71563e+06	5.74878e+06	10408.9	6399.71	9899.11	1279.94	1279.94	1279.94	1279.94	1279.94	1279.94	1.10327	3.08819e-05	0.000162525	sig	-	-	-	-
Chicanine	Lignans and Coumarins	Lignans	C20H22O5	2	78919-28-5	2.76891e+06	2.41718e+06	3.73871e+06	2929.56	2929.56	2929.56	2929.56	14647.8	2929.56	2929.56	2929.56	2929.56	1.35666	9.96175e-06	7.33378e-05	sig	-	-	-	-
1,4-Peroxyaurol-ene	Terpenoids	Sesquiterpenoids	C15H24O2	2	-	6.84569e+06	2.34851e+06	7.04981e+06	15998.9	79994.4	15998.9	15998.9	15998.9	15998.9	15998.9	15998.9	15998.9	1.25215	0.00226792	0.00467458	sig	-	-	-	-
6-farnesyloxycoumarin	Lignans and Coumarins	Coumarins	C24H30O3	2	-	225501	133922	215173	11713.9	11713.9	11713.9	11713.9	11713.9	11713.9	11713.9	11713.9	11713.9	1.36423	4.196e-05	0.000201637	sig	-	-	-	-
Abieta-7,13-dien-3-one	Terpenoids	Ditepenoids	C20H30O	2	-	90792.1	142858	148560	8543.55	8543.55	8543.55	8543.55	8543.55	8543.55	8543.55	8543.55	8543.55	1.36378	3.09952e-05	0.000162713	sig	-	-	-	-
Cannabichromevarinic acid(CBCVA)	Phenolic acids	Phenolic acids	C20H26O4	2	64898-02-8	2.51638e+06	1.66345e+06	2.44434e+06	99644	99644	99644	99644	99644	99644	99644	99644	99644	1.36678	8.13287e-06	6.23857e-05	sig	-	-	-	-
2,3-Dihydroxylup-20(29)-en-28-oic acid	Terpenoids	Triterpene	C30H46O4	1	-	5419.29	5419.29	5419.29	74814.2	5419.29	53827.7	71120.4	88789	27096.5	5419.29	5419.29	5419.29	1.13468	0.0430546	0.0557889	sig	-	-	-	-
4'-Methoxyacetophenone	Others	Ketone compounds	C9H10O2	2	100-06-1	412834	586587	470065	33636.9	33636.9	33636.9	184899	33636.9	33636.9	33636.9	33636.9	33636.9	1.27294	4.47978e-05	0.000211434	sig	-	-	CM01676	MetMap139
Kokanicin	Lignans and Coumarins	Coumarins	C24H30O3	2	-	6.84408e+06	3.94534e+06	5.18857e+06	8074.32	8074.32	8074.32	40371.6	47421.8	8074.32	8074.32	8074.32	8074.32	1.34398	3.66363e-05	0.000183079	sig	-	-	-	-
Aurapten	Lignans and Coumarins	Coumarins	C19H22O3	2	495-02-3	1.12633e+07	1.01736e+07	1.27719e+07	1.46501e+06	1.46501e+06	1.46501e+06	1.46501e+06	1.46501e+06	1.46501e+06	1.46501e+06	1.46501e+06	1.46501e+06	1.36865	1.26865e-07	3.30947e-06	sig	-	-	-	-
Wogonin 7-glucoside*	Flavonoids	Flavones	C22H22O10	2	-	3.77176e+07	1.40445e+07	5.15835e+07	5887.01	5887.01	29435.1	5887.01	5887.01	5887.01	5887.01	5887.01	5887.01	1.29532	0.00457999	0.00836316	sig	-	-	-	-
Combretastatin A-4	Others	Stilbene	C18H20O5	2	117048-59-6	291080	404401	323815	23235.8	23235.8	23235.8	23235.8	23235.8	23235.8	23235.8	23235.8	23235.8	1.36523	1.79017e-06	2.04869e-05	sig	C20268	-	C20268	-
(E)-12,13-dihydroxyoctadec-2-enoic acid	Lipids	Free fatty acids	C18H34O4	2	-	148508	94953.5	355474	7608.37	7608.37	7608.37	7608.37	7608.37	7608.37	7608.37	7608.37	7608.37	1.34902	0.0205153	0.0291112	sig	-	-	-	-
Eudesmic acid (3,4,5-trimethoxybenzoic acid)	Phenolic acids	Phenolic acids	C10H12O5	3	118-41-2	1.47314e+06	1.06189e+06	824993	13707.9	13707.9	13707.9	70360.9	132905	99426.2	13707.9	68539.3	111065	1.50096	9.89167e-05	0.000383354	sig	-	-	CM02413	MetMap156,MetMap157,MetMap161
5,7-dihydroxy-3-(4'-hydroxybenzyl)-chroman-4-one*	Flavonoids	Other Flavonoids	C16H14O5	1	-	7.91567e+07	9.32764e+07	4.37291e+07	4346.12	4346.12	4346.12	4346.12	4346.12	4346.12	4346.12	25975.2	21730.6	1.44809	0.000239618	0.00077215	sig	-	-	-	-
Eremophila-9-en-8β,11-diol*	Terpenoids	Sesquiterpenoids	C15H26O2	1	-	112687	52470.5	167122	6721.54	6721.54	6721.54	6721.54	6721.54	6721.54	6721.54	6721.54	6721.54	1.3474	0.00458434	0.00836699	sig	-	-	-	-
Ishwarol B	Terpenoids	Sesquiterpenoids	C15H24O	1	860769-47-7	1.23715e+06	1.19577e+06	1.3117e+06	7675.78	7675.78	7675.78	75124.3	75526	63757.1	7675.78	7675.78	38378.9	1.37681	6.66127e-11	1.6138e-08	sig	-	-	-	-
Herniarin	Lignans and Coumarins	Coumarins	C10H8O3	3	531-59-9	4.03872e+06	2.38289e+06	3.01485e+06	119963	119963	119963	119963	119963	119963	119963	119963	119963	1.36481	3.89784e-05	0.000191532	sig	C09268	-	C09268	-
oxyphyllanene E	Terpenoids	Sesquiterpenoids	C15H24O2	2	-	2.55038e+06	899935	2.57603e+06	6460.31	32993.1	6460.31	6460.31	6460.31	6460.31	36300.6	37939.3	32301.6	1.46402	0.00198073	0.00421759	sig	-	-	-	-
Baimuxinal	Terpenoids	Sesquiterpenoids	C15H24O2	1	86408-21-1	263683	125181	316394	9726.99	9726.99	9726.99	229526	94230.3	116225	9726.99	9726.99	9726.99	1.00473	0.00472377	0.0085834	sig	-	-	-	-
(3S,4S,6R,7S)-1,10-Bisaboladiene-3,4-diol*	Terpenoids	Sesquiterpenoids	C15H26O2	1	129673-87-6	109605	60467.4	213333	5763.24	5763.24	5763.24	5763.24	5763.24	5763.24	5763.24	5763.24	5763.24	1.34941	0.0110208	0.0173085	sig	-	-	-	-
6-Tuliposide B	Others	Others	C11H18O9	2	-	105598	239637	468425	9554.37	9554.37	9554.37	9554.37	9554.37	9554.37	47771.9	65851.6	136392	1.56667	0.0289942	0.0395959	sig	C21186	-	C21186	-
Quercetagetin 3'-methyl ether 7-glucoside	Flavonoids	Flavonols	C22H22O13	3	29741-08-0	509603	643784	1.04174e+06	48494.2	48494.2	48494.2	48494.2	48494.2	48494.2	379394	446224	275754	1.58945	0.00116648	0.00273532	sig	-	-	-	-
3,4-Dimethoxycinnamic acid	Phenolic acids	Phenolic acids	C11H12O4	1	2316-26-9	6.62434e+06	1.00863e+07	5.38023e+06	27434.3	27434.3	27434.3	239226	151564	137172	27434.3	27434.3	27434.3	1.33058	0.000159366	0.000556661	sig	-	-	CM02617	MetMap165,MetMap168,MetMap170
2-(3,4-dihydroxyphenyl)-4h-chromene-3,5,7-triol-glucoside	Flavonoids	Flavanols	C21H22O11	3	-	18915.2	18915.2	18915.2	343356	437896	571126	94575.8	423841	334212	248394	257427	238540	1.47893	0.00606588	0.010591	sig	-	-	-	-
Sulfurein; Sulfuretin-6-O-glucoside	Flavonoids	Aurones	C21H20O10	3	531-63-5	450776	450776	450776	4.365e+06	5.64103e+06	4.67288e+06	450776	450776	450776	3.2482e+06	2.25388e+06	2.52457e+06	1.10367	3.09277e-06	3.0886e-05	sig	-	-	CM01865	MetMap144
Santalal	Terpenoids	Sesquiterpenoids	C15H22O	2	59331-83-8	8.01734e+06	6.95584e+06	4.80339e+06	440958	440958	440958	440958	440958	440958	440958	440958	440958	1.35922	2.96248e-05	0.0001568	sig	-	-	-	-
Dioxyxanthon	Flavonoids	Other Flavonoids	C13H8O4	3	-	766599	456431	918662	44315.7	44315.7	44315.7	44315.7	44315.7	44315.7	44315.7	44315.7	44315.7	1.36201	0.00022796	0.000739572	sig	-	-	-	-
Damascenone	Terpenoids	Monoterpenoids	C13H18O	2	23696-85-7	9.7571e+06	1.7732e+07	1.05884e+07	554172	554172	554172	554172	554172	554172	554172	554172	554172	1.35973	0.000274666	0.000863137	sig	-	-	-	-
Hesseltin D	Others	Others	C25H30O6	2	1268822-80-5	119745	242746	334605	4635.04	4635.04	4635.04	4635.04	4635.04	4635.04	4635.04	4635.04	23175.2	1.42294	0.00190711	0.00409139	sig	-	-	-	-
phomophyllin I	Terpenoids	Sesquiterpenoids	C15H24O2	2	-	762006	1.28125e+06	504330	46456.4	46456.4	46456.4	46456.4	46456.4	46456.4	46456.4	46456.4	46456.4	1.34654	0.00226979	0.00467458	sig	-	-	-	-
Ent-10-Oxodepressin	Terpenoids	Ditepenoids	C20H28O2	2	-	5.89728e+06	5.74719e+06	8.52385e+06	325460	325460	325460	325460	325460	325460	325460	325460	325460	1.36802	1.5433e-05	9.85849e-05	sig	-	-	-	-
Pelargonidin 3-O-3'',6''-O-dimalonylglucoside	Flavonoids	Anthocyanidins	C27H25O16+	3	-	1.48015e+06	1.9077e+06	581523	11744.9	11744.9	11744.9	58724.7	122763	187916	11744.9	11744.9	11744.9	1.248	0.00367166	0.0069229	sig	C16288	ko00942	C16288	-
3-O-p-Coumaroyl-4,6-(S)-HHDP-β-D-glucose	Phenolic acids	Phenolic acids	C29H24O16	3	-	589834	419966	289756	14047.1	14047.1	14047.1	14047.1	14047.1	14047.1	14047.1	14047.1	14047.1	1.35871	0.000263194	0.000832025	sig	-	-	-	-
8-hydroxy-5,7-dimethoxy-4H-chromen-4-one	Others	Chromone	C11H10O5	2	-	1.295e+06	2.41338e+06	1.25306e+06	50309.4	50309.4	50309.4	50309.4	50309.4	50309.4	50309.4	50309.4	50309.4	1.3588	0.000670108	0.0017374	sig	-	-	-	-
(2R)-5,4'-Dihydroxy-7-methoxy-6-methylflavanone*	Flavonoids	Flavanones	C17H16O5	1	206561-00-4	5.11133e+06	7.87272e+06	5.95298e+06	408292	408292	408292	408292	408292	408292	408292	408292	408292	1.36354	1.3459e-05	9.01728e-05	sig	-	-	-	-
6,4'-Dihydroxy-7-methoxyflavanone	Flavonoids	Flavanones	C16H14O5	2	189689-32-5	9.28407e+07	9.99014e+07	1.09237e+08	32787.4	32787.4	32787.4	32787.4	32787.4	32787.4	441357	227626	163937	1.54724	3.00289e-09	2.18151e-07	sig	-	-	-	-
Cyperolone	Terpenoids	Ditepenoids	C15H24O2	2	13741-46-3	603805	269533	923854	18618.2	18618.2	18618.2	18618.2	18618.2	18618.2	18618.2	18618.2	18618.2	1.35385	0.0052533	0.00940264	sig	C16946	-	C16946	-
O-Feruloyl 4-hydroxycoumarin	Lignans and Coumarins	Coumarins	C19H14O6	3	-	5.37498e+06	5.69515e+06	1.38922e+07	54037.5	54037.5	54037.5	305573	273455	270188	54037.5	54037.5	54037.5	1.33248	0.00685485	0.0117308	sig	-	-	-	-
Delphinidin-3-O-arabinoside	Flavonoids	Anthocyanidins	C20H19O11+	1	-	37754.7	98264.8	54736.3	4.61954e+07	4.54542e+07	4.31624e+07	205911	194159	174640	7550.94	7550.94	7550.94	1.42555	3.65538e-12	1.93474e-09	sig	-	-	-	-
Gentianamine	Alkaloids	Pyridine alkaloids	C11H11NO3	2	22952-54-1	766101	263785	704215	15687.8	15687.8	15687.8	78439	87636.3	114250	15687.8	15687.8	15687.8	1.24625	0.00271878	0.00543119	sig	C09961	-	C09961	-
Dihydrohinokitiol	Terpenoids	Monoterpenoids	C10H14O2	2	-	1.68411e+07	1.76136e+07	1.50324e+07	342956	478484	577393	68591.2	68591.2	68591.2	872125	828198	819186	1.26285	3.33214e-09	2.28622e-07	sig	-	-	-	-
Kaempferol-3-O-(2''-O-galloyl)glucuronide	Flavonoids	Flavonols	C28H22O16	3	-	277235	453081	548626	6850.79	6850.79	6850.79	6850.79	6850.79	6850.79	6850.79	6850.79	6850.79	1.36593	0.000138311	0.000500923	sig	-	-	CM00535	MetMap114
Kurilogenin	Steroids	Steroid	C24H36O2	2	90139-20-1	173581	174540	199791	11561.5	11561.5	11561.5	11561.5	11561.5	11561.5	11561.5	11561.5	11561.5	1.36906	4.84335e-09	2.83027e-07	sig	-	-	-	-
Dihydrorhamnetin	Flavonoids	Flavanones	C16H14O7	3	-	2.16391e+06	1.39979e+06	1.24817e+06	115337	115337	115337	115337	115337	115337	115337	115337	115337	1.35877	0.000143046	0.000514548	sig	-	-	CM00550	MetMap117
(2S)-2-(3,5-dihydroxyphenyl)-7-hydroxy-2,3-dihydro-1-benzopyran-4-one	Flavonoids	Flavanones	C15H12O5	2	847375-46-6	3.11157e+07	4.43514e+07	3.13964e+07	1.59099e+06	1.59099e+06	1.59099e+06	1.59099e+06	1.59099e+06	1.59099e+06	1.59099e+06	1.59099e+06	1.59099e+06	1.36435	7.56085e-06	5.87274e-05	sig	-	-	-	-
6,14-dihydroxy-7-methoxy-13-{[(2s,3r,4s,5s,6r)-3,4,5-trihydroxy-6-(hydroxymethyl)oxan-2-yl]oxy}-2,9-dioxatetracyclo[6.6.2.04,16.011,15]hexadeca-1(15),4,6,8(16),11,13-hexaene-3,10-dione	Tannins	Tannin	C21H18O13	2	-	179569	179569	179569	2.30234e+06	4.41425e+06	3.64466e+06	179569	179569	179569	179569	179569	179569	1.41258	0.000133078	0.000484813	sig	-	-	-	-
Quercetagetin-3-Methyl Ether	Flavonoids	Flavonols	C16H12O8	1	64190-88-1	1.01917e+06	1.81173e+06	1.78874e+06	50266.2	50266.2	50266.2	50266.2	50266.2	50266.2	50266.2	50266.2	50266.2	1.36401	7.69804e-05	0.000318317	sig	-	-	CM00554	MetMap116,MetMap117
pterospermin B	Flavonoids	Flavones	C21H20O11	2	-	5.75613e+07	7.21342e+07	8.92087e+07	3.77128e+06	3.77128e+06	3.77128e+06	3.77128e+06	3.77128e+06	3.77128e+06	3.77128e+06	3.77128e+06	3.77128e+06	1.36728	9.4822e-06	7.01228e-05	sig	-	-	-	-
Macelignan; Anwulignan	Lignans and Coumarins	Lignans	C20H24O4	2	107534-93-0	290580	250540	542843	17773.7	17773.7	17773.7	17773.7	17773.7	17773.7	17773.7	17773.7	17773.7	1.36216	0.00147126	0.00330166	sig	-	-	-	-
(1R,10S)-4,12,12-Trimethyl-9-Methylidene-5-Oxatricyclo[8.2.0.04,6]Dodecane	Terpenoids	Sesquiterpenoids	C15H24O	1	-	5.80636e+06	4.28307e+06	7.13931e+06	410729	410729	410729	410729	410729	410729	410729	410729	410729	1.36601	3.11679e-05	0.000163325	sig	-	-	-	-
Dimethyl allyl xanthyletin*	Lignans and Coumarins	Coumarins	C19H20O3	2	-	945933	719503	886307	49066.6	49066.6	49066.6	49066.6	49066.6	49066.6	49066.6	49066.6	49066.6	1.36782	2.98873e-07	5.79751e-06	sig	-	-	-	-
Odoriflavene	Flavonoids	Flavones	C17H16O5	2	101153-41-7	1.14112e+06	1.79715e+06	1.00729e+06	76188.7	76188.7	76188.7	76188.7	76188.7	76188.7	76188.7	76188.7	76188.7	1.35819	0.000182972	0.000615723	sig	-	-	-	-
6,7-dimethoxy-9,10-dihydrophenanthren-4-ol	Others	Others	C16H16O3	1	-	1.74836e+06	2.2828e+06	975452	111649	111649	111649	111649	111649	111649	111649	111649	111649	1.34619	0.000811281	0.00201867	sig	-	-	-	-
3-(1',1'-Dimethylallyl)scopoletin	Lignans and Coumarins	Coumarins	C15H16O4	2	19723-23-0	180644	112777	193522	9926.51	9926.51	9926.51	9926.51	9926.51	9926.51	9926.51	9926.51	9926.51	1.36462	4.88044e-05	0.000223787	sig	-	-	CM01395	MetMap129
4-[(1r,2s)-3,3-dimethyl-2-(3-oxobutyl)cyclobutyl]pent-4-enal	Terpenoids	Sesquiterpenoids	C15H24O2	2	-	541381	1.06394e+06	350745	42639.4	42639.4	42639.4	42639.4	42639.4	42639.4	42639.4	42639.4	42639.4	1.33452	0.00808212	0.0133859	sig	-	-	-	-
α-Dolabrinol	Terpenoids	Monoterpenoids	C10H10O3	2	16643-34-8	106541	119458	87058.1	6019.02	6019.02	6019.02	6019.02	6019.02	6019.02	6019.02	6019.02	6019.02	1.36445	7.91521e-07	1.13078e-05	sig	-	-	-	-
1,3(15),10-Bisabolatrien-12-al	Terpenoids	Sesquiterpenoids	C15H22O	1	71939-69-0	1.48213e+06	3.20294e+06	840517	119319	119319	119319	119319	119319	119319	119319	119319	119319	1.32054	0.019442	0.0277262	sig	-	-	-	-
1-(2,6,6-Trimethyl-1-cyclohexen-1-yl)-2-propen-1-one	Terpenoids	Monoterpenoids	C12H18O	2	56248-16-9	4.35849e+06	9.3924e+06	2.92523e+06	342190	342190	342190	342190	342190	342190	342190	342190	342190	1.33222	0.0122001	0.0187246	sig	-	-	-	-
3,4-Didehydro Retinol	Others	Others	C20H28O	2	-	459949	257971	709217	25587.5	25587.5	25587.5	25587.5	25587.5	25587.5	25587.5	25587.5	25587.5	1.3556	0.00255532	0.00515937	sig	-	-	-	-
13-(Hydroxymethyl)-5,9-dimethyl-14-oxotetracyclo[11.2.1.01,10.04,9]hexadecane-5-carbaldehyde	Terpenoids	Terpene	C20H30O3	2	-	5.85386e+06	4.93502e+06	4.78964e+06	305867	305867	305867	305867	305867	305867	305867	305867	305867	1.36691	5.50023e-08	1.75676e-06	sig	-	-	-	-
Carquejol	Terpenoids	Monoterpenoids	C10H14O	2	23734-06-7	1.8539e+06	397354	2.41429e+06	76477.7	76477.7	76477.7	76477.7	76477.7	76477.7	76477.7	76477.7	76477.7	1.30803	0.0187092	0.0268465	sig	-	-	-	-
Mansonone C	Others	Ketone compounds	C15H16O2	2	5574-34-5	3.27836e+06	1.68324e+06	4.58915e+06	213404	213404	213404	213404	213404	213404	213404	213404	213404	1.35229	0.00218172	0.00453861	sig	C10371	-	C10371	-
Benzyl salicylate	Phenolic acids	Phenolic acids	C14H12O3	2	118-58-1	1.62209e+06	893651	2.0791e+06	141269	141269	141269	141269	141269	141269	141269	141269	141269	1.35364	0.000920446	0.0022333	sig	-	-	CM02834	MetMap164
Cyanthiwigin AA	Terpenoids	Ditepenoids	C20H26O3	3	481643-62-3	4.40687e+06	7.06382e+06	3.94322e+06	3960.11	3960.11	3960.11	3960.11	19800.6	3960.11	3960.11	3960.11	3960.11	1.35448	0.000138058	0.000500833	sig	-	-	-	-
Angophorol*	Flavonoids	Flavanones	C18H18O5	1	133442-54-3	4.05593e+07	5.62509e+07	2.29135e+07	1.84042e+06	1.84042e+06	1.84042e+06	1.84042e+06	1.84042e+06	1.84042e+06	1.84042e+06	1.84042e+06	1.84042e+06	1.34923	0.00104383	0.00248707	sig	-	-	-	-
(E)-4,2',4'-trihydroxy-6'-methoxy-3',5'-dimethylchalcone*	Flavonoids	Chalcones	C18H18O5	1	-	4.19549e+07	5.57535e+07	2.28641e+07	1.81033e+06	1.81033e+06	1.81033e+06	1.81033e+06	1.81033e+06	1.81033e+06	1.81033e+06	1.81033e+06	1.81033e+06	1.34938	0.000924596	0.00224044	sig	-	-	-	-
Nootkatone	Terpenoids	Sesquiterpenoids	C15H22O	3	4674-50-4	1.95877e+06	727858	1.9646e+06	75145.9	75145.9	75145.9	75145.9	75145.9	75145.9	75145.9	75145.9	75145.9	1.3506	0.00198509	0.00422202	sig	C17914	-	C17914	-
6-Methylflavone	Flavonoids	Flavones	C16H12O2	3	29976-75-8	653150	346887	1.01236e+06	35359.3	35359.3	35359.3	35359.3	35359.3	35359.3	35359.3	35359.3	35359.3	1.35369	0.003354	0.00645535	sig	-	-	-	-
(2E)-1-(2,5-dihydroxyphenyl)-3-(4-hydroxy-3-methoxyphenyl)prop-2-en-1-one*	Flavonoids	Chalcones	C16H14O5	1	-	1.88953e+07	3.22324e+07	1.99617e+07	4300.92	4300.92	4300.92	4300.92	4300.92	4300.92	21504.6	4300.92	4300.92	1.41264	9.7697e-05	0.000380618	sig	-	-	-	-
(1R,3E,5S,8Z)-9-(hydroxymethyl)-2,2,5-trimethylcycloundeca-3,8-dien-1-ol*	Terpenoids	Sesquiterpenoids	C15H26O2	1	-	128619	67863.1	247437	18421.9	3684.38	3684.38	3684.38	3684.38	3684.38	3684.38	3684.38	3684.38	1.15125	0.0113415	0.0176853	sig	-	-	-	-
19-Nor-17alpha-pregn-5-en-20-yn-17-ol	Terpenoids	Ditepenoids	C20H28O	3	-	2.7361e+06	2.5288e+06	3.67646e+06	8774.13	8774.13	8774.13	8774.13	8774.13	8774.13	8774.13	43870.7	8774.13	1.42497	4.26408e-06	3.9595e-05	sig	-	-	-	-
7-[(2E,6Z)-3,7,11-Trimethyldodeca-2,6,10-Trienoxy]Chromen-2-one*	Terpenoids	Monoterpenoids	C24H30O3	2	-	6.8933e+06	4.03431e+06	5.32796e+06	469255	469255	469255	469255	469255	469255	469255	469255	469255	1.36192	5.49344e-05	0.00024463	sig	-	-	-	-
4,4,5-Trihydroxy-1,1'-di-2-propenylbiphenyl	Lignans and Coumarins	Lignans	C18H18O3	2	-	2.47445e+06	1.80995e+06	2.49973e+06	2901.49	2901.49	2901.49	2901.49	2901.49	14507.4	35409.3	2901.49	2901.49	1.45223	1.13797e-06	1.48467e-05	sig	-	-	-	-
17-Methyl-18,19-dinor-17alpha-pregna-4,13-dien-3-one	Terpenoids	Ditepenoids	C20H28O	2	153-15-1	2.24052e+06	1.36615e+06	1.94856e+06	6605.34	6605.34	6605.34	36148.4	6605.34	6605.34	6605.34	33026.7	6605.34	1.41471	1.46332e-05	9.49495e-05	sig	-	-	-	-
Acacetin-7-di-O-Malonyl-O-galactoside	Flavonoids	Flavones	C28H26O16	3	-	2.59301e+06	3.38436e+06	6.65908e+06	10405.2	10405.2	10405.2	10405.2	10405.2	10405.2	10405.2	10405.2	10405.2	1.36723	0.00292939	0.00576389	sig	-	-	-	-
3-Hydroxy-4',5,7-Trimethoxyflavanone	Flavonoids	Flavanonols	C18H18O6	3	76792-94-4	174146	144844	155388	5070.02	25350.1	5070.02	5070.02	5070.02	5070.02	5070.02	5070.02	5070.02	1.15829	8.75271e-08	2.47548e-06	sig	-	-	-	-
Methyl cinnamate	Phenolic acids	Phenolic acids	C10H10O2	3	103-26-4	835796	870486	1.8626e+06	26540.4	26540.4	26540.4	26540.4	26540.4	26540.4	26540.4	26540.4	26540.4	1.36416	0.00252776	0.00511947	sig	C06358	-	C06358	MetMap166
5,7-dihydroxy-3-[(4-methoxyphenyl)methyl]-6-methyl-2,3-dihydrochromen-4-one	Flavonoids	Other Flavonoids	C18H18O5	3	-	685622	904131	505274	24809.9	24809.9	24809.9	24809.9	24809.9	24809.9	24809.9	24809.9	24809.9	1.36063	6.59903e-05	0.000282979	sig	-	-	-	-
5-Hydroxy-3-(2-hydroxybenzyl)-7-methoxychroman-4-one	Flavonoids	Other Flavonoids	C17H16O5	2	-	7.39308e+06	6.12207e+06	6.73354e+06	340468	340468	340468	340468	340468	340468	340468	340468	340468	1.3681	1.3844e-08	6.03436e-07	sig	-	-	-	-
Dihydroportulacanone D	Flavonoids	Other Flavonoids	C17H16O5	2	-	7.61269e+06	6.07703e+06	6.67124e+06	335923	335923	335923	335923	335923	335923	335923	335923	335923	1.36773	6.26034e-08	1.94912e-06	sig	-	-	-	-
Dehydrocamphorlactone	Others	Lactones	C15H16O2	2	-	775809	532515	1.18735e+06	71939.3	71939.3	71939.3	71939.3	71939.3	71939.3	71939.3	71939.3	71939.3	1.35775	0.00100335	0.00240455	sig	-	-	-	-
3(12),7(13),9(E)-humula-triene-2,6-diol	Terpenoids	Sesquiterpenoids	C15H24O2	1	-	92250.8	59771.8	207259	7571.67	7571.67	7571.67	96414.4	37858.3	46601	7571.67	7571.67	7571.67	1.0542	0.0322574	0.0434595	sig	-	-	-	-
Germacra-1(10),4,7(11)-trien-9α-ol	Terpenoids	Monoterpenoids	C15H24O	1	-	2.60407e+06	2.09936e+06	3.22595e+06	188974	188974	188974	188974	188974	188974	188974	188974	188974	1.36736	9.81059e-06	7.24068e-05	sig	-	-	-	-
(6-{[2-(3,4-dihydroxyphenyl)-3,5-dihydroxy-4-oxo-4H-chromen-7-yl]oxy}-3,4,5-trihydroxyoxan-2-yl)methyl (2E)-3-(3,4-dihydroxyphenyl)prop-2-enoate	Flavonoids	Flavonols	C30H26O15	1	-	659591	345650	1.25101e+06	1268.21	1268.21	1268.21	1268.21	1268.21	1268.21	6341.04	15981.9	1268.21	1.49738	0.00874064	0.0142724	sig	-	-	-	-
Artemetin (5-Hydroxy-3,3',4',6,7-pentamethoxyflavone)*	Flavonoids	Flavonols	C20H20O8	1	479-90-3	693964	528628	799401	14765.6	14765.6	14765.6	14765.6	14765.6	14765.6	14765.6	14765.6	14765.6	1.36846	4.39999e-06	4.0106e-05	sig	-	-	CM01019	MetMap124
Acacetin-7-O-(6''-malonyl)glucoside	Flavonoids	Flavones	C25H24O13	3	-	1.04219e+07	4.16862e+06	7.7082e+06	6831.18	6831.18	6831.18	34155.9	34583	71780.7	6831.18	6831.18	6831.18	1.35652	0.000823514	0.00203816	sig	-	-	CM00971	MetMap121
Caryophyllene epoxide	Terpenoids	Sesquiterpenoids	C15H24O	1	1139-30-6	1.2604e+07	1.1031e+07	9.88475e+06	1.15617e+06	1.15617e+06	1.15617e+06	1.15617e+06	1.15617e+06	1.15617e+06	1.15617e+06	1.15617e+06	1.15617e+06	1.36523	1.70166e-07	4.04143e-06	sig	C16908	-	C16908	-
5,6-Dihydroxyindole-2-carboxylate	Alkaloids	Plumerane	C9H7NO4	3	4790-08-3	466961	410118	472077	11849.4	11849.4	11849.4	11849.4	11849.4	11849.4	11849.4	11849.4	11849.4	1.36878	2.17158e-09	1.82857e-07	sig	C04185	ko00350,ko01100	C04185	-
rosacorenone	Terpenoids	Sesquiterpenoids	C15H22O	2	-	674034	711126	555900	74302.4	74302.4	74302.4	74302.4	74302.4	74302.4	74302.4	74302.4	74302.4	1.36401	2.28978e-07	4.84779e-06	sig	-	-	-	-
Procyanidin A4	Tannins	Proanthocyanidins	C30H24O13	2	111466-29-6	1.2904e+06	1.38649e+06	1.23916e+06	247832	247832	247832	247832	247832	247832	1.30741e+07	1.15735e+07	1.37465e+07	1.00608	7.06238e-09	3.84796e-07	sig	-	-	-	-
Damsinic acid	Terpenoids	Sesquiterpenoids	C15H22O3	3	22844-19-5	78747.2	29923.3	43217.6	2170.44	2170.44	2170.44	2170.44	2170.44	2170.44	10852.2	29553.5	29103.1	1.5611	0.00736837	0.0124486	sig	-	-	-	-
Epinootkatol	Terpenoids	Sesquiterpenoids	C15H24O	1	-	217784	395710	316966	15850.1	15850.1	15850.1	15850.1	15850.1	15850.1	15850.1	15850.1	15850.1	1.36204	7.72091e-05	0.000318907	sig	-	-	-	-
8-Hydroxykaempferol-3-sophoroside	Flavonoids	Flavonols	C27H30O17	1	-	130825	130825	130825	4.89216e+06	2.60098e+07	1.90119e+07	1.12979e+06	1.17007e+06	654124	1.11909e+06	1.23939e+06	1.20389e+06	1.64557	0.0151326	0.0223599	sig	-	-	-	-
1,7,7A-Trimethyl-1H,1Ah,2H,4H,5H,6H,7H,7Ah,7Bh-Cyclopropa[A]Naphthalene-1-Carbaldehyde	Terpenoids	Sesquiterpenoids	C15H22O	2	-	426260	135682	774471	23239.9	23239.9	23239.9	23239.9	23239.9	23239.9	23239.9	23239.9	23239.9	1.31881	0.02734	0.0376281	sig	-	-	-	-
6-Hydroxy-2-oxo-1,2-dihydroquinoline-4-carboxylic acid*	Alkaloids	Quinoline alkaloids	C10H7NO4	2	4363-99-9	1.08551e+06	810899	578422	7866.53	39332.6	63632.2	354805	117210	217768	255992	173050	231335	1.56564	0.000729163	0.00185546	sig	-	-	-	-
Salicylamide	Alkaloids	Alkaloids	C7H7NO2	3	65-45-2	181698	141052	213808	8394.45	8394.45	8394.45	8394.45	8394.45	8394.45	8394.45	8394.45	8394.45	1.36795	5.64983e-06	4.82318e-05	sig	-	-	-	-
Retinol	Others	Vitamin	C20H30O	3	68-26-8	7.41147e+06	5.79303e+06	8.20964e+06	566997	566997	566997	566997	566997	566997	566997	566997	566997	1.36769	2.03976e-06	2.25591e-05	sig	C00473	ko01100,ko01240	C00473	-
Pro-Arg-Asp	Amino acids and derivatives	Amino acids and derivatives	C15H26N6O6	3	-	744394	1.46159e+06	631525	51257.7	51257.7	51257.7	51257.7	51257.7	51257.7	51257.7	51257.7	51257.7	1.34931	0.00259121	0.00521777	sig	-	-	-	-
(1S,2R,3S,4R,7S,12R,14S,17R,18R,19R,21R,22S)-22-(2-hydroxypropan-2-yl)-3,8,8,17,19-pentamethyl-23,24-dioxaheptacyclo[19.2.1.01,18.03,17.04,14.07,12.012,14]tetracosan-2-ol	Terpenoids	Triterpene	C30H48O4	2	-	1.36289e+06	1.11377e+06	576976	51178.5	51178.5	51178.5	51178.5	51178.5	51178.5	51178.5	51178.5	51178.5	1.34902	0.000728399	0.00185479	sig	-	-	-	-
Genistein 7,4'-di-O-beta-D-glucopyranoside	Flavonoids	Isoflavones	C27H30O15	2	36190-98-4	4.00192e+06	1.12754e+06	1.83835e+06	61804.3	61804.3	61804.3	672830	507431	476810	61804.3	61804.3	61804.3	1.16154	0.0179752	0.0259946	sig	-	-	-	-
3'-O-Methyltricetin-5-O-glucoside*	Flavonoids	Flavones	C22H22O12	2	-	129208	129208	129208	1.43926e+06	4.94392e+06	3.7732e+06	129208	129208	129208	129208	129208	129208	1.39372	0.00441798	0.00811532	sig	-	-	CM01072	MetMap120
Cochinchinenin A	Flavonoids	Chalcones	C17H18O4	2	221696-69-1	780603	635641	833320	5875.93	29379.6	5875.93	5875.93	5875.93	5875.93	5875.93	5875.93	5875.93	1.23178	2.01753e-07	4.50297e-06	sig	-	-	-	-
Nudol	Quinones	PhenAnthraquinones	C16H14O4	2	86630-46-8	685889	1.05774e+06	540838	127022	21748.8	21748.8	21748.8	21748.8	21748.8	21748.8	21748.8	21748.8	1.12511	0.000359453	0.00106287	sig	-	-	-	-
2,2,6,8-tetramethyltetracyclo[6.2.1.01,6.07,9]undecan-3-ol	Terpenoids	Sesquiterpenoids	C15H24O	2	-	285838	235733	280317	12648.8	12648.8	12648.8	12648.8	12648.8	12648.8	12648.8	12648.8	12648.8	1.36851	2.69553e-08	1.02958e-06	sig	-	-	-	-
7-Hydroxy-13(17),15-Cleistanthadien-19-Oic Acid	Terpenoids	Ditepenoids	C20H30O3	2	114742-92-6	1.81e+06	1.69382e+06	2.2737e+06	2258.55	2258.55	2258.55	2258.55	2258.55	11292.7	2258.55	2258.55	2258.55	1.3747	5.86207e-07	9.26028e-06	sig	-	-	-	-
Gallocatechin-(4alpha->6)-catechin	Tannins	Proanthocyanidins	C30H26O13	2	110064-49-8	762980	762980	762980	7.02895e+06	8.45653e+06	9.48794e+06	762980	762980	7.42959e+06	762980	762980	4.83149e+06	1.2825	0.0189196	0.0270541	sig	-	-	-	-
7-hydroxy-3-(4-methoxyphenyl)-4-propylchromen-2-one	Flavonoids	Flavones	C19H18O4	3	5219-18-1	514621	393934	645355	20450.4	20450.4	20450.4	300299	102252	153496	20450.4	20450.4	20450.4	1.14755	0.000203355	0.000675115	sig	-	-	-	-
Acremeremophilane A	Terpenoids	Sesquiterpenoids	C15H18O4	2	-	228878	202159	263947	14420.8	14420.8	14420.8	14420.8	14420.8	14420.8	14420.8	14420.8	14420.8	1.36883	2.43368e-07	4.95428e-06	sig	-	-	-	-
Betulin	Terpenoids	Triterpene	C30H50O2	3	473-98-3	1.15777e+06	782847	1.45899e+06	66524	66524	66524	66524	66524	66524	66524	66524	66524	1.36464	0.000108947	0.000415705	sig	C08618	-	C08618	-
Apocynoside I	Terpenoids	Sesquiterpenoids	C19H30O8	1	358721-31-0	1.19743e+06	1.37132e+06	482209	48008.3	48008.3	48008.3	48008.3	48008.3	48008.3	284899	322726	287571	1.59158	0.00298942	0.00586332	sig	-	-	-	-
Demethylwedelolactone	Lignans and Coumarins	Coumarins	C15H8O7	2	6468-55-9	6.02784e+06	6.36027e+06	5.51766e+06	525369	525369	525369	2.62684e+06	525369	525369	525369	525369	525369	1.26721	1.57551e-05	9.94423e-05	sig	-	-	-	-
Delphinidin 3-O-beta-D-sambubioside	Flavonoids	Anthocyanidins	C26H29O16+	2	53158-73-9	172370	172370	172370	3.37566e+07	1.79051e+08	1.15327e+08	1.62431e+06	861848	172370	1.01735e+06	957968	1.23502e+06	1.55082	0.0143262	0.0214026	sig	C20491	ko00942	C20491	-
D-Pantothenic Acid 4'-O-Beta-Glucoside	Others	Vitamin	C15H27NO10	2	29588-37-2	1.87812e+06	1.68905e+06	2.36797e+06	65366.8	65366.8	65366.8	65366.8	65366.8	65366.8	65366.8	65366.8	65366.8	1.36884	1.70993e-06	1.98598e-05	sig	-	-	-	-
Apiosporic acid	Terpenoids	Monoterpenoids	C13H20O3	2	-	1.91409e+06	1.80463e+06	2.14853e+06	38056.1	38056.1	38056.1	38056.1	38056.1	38056.1	38056.1	38056.1	38056.1	1.36903	7.38125e-09	3.92443e-07	sig	-	-	-	-
Microlobidene	Terpenoids	Sesquiterpenoids	C24H30O4	2	89783-66-4	679681	548669	956818	27537	27537	27537	27537	27537	27537	27537	27537	27537	1.36719	6.72976e-05	0.000286925	sig	-	-	-	-
2-Ethylpyrazine	Alkaloids	Alkaloids	C6H8N2	3	13925-00-3	2.07592e+06	1.56984e+06	2.72786e+06	63108	63108	63108	63108	63108	63108	63108	63108	63108	1.36752	4.50492e-05	0.00021208	sig	-	-	-	-
Pentadecanoic acid	Lipids	Free fatty acids	C15H30O2	3	1002-84-2	170893	210930	67473.5	269187	299127	349256	394436	380729	371783	302903	302408	295345	1.12249	0.00103883	0.00247675	sig	C16537	-	C16537	-
4-Hydroxybenzoate	Phenolic acids	Phenolic acids	C7H6O3	2	99-96-7	1.53776e+07	1.44572e+07	2.16437e+07	1.92851e+06	1.73406e+06	1.50463e+06	7.5884e+06	8.57946e+06	8.41087e+06	1.31221e+07	1.56492e+07	1.24687e+07	1.63892	0.00010961	0.000417375	sig	C00156	ko00130,ko00790,ko01100,ko01110,ko01240	C00156	MetMap157,MetMap163,MetMap164
octadeca-6,10,14-trienoic acid	Lipids	Free fatty acids	C18H30O2	2	-	383122	393252	349698	727739	1.12083e+06	1.14312e+06	1.01754e+06	1.20159e+06	1.52371e+06	1.45519e+06	1.34532e+06	1.30319e+06	1.01844	0.000588382	0.00156381	sig	-	-	-	-
2(R)-HOT	Lipids	Free fatty acids	C18H30O3	1	-	66508.8	64136.8	40587.3	134512	151048	159457	327586	417471	290359	135567	196081	107477	1.06549	0.000164494	0.000566931	sig	C16342	ko00592	C16342	-
13(S)-HOT	Lipids	Free fatty acids	C18H30O3	2	87984-82-5	750721	677337	689190	232879	236562	247352	290768	343248	428891	504010	480429	476367	1.73504	3.95035e-06	3.72909e-05	sig	C16316	ko00592	C16316	-
N-Acetyl-L-Glutamine	Amino acids and derivatives	Amino acids and derivatives	C7H12N2O4	3	2490-97-3	2.84466e+06	3.20297e+06	2.2528e+06	1.06533e+06	1.11447e+06	1.11726e+06	1.37524e+06	1.27976e+06	1.58863e+06	1.43518e+06	1.38299e+06	1.3673e+06	1.55725	0.000178484	0.000603361	sig	-	-	-	-
3-O-Methylgallate*	Phenolic acids	Phenolic acids	C8H8O5	1	3934-84-7	2.00926e+07	1.978e+07	2.91505e+07	335705	295409	333496	1.91355e+07	2.20354e+07	1.72371e+07	1.76548e+06	1.37052e+06	1.96859e+06	1.24544	1.76184e-05	0.000107211	sig	C05616	-	C05616	MetMap156
sn-glycero-3-phospho-(1'-sn-glycerol)	Others	Others	C6H15O8P	2	-	3.00059e+07	1.92176e+07	2.86526e+07	7.82729e+07	8.61882e+07	8.74937e+07	9.93287e+07	6.83275e+07	1.16615e+08	9.79123e+07	8.80252e+07	1.0998e+08	1.18284	0.000694313	0.00179014	sig	-	-	-	-
9(10)-EpOME	Lipids	Free fatty acids	C18H32O3	3	16833-56-0	32838.6	35469.3	28826	500356	761789	794950	816587	1.33621e+06	676739	550053	522784	531636	1.39927	0.00248222	0.00504976	sig	C14825	ko00591,ko01100	C14825	-
alpha-D-Galactosyl-(1->3)-1D-myo-inositol	Others	Saccharides	C12H22O11	1	3687-64-7	5.83457e+07	3.78725e+07	3.83866e+07	2.08488e+07	2.21571e+07	1.92434e+07	5.15314e+07	5.39191e+07	3.8212e+07	3.56992e+07	4.43186e+07	3.61229e+07	1.19538	0.0100288	0.0160159	sig	C01235	ko00052,ko01100	C01235	-
(10E,12Z,15Z)-9-oxooctadeca-10,12,15-trienoic acid	Lipids	Free fatty acids	C18H28O3	1	125559-74-2	131594	126178	87304.4	16173.1	15169.4	24020.4	43878.9	53741.4	68137	54713.1	37116.6	31661.7	1.55268	0.00028926	0.00089984	sig	-	-	-	-
Dodecanoic acid	Lipids	Free fatty acids	C12H24O2	3	143-07-7	317312	287772	221828	377601	569919	770019	526316	662985	657288	472414	526565	426460	1.26957	0.02338	0.0327497	sig	C02679	ko00061,ko01100,ko01110	C02679	-
Methyl 3-O-glucosyl-4-hydroxybenzoate	Phenolic acids	Phenolic acids	C14H18O9	1	155112-92-8	5.37105e+07	3.42423e+07	6.52622e+07	1.55498e+07	8.97488e+06	1.26633e+07	2.117e+07	2.04258e+07	3.82098e+07	5.08546e+07	5.11595e+07	5.58832e+07	1.54356	0.0021448	0.00449462	sig	-	-	-	-
Hydroxy-methoxy cinnamic acid*	Phenolic acids	Phenolic acids	C10H10O4	1	-	2.56541e+06	4.98184e+06	3.65738e+06	215676	148586	141384	1.33127e+06	1.00117e+06	1.4947e+06	3.74953e+06	3.543e+06	2.74296e+06	1.6211	0.000531165	0.0014387	sig	-	-	-	-
Ferulate*	Phenolic acids	Phenolic acids	C10H10O4	1	537-98-4	6.48964e+06	1.10619e+07	9.80695e+06	554233	389542	390336	3.67355e+06	2.88429e+06	4.27147e+06	1.2184e+07	9.74821e+06	7.62553e+06	1.58958	0.00034242	0.00102546	sig	C01494	ko00940,ko00996,ko01100,ko01110	C01494	MetMap165,MetMap166,MetMap168,MetMap170
1β-Hydroxy-2-oxopomolic acid	Terpenoids	Triterpene	C30H46O6	2	217466-37-0	162977	35739.2	111421	5.98815e+06	1.70705e+06	2.90546e+06	6.14029e+06	3.26886e+06	7.98943e+06	9.00873e+06	6.97551e+06	9.34487e+06	1.08267	0.00228978	0.0047079	sig	-	-	CM03162	MetMap175
Farrerol-5,7-di-O-glucoside	Flavonoids	Flavanones	C29H36O15	2	-	134772	222603	139531	732632	771874	710437	431571	438857	195652	22620.2	30116.4	37806.9	1.10201	1.55435e-05	9.86108e-05	sig	-	-	-	-
Oxyallobetulin*	Terpenoids	Triterpene	C30H48O3	1	-	8.13375e+06	6.60429e+06	6.21207e+06	3.60052e+07	3.96757e+07	4.38263e+07	7.89348e+07	5.90743e+07	5.55085e+07	5.50885e+07	4.4968e+07	4.97097e+07	1.21245	5.67335e-05	0.000251734	sig	-	-	-	-
Rumenic acid	Lipids	Free fatty acids	C18H32O2	2	2540-56-9	21390.8	16444.8	17884.9	59681.7	109230	133447	123241	178450	164602	167917	177265	131081	1.06269	0.000631048	0.00164999	sig	C04056	ko00591	C04056	-
Phenyl acetate	Others	Others	C8H8O2	3	122-79-2	284320	314642	394854	81054.2	85846.1	73860.4	81694.7	74128.7	103156	104646	140924	126846	1.56976	2.59244e-05	0.000142085	sig	C00548	-	C00548	-
Kobusone	Terpenoids	Sesquiterpenoids	C14H22O2	3	-	4377.86	2954.21	1286.99	5471.43	9406.79	6567.63	8879.79	8265.97	9207.39	6019.09	7140.42	7146.48	1.15762	0.00378658	0.00709625	sig	-	-	-	-
Resveratroloside*	Others	Stilbene	C20H22O8	1	38963-95-0	94263.7	82722.6	108460	2.81452e+06	3.22436e+06	3.01261e+06	842470	337429	519716	336176	390482	381915	1.71605	7.0735e-08	2.09719e-06	sig	-	-	-	-
1,14-Tetradecanedioic Acid	Lipids	Free fatty acids	C14H26O4	3	821-38-5	70385.7	74031.4	51753.4	129211	114099	117033	128498	145459	138444	102922	108684	91073.3	1.39304	8.53496e-05	0.000346353	sig	-	-	-	-
Didymin (Isosakuranetin-7-O-rutinoside)*	Flavonoids	Flavanones	C28H34O14	2	14259-47-3	5.25815e+06	6.7602e+06	4.02254e+06	473267	491445	448584	1.59401e+06	1.71769e+06	3.10194e+06	1.87044e+07	2.31119e+07	1.88345e+07	1.33289	7.68207e-07	1.11616e-05	sig	-	-	-	-
9,10-Dihydroxystearate	Lipids	Free fatty acids	C18H36O4	2	-	1.10923e+07	8.46307e+06	1.07285e+07	143591	105523	114969	58416.5	84690.6	32492.4	44335.9	69092.6	42034.2	1.17252	2.38241e-07	4.93118e-06	sig	C19622	ko00073	C19622	-
Alphitolic acid*	Terpenoids	Triterpene	C30H48O4	2	19533-92-7	4.1442e+06	4.45623e+06	2.88592e+06	2.75925e+07	4.68509e+07	4.72741e+07	7.92154e+07	9.52352e+07	6.44485e+07	4.3279e+07	3.52666e+07	4.08116e+07	1.28249	0.000103236	0.000398011	sig	C16912	-	C16912	-
Dambonitol	Others	Saccharides	C8H16O6	3	523-94-4	416124	290828	330137	1.03885e+06	825344	881366	1.01753e+06	862061	1.37854e+06	1.16313e+06	1.03041e+06	970485	1.16147	0.00125361	0.00291198	sig	-	-	-	-
Monobutyl phthalate	Phenolic acids	Phenolic acids	C12H14O4	1	131-70-4	369893	323512	330472	445157	433968	451762	468897	519045	500854	448468	497271	407856	1.13544	0.00111444	0.00262994	sig	-	-	-	-
(Z)-But-1-ene-1,2,4-tricarboxylate	Organic acids	Organic acids	C7H8O6	2	-	286827	300160	252464	123800	106435	101948	133048	106985	152419	148342	156718	149224	1.60462	1.14237e-05	8.10098e-05	sig	C04002	ko00300,ko01100,ko01110,ko01210,ko01230	C04002	-
Ethanolamine phosphate	Alkaloids	Alkaloids	C2H8NO4P	3	1071-23-4	1.05014e+06	720827	1.11639e+06	1.55937e+06	1.70795e+06	1.86175e+06	1.11943e+06	1.28223e+06	1.67835e+06	1.14997e+06	1.32167e+06	1.13505e+06	1.44065	0.0111147	0.0174123	sig	C00346	ko00563,ko00564,ko00600,ko01100	C00346	-
L-threo-3-Methylaspartate	Amino acids and derivatives	Amino acids and derivatives	C5H9NO4	3	6061-13-8	1.43738e+06	1.38079e+06	1.76186e+06	649860	734752	637000	667845	695714	1.38802e+06	1.25152e+06	1.39406e+06	937095	1.52075	0.0185597	0.0266779	sig	C03618	ko00630,ko00660,ko01100,ko01200	C03618	-
Quercetin*	Flavonoids	Flavonols	C15H10O7	1	117-39-5	49792.5	89863.4	109288	24761.6	29194.9	25687.3	31851.5	31197.9	25951.5	44259.1	38958.9	52405.4	1.53419	0.00800167	0.0132705	sig	C00389	ko00941,ko00944,ko01100,ko01110	C00389	-
Ethyl (10Z,13Z)-hexadeca-10,13-dienoate	Others	Others	C18H32O2	1	-	55347	45791.9	47554.1	187303	310088	353975	334399	506841	483758	476145	511017	411783	1.07157	0.000255112	0.00081202	sig	-	-	-	-
2,4-Dihydroxy-6-methoxyacetophenone	Others	Ketone compounds	C9H10O4	1	3602-54-8	690742	255447	567500	33847.2	13884.1	21285.3	39888.2	33544	46676.2	92603.4	85683	62168	1.64493	0.00219424	0.00456211	sig	-	-	-	-
[(2R)-2-hydroxy-3-phosphonooxypropyl](Z)-hexadec-9-enoate	Lipids	Glycerol ester	C19H37O7P	1	-	2.50634e+06	2.84156e+06	1.90536e+06	378633	342985	416599	444979	511311	793628	981749	953084	1.08842e+06	1.69111	4.38479e-05	0.000208011	sig	-	-	-	-
3,23-Dihydroxyolean-12-en-28-oic acid (Hederagenin)	Terpenoids	Triterpene	C30H48O4	1	465-99-6	13508.5	15368.3	11668.6	43556.1	58881.4	58999	72350.8	70870.6	56631.4	69760.4	60748.4	72947.2	1.20003	3.93667e-05	0.000192377	sig	-	-	-	-
Luteolin 5-O-p-coumaroyl rhamnoside*	Flavonoids	Flavones	C30H26O12	1	-	1.76943e+07	9.11615e+06	1.56716e+07	57140.5	37087.8	34940.7	738798	679628	1.72759e+06	1.87173e+07	1.97386e+07	1.3548e+07	1.62864	0.000104657	0.000401817	sig	-	-	CM00169	MetMap105
DL-2-hydroxystearic acid*	Lipids	Free fatty acids	C18H36O3	3	629-22-1	11830.4	9304.89	12774.7	74287.7	99721.4	89031.1	86227	85719	106728	92346.3	70784.1	77048.2	1.37714	3.54624e-05	0.000178953	sig	-	-	-	-
Octadecanedioic acid	Lipids	Free fatty acids	C18H34O4	1	871-70-5	47944.7	39409.7	69879.9	22035.9	27021.4	29067.7	29326.1	25952.4	23704.2	45033	42133.9	54614.4	1.42429	0.0108783	0.0171205	sig	-	-	-	-
Kaempferol-3-O-(4''-O-p-Coumaroyl)rhamnoside*	Flavonoids	Flavonols	C30H26O12	1	-	1.5421e+07	7.86906e+06	1.29836e+07	44802.2	207185	189017	601725	525995	1.31385e+06	1.36934e+07	1.4848e+07	1.06219e+07	1.61039	0.000110339	0.000419461	sig	-	-	-	-
Cetostearic acid	Lipids	Free fatty acids	C16H32O2	3	-	1.36605e+06	1.47473e+06	1.1199e+06	9.96643e+06	1.66948e+07	1.42025e+07	1.50952e+07	1.50217e+07	1.46604e+07	1.61974e+07	1.44163e+07	1.34927e+07	1.31794	4.31647e-05	0.000205824	sig	-	-	-	-
Feruloylferuloyltartaric acid	Phenolic acids	Phenolic acids	C24H22O12	3	-	62199.1	52148.2	43955.4	677405	544862	472623	454645	317716	1.0051e+06	819432	903975	848308	1.16163	0.00540541	0.00962376	sig	-	-	CM02748	MetMap165,MetMap167
Fumarate*	Organic acids	Organic acids	C4H4O4	2	110-17-8	6.05459e+06	5.21151e+06	2.66119e+06	9.48931e+06	1.01e+07	9.78368e+06	3.71998e+06	4.41619e+06	3.57005e+06	4.2328e+06	3.6463e+06	3.82676e+06	1.18227	0.000142354	0.000512558	sig	C00122	ko00020,ko00190,ko00220,ko00250,ko00350,ko00360,ko00620,ko00650,ko00760,ko01100,ko01110,ko01200	C00122	-
vitelignin A	Lignans and Coumarins	Lignans	C20H16O8	2	-	3.77794e+06	3.5155e+06	4.00172e+06	801322	1.02883e+06	1.32075e+06	4.42731e+06	5.62061e+06	4.06363e+06	4.84524e+06	4.89183e+06	4.76798e+06	1.24281	2.05149e-05	0.000120004	sig	-	-	-	-
Oxalate	Organic acids	Organic acids	C2H2O4	3	144-62-7	106020	70626.6	41194	138885	157131	121372	57865.9	72407.6	59123	61370	44957.6	47001.9	1.11235	0.00230808	0.00474289	sig	C00209	ko00230,ko00630,ko01100	C00209	-
Citreorosein	Quinones	Anthraquinone	C15H10O6	2	481-73-2	297212	454779	474721	79991.9	58166.3	93906	280678	421293	191762	129957	254347	106538	1.29854	0.00671655	0.0115207	sig	C17810	-	C17810	-
1,2,4,5,8-pentahydroxy-6-methylanthracene-9,10-dione*	Flavonoids	Other Flavonoids	C15H10O7	1	-	53200.6	93991.9	119540	30263.6	32952.9	31878.1	41645.3	43811.7	44854.6	55456.1	64487.9	61564.6	1.59532	0.015647	0.023014	sig	-	-	-	-
23-hydroxyursolic acid*	Terpenoids	Triterpene	C30H48O4	2	94414-19-4	9.74264e+06	1.06188e+07	5.95898e+06	1.91836e+07	3.28985e+07	3.14216e+07	5.7126e+07	6.18602e+07	4.75741e+07	3.44746e+07	3.01359e+07	3.23592e+07	1.08197	5.01149e-05	0.000228372	sig	-	-	CM03166	MetMap175
Sedoheptulose	Others	Saccharides	C7H14O7	1	3019-74-7	988802	825388	1.2778e+06	2.317e+06	2.43507e+06	2.69701e+06	3.94387e+06	4.04512e+06	4.48833e+06	2.75322e+06	2.881e+06	2.66196e+06	1.10287	8.85008e-07	1.20995e-05	sig	C02076	ko00030,ko01100	C02076	-
Succinate semialdehyde	Organic acids	Organic acids	C4H6O3	3	692-29-5	35416.4	44429.4	22330.1	70084.3	66052.2	76153.8	33079	54249.6	37510.2	37531.6	37592.9	31839.6	1.42097	0.00225421	0.00465283	sig	C00232	ko00250,ko00350,ko00650,ko00750,ko00760,ko01100,ko01200	C00232	-
myo-Inositol	Others	Saccharides	C6H12O6	1	87-89-8	5.97761e+06	6.72606e+06	8.96485e+06	3.77005e+06	3.9026e+06	3.65515e+06	4.95552e+06	3.72391e+06	6.02539e+06	9.18157e+06	8.70353e+06	7.92465e+06	1.3972	0.0015757	0.00349997	sig	C00137	ko00052,ko00053,ko00562,ko01100,ko01110,ko01250,ko02010,ko04070	C00137	-
3-Dehydroshikimate	Organic acids	Organic acids	C7H8O5	3	2922-42-1	1.49528e+06	1.5538e+06	1.60087e+06	782767	1.00069e+06	960331	1.46117e+06	1.57821e+06	1.03357e+06	1.13398e+06	923803	994940	1.13207	0.00511094	0.00918334	sig	C02637	ko00400,ko00999,ko01100,ko01110,ko01230,ko01240	C02637	-
Melezitose	Others	Saccharides	C18H32O16	1	597-12-6	1.09998e+06	716864	500769	4.15515e+06	5.68233e+06	1.85341e+06	808001	579736	1.14628e+06	882974	1.51608e+06	1.0388e+06	1.27637	0.0140558	0.0210495	sig	C08243	-	C08243	-
Vicianose	Others	Saccharides	C11H20O10	3	14116-69-9	621926	614014	574043	282465	246317	301205	268160	237728	301537	344161	373996	345351	1.5366	8.47502e-07	1.18175e-05	sig	C01625	-	C01625	-
Malic acid-1-O-diglucoside	Organic acids	Organic acids	C16H26O15	2	-	232797	177284	149171	440792	273452	448772	204084	187651	189910	260239	254924	214076	1.2696	0.0072256	0.0122577	sig	-	-	-	-
L-Ascorbic acid-2-glucoside	Others	Vitamin	C12H18O11	2	129499-78-1	1.08053e+07	8.62785e+06	1.12586e+07	4.43669e+06	4.03279e+06	4.72023e+06	7.22106e+06	6.93097e+06	6.61018e+06	7.82988e+06	7.70133e+06	8.46089e+06	1.69091	0.000106767	0.000408226	sig	C18339	-	C18339	-
Methanesulfonic acid	Organic acids	Organic acids	CH4O3S	3	75-75-2	277956	201370	236754	85599.1	101396	112470	160319	159424	102330	92093.7	93695.2	81411.3	1.09465	0.00045634	0.00127989	sig	C11145	ko00920,ko01100	C11145	-
(6Z,9Z,12Z)-Octadecatrienoic acid*	Lipids	Free fatty acids	C18H30O2	2	506-26-3	5.42911e+07	5.6911e+07	5.56314e+07	1.05821e+08	1.60205e+08	1.59005e+08	1.40965e+08	1.72923e+08	2.08291e+08	1.95808e+08	1.86217e+08	1.80077e+08	1.03899	0.000492998	0.001352	sig	C06426	ko00591,ko01040,ko01100	C06426	-
9(S)-HPODE	Lipids	Free fatty acids	C18H32O4	3	5502-91-0	89235.3	58148.1	55153.7	276114	304887	286563	277433	370900	156194	165301	145144	184111	1.56675	0.00439798	0.00809436	sig	C14827	ko00591,ko01100	C14827	-
Kaempferol-3,7-O-diglucoside	Flavonoids	Flavonols	C27H30O16	3	25615-14-9	214321	267281	183560	51618.8	74613.7	50498.1	137712	198491	163532	250350	263676	276703	1.46904	9.88371e-05	0.000383354	sig	-	-	CM00494	MetMap113,MetMap114
4-tert-Octylphenol	Others	Others	C14H22O	3	140-66-9	27845.8	30135.4	25781.1	42308.3	65456.4	47583	53659.8	60749	63229.4	63101.7	57376.1	48518.1	1.11238	0.0036992	0.00696773	sig	C14205	-	C14205	-
Quercetin 7-O-p-coumaroyl rhamnoside	Flavonoids	Flavonols	C30H26O13	2	-	9.22103e+06	1.25948e+07	6.00443e+06	5.26709e+07	5.8965e+07	5.02732e+07	2.48399e+07	2.76398e+07	1.02458e+07	4.51754e+06	4.32402e+06	3.97107e+06	1.3913	1.50402e-05	9.6853e-05	sig	-	-	-	-
Eriodictyol	Flavonoids	Flavanones	C15H12O6	1	552-58-9	6.88888e+06	1.12497e+07	8.03739e+06	378056	361068	359389	444687	467321	244129	772225	573499	727441	1.4906	3.74287e-05	0.000186389	sig	C05631	ko00941,ko01100,ko01110	C05631	-
Tribuloside	Flavonoids	Flavonols	C30H26O13	1	20316-62-5	2.89372e+06	4.00963e+06	1.45962e+06	7.92232e+06	9.17103e+06	8.95718e+06	1.65089e+07	2.10068e+07	5.97181e+06	1.8521e+06	2.52126e+06	1.66577e+06	1.21161	0.0149571	0.0222286	sig	C17140	-	C17140	MetMap113
Poncirin*	Flavonoids	Flavanones	C28H34O14	2	14941-08-3	3.69956e+06	5.13194e+06	2.37494e+06	1.04804e+07	1.26789e+07	1.15725e+07	2.14833e+07	2.72704e+07	7.73314e+06	2.33649e+06	3.29673e+06	1.99523e+06	1.19825	0.0146854	0.0218864	sig	C09830	-	C09830	-
methyl 3,5-dihydroxy-4-((3,4,5-trihydroxy-6-((sulfooxy)methyl)tetrahydro-2H-pyran-2-yl)oxy)benzoate*	Phenolic acids	Phenolic acids	C14H18O13S	1	-	2.28439e+07	2.09254e+07	4.80448e+07	1.01277e+06	1.06818e+06	1.11209e+06	2.04613e+06	2.50439e+06	2.16128e+06	598584	574692	715062	1.19309	0.00304259	0.00595189	sig	-	-	-	-
12(13)-EpOME	Lipids	Free fatty acids	C18H32O3	3	6799-85-5	58799.1	61974.6	54926.5	402487	575738	545050	1.10267e+06	2.20069e+06	869188	357509	312774	334389	1.30307	0.00949081	0.0152885	sig	C14826	ko00591,ko01100	C14826	-
2,3,6-Trihydroxyurs-12-en-28-oic acid (Madasiatic acid)*	Terpenoids	Triterpene	C30H48O5	2	26532-66-1	3.09879e+07	3.48199e+07	2.85119e+07	6.45676e+07	8.01949e+07	7.41058e+07	1.00111e+08	1.00285e+08	9.67339e+07	9.41536e+07	8.57908e+07	9.4257e+07	1.09811	7.66322e-07	1.11616e-05	sig	-	-	-	-
9,10,18-Trihydroxystearate	Lipids	Free fatty acids	C18H36O5	3	496-86-6	18041.2	13925.5	35591.8	8572.51	12557.4	14665.7	12064.6	6779.51	17197.6	41904.4	26261	30922.3	1.00215	0.0274439	0.037743	sig	C19621	ko00073	C19621	-
2,3-Dihydroxyurs-12,18-dien-28-oic acid*	Terpenoids	Triterpene	C30H46O4	3	-	72281	49463.4	34023	226590	325760	357429	557039	657164	485675	634375	507713	649291	1.02239	2.98025e-05	0.000157291	sig	-	-	-	-
2,3-Dihydroxy-5(6),12(13)-diene-ursolic acid*	Terpenoids	Triterpene	C30H46O4	3	-	56588.5	43127.1	30385.8	240840	347622	372436	569201	676139	535039	672303	561454	679930	1.05531	7.36079e-06	5.81487e-05	sig	-	-	-	-
7,8-Dihydro-Buddlenol B	Lignans and Coumarins	Lignans	C31H38O11	1	-	443355	402285	493323	3.62981e+06	3.41966e+06	4.13711e+06	4.80957e+06	3.92279e+06	3.1868e+06	7.34513e+06	7.03033e+06	9.76142e+06	1.05492	4.28092e-05	0.000204655	sig	-	-	-	-
9,10,13-TriHOME	Lipids	Free fatty acids	C18H34O5	1	29907-57-1	1.18744e+06	1.12815e+06	770368	5.58643e+06	4.82136e+06	5.28718e+06	4.68017e+06	6.18163e+06	7.62974e+06	4.63718e+06	6.03068e+06	5.37379e+06	1.316	0.000298945	0.00091764	sig	C14835	ko00591	C14835	-
salaspermic acid*	Terpenoids	Triterpene	C30H48O4	2	71247-78-4	3.98277e+06	3.92632e+06	2.64859e+06	2.59777e+07	4.34804e+07	4.42369e+07	8.28511e+07	9.6163e+07	6.54321e+07	4.33341e+07	3.70935e+07	4.16697e+07	1.25024	6.41312e-05	0.000276608	sig	-	-	-	-
2-Hydroxyursolic acid*	Terpenoids	Triterpene	C30H48O4	2	-	4.16067e+06	4.29629e+06	2.94397e+06	2.8643e+07	4.75096e+07	4.75059e+07	8.26479e+07	9.87209e+07	6.44641e+07	4.24878e+07	3.60517e+07	3.92232e+07	1.2914	0.000120469	0.000449033	sig	-	-	CM03150	MetMap175
23-Hydroxy-3-oxoolean-12-en-28-oic acid (Hederagonic acid)	Terpenoids	Triterpene	C30H46O4	3	466-01-3	13006.5	17903.4	8062.08	138364	169450	148650	382519	339228	222436	278744	223385	265260	1.15987	0.000168591	0.000575166	sig	-	-	-	-
Rhamnetin	Flavonoids	Flavonols	C16H12O7	1	90-19-7	1.3418e+07	2.02751e+07	9.53834e+06	47578.2	22836.3	20784.7	14920.9	293213	10982.3	28783.9	14920.9	12212.8	1.23249	0.000384263	0.0011175	sig	C10176	-	C10176	MetMap117
2-oxo-5-pentyloxolane-3-carboxylic acid	Organic acids	Organic acids	C10H16O4	2	-	28171.6	44436.9	28651.8	162702	117767	118187	79688.4	99702.7	102533	40281.1	43850.6	33494.5	1.6186	0.000125268	0.000462269	sig	-	-	-	-
Syringoyl-D-Glucose	Phenolic acids	Phenolic acids	C15H20O10	2	-	1.38302e+06	1.83482e+06	1.8034e+06	13199.6	15078.3	17115.1	198032	190407	144001	43348.6	32130	47555.8	1.46401	5.57599e-07	8.9433e-06	sig	-	-	CM02539	MetMap156
Tricetin 7-O-glucuronide*	Flavonoids	Flavones	C21H18O13	1	-	1.87232e+07	2.40366e+07	2.31305e+07	696433	674679	926447	1.93434e+06	2.24204e+06	1.67011e+06	2.99611e+06	2.54263e+06	2.93688e+06	1.67923	2.37627e-07	4.93118e-06	sig	-	-	-	-
Rubiatriol	Terpenoids	Triterpene	C30H50O3	2	107694-02-0	639127	464225	470879	2.95787e+06	2.68726e+06	3.03072e+06	5.98352e+06	3.80111e+06	4.6263e+06	3.55756e+06	3.20616e+06	3.04608e+06	1.23776	0.000129437	0.000473878	sig	-	-	-	-
3,23-Dihydroxylup-20(29)-en-28-oic acid (23-Hydroxybetulinic acid)	Terpenoids	Triterpene	C30H48O4	3	161984-22-1	22419	12071.2	7758.83	47968.3	61215.6	59180.6	25693.6	23056.6	23112.2	21379.5	22280	29515.3	1.56445	9.47504e-05	0.000373458	sig	-	-	-	-
Norartocarpetin	Flavonoids	Flavones	C15H10O6	2	520-30-9	9.89014e+06	1.49968e+07	1.47881e+07	2.41207e+06	2.14939e+06	2.35067e+06	8.14194e+06	1.20785e+07	5.27866e+06	3.17379e+06	6.90711e+06	2.85048e+06	1.29137	0.00310242	0.00604805	sig	-	-	-	-
Cis-Coutaric acid	Phenolic acids	Phenolic acids	C13H12O8	1	67920-37-0	9.86506e+06	1.16165e+07	1.04146e+07	112462	102782	104159	1.01515e+06	660869	1.75289e+06	5.94735e+06	6.77663e+06	5.93926e+06	1.70483	5.86665e-08	1.84203e-06	sig	-	-	CM02636	MetMap166,MetMap167,MetMap170
Cordianol B*	Terpenoids	Triterpene	C30H48O5	2	-	3.10023e+07	3.55036e+07	2.90459e+07	6.34797e+07	7.93902e+07	7.44551e+07	9.3964e+07	9.01791e+07	8.9327e+07	8.69442e+07	8.21234e+07	8.16227e+07	1.17042	1.60043e-06	1.91278e-05	sig	-	-	-	-
Glutathione disulfide	Amino acids and derivatives	Amino acids and derivatives	C20H32N6O12S2	3	27025-41-8	1.73974e+06	1.23581e+06	2.27489e+06	286772	201661	249636	306640	217928	461107	498742	663163	554691	1.62827	0.000458308	0.00128444	sig	C00127	ko00480,ko01100,ko01240	C00127	-
2,3-di-sec-butylphenol	Others	Alcohol compounds	C14H22O	2	-	330562	290205	246724	507926	648957	608476	664821	635702	674170	658263	590125	618432	1.23646	3.66652e-05	0.000183079	sig	-	-	-	-
2,6-Di-tert-butylphenol	Others	Others	C14H22O	1	128-39-2	5.22323e+06	4.45024e+06	3.78409e+06	8.88325e+06	1.14901e+07	1.08263e+07	1.14696e+07	1.1311e+07	1.21415e+07	1.20233e+07	1.09471e+07	1.09355e+07	1.23098	2.17431e-05	0.000125285	sig	-	-	-	-
Irone	Terpenoids	Monoterpenoids	C14H22O	2	-	5.01869e+06	4.28125e+06	3.86772e+06	8.4298e+06	1.09545e+07	9.98783e+06	1.11826e+07	1.07327e+07	1.15017e+07	1.1253e+07	1.02895e+07	1.0793e+07	1.2146	1.52074e-05	9.74798e-05	sig	-	-	-	-
2-Hydroxybiphenyl	Phenolic acids	Phenolic acids	C12H10O	3	90-43-7	6970.96	10725.6	9435.49	14689.5	12990.4	16816.7	15257.5	12407.7	17202.3	14471.2	11706.7	11966.9	1.29405	0.019879	0.028295	sig	C02499	-	C02499	-
2-(3-Hydroxyphenyl)ethanol 1'-glucoside	Others	Others	C14H20O7	2	-	9.04043e+06	1.03486e+07	7.9432e+06	199240	193410	240281	337514	137259	669991	3.64665e+06	3.64362e+06	3.2997e+06	1.63917	3.67034e-07	6.64401e-06	sig	-	-	-	-
Ursolic acid*	Terpenoids	Triterpene	C30H48O3	1	77-52-1	3.04088e+06	2.51579e+06	2.49725e+06	1.54929e+07	1.57682e+07	1.8429e+07	3.47793e+07	2.3636e+07	2.44474e+07	2.26773e+07	2.02781e+07	2.02193e+07	1.20879	9.48674e-05	0.000373522	sig	C08988	-	C08988	MetMap175
(2R,3S)-3-Isopropylmalate	Organic acids	Organic acids	C7H12O5	3	921-28-8	422778	389477	803607	101838	104976	88587.3	51873.8	82023.6	44337.5	54697	62719.7	81536.4	1.08728	0.00241512	0.00494366	sig	C04411	ko00290,ko01100,ko01110,ko01210,ko01230	C04411	-
Uridine	Nucleotides and derivatives	Nucleotides and derivatives	C9H12N2O6	1	58-96-8	1.79129e+06	1.6285e+06	2.27717e+06	830459	961729	873849	794164	1.07459e+06	646895	1.55873e+06	1.61491e+06	1.6675e+06	1.42547	0.000455668	0.00127898	sig	C00299	ko00240,ko01100,ko01232,ko02010	C00299	-
1-(((2-(dimethylamino)ethoxy)(hydroxy)phosphoryl)oxy)-3-hydroxypropan-2-yl (9Z,12Z,15E)-octadeca-9,12,15-trienoate	Lipids	LPE	C25H46NO7P	2	-	1.56919e+06	1.59677e+06	326144	120864	163473	134958	103861	153349	176896	94741.7	89215.9	94564.4	1.07486	0.0180759	0.0260997	sig	-	-	-	-
Methylgallic Acid 3-(6''-Sulfate)Glucoside*	Phenolic acids	Phenolic acids	C14H18O13S	1	-	2.38841e+07	2.28461e+07	5.37278e+07	1.02641e+06	1.1397e+06	1.1299e+06	2.30128e+06	2.85867e+06	1.8131e+06	548450	590155	746858	1.17858	0.00429622	0.00793098	sig	-	-	-	-
Quercetin 5-O-p-coumaroyl rhamnoside	Flavonoids	Flavonols	C30H26O13	2	-	8.36149e+06	1.08696e+07	5.10438e+06	4.68694e+07	5.19051e+07	4.69373e+07	2.20632e+07	2.48767e+07	9.19286e+06	3.81376e+06	3.84147e+06	3.62188e+06	1.3996	9.99639e-06	7.33378e-05	sig	-	-	-	-
Caffeate	Phenolic acids	Phenolic acids	C9H8O4	1	331-39-5	9.35189e+06	1.35024e+07	1.32245e+07	3.94996e+06	2.94857e+06	3.23284e+06	1.45462e+07	1.49213e+07	1.29334e+07	2.30999e+07	1.76354e+07	2.30255e+07	1.20993	3.94101e-05	0.000192377	sig	C01197	ko00940,ko00996,ko01100,ko01110	C01197	MetMap166,MetMap168,MetMap170
3-Deoxy-D-glycero-D-galacto-non-2-ulopyranosonate	Lipids	Free fatty acids	C9H16O9	1	153666-19-4	2.79883e+06	3.13538e+06	3.55394e+06	1.50729e+06	1.84508e+06	1.64038e+06	4.25331e+06	4.49285e+06	3.94448e+06	3.51098e+06	3.23232e+06	3.07889e+06	1.02194	2.23736e-05	0.000127704	sig	C20934	ko00520,ko01100,ko01250	C20934	-
Tricetin 3'-glucuronide*	Flavonoids	Flavones	C21H18O13	1	-	2.37783e+07	2.72141e+07	2.58528e+07	769548	742641	872499	2.54025e+06	3.1207e+06	1.31599e+06	3.23308e+06	3.1141e+06	3.53894e+06	1.66864	3.61696e-09	2.41386e-07	sig	-	-	CM01071	MetMap120
5-Glucosyloxy-2-Hydroxybenzoic acid methyl ester	Phenolic acids	Phenolic acids	C14H18O9	1	-	6.00952e+07	3.43887e+07	6.7589e+07	1.7406e+07	9.53954e+06	1.26909e+07	2.31728e+07	2.28721e+07	4.13416e+07	5.74949e+07	5.36332e+07	5.80463e+07	1.52621	0.0026217	0.00526471	sig	-	-	CM02422	MetMap159
9,10,11-Trihydroxy-12-octadecenoic acid	Lipids	Free fatty acids	C18H34O5	1	61911-67-9	78311.2	77301	46918.7	282510	212554	248372	240115	352478	354385	198620	291025	248041	1.29047	0.000784564	0.00196406	sig	-	-	-	-
3-(((2-(dimethylamino)ethoxy)(hydroxy)phosphoryl)oxy)-2-hydroxypropyl (9Z,12Z,15E)-octadeca-9,12,15-trienoate	Lipids	LPE	C25H46NO7P	1	-	1.4889e+06	1.64503e+06	392619	127452	180123	161074	126814	169528	175876	101254	97827.4	113758	1.08817	0.0130419	0.0197549	sig	-	-	-	-
Morolic acid*	Terpenoids	Triterpene	C30H48O3	1	559-68-2	3.04968e+06	2.40509e+06	2.48757e+06	1.43181e+07	1.48094e+07	1.79139e+07	3.33415e+07	2.22544e+07	2.4341e+07	2.17968e+07	2.00336e+07	2.0415e+07	1.18497	8.58985e-05	0.000347819	sig	-	-	-	-
2',3',4',5,7-pentahydroxyflavone*	Flavonoids	Flavones	C15H10O7	1	-	52538.4	84286.8	95167.2	26948.8	38441.3	49952.4	34710.8	54850	37717.6	63914	57700.3	51641	1.35513	0.0338147	0.0451486	sig	-	-	-	-
Artocarpanone	Flavonoids	Flavanones	C16H14O6	2	-	63976.8	96091.4	127906	32944.8	34752	38441.2	45506.1	43422.9	47984.3	88832.3	77912.2	70663.2	1.59549	0.00691588	0.0118189	sig	-	-	-	-
2,3-dihydroxy-4-methoxybenzoic acid*	Phenolic acids	Phenolic acids	C8H8O5	1	-	1.78544e+07	1.79471e+07	2.62487e+07	283473	297715	238825	1.65627e+07	1.86569e+07	1.52919e+07	1.52928e+06	1.15758e+06	1.6413e+06	1.25058	1.56133e-05	9.88839e-05	sig	-	-	-	-
1,6-anhydro-β-D-glucose	Others	Saccharides	C6H10O5	1	498-07-7	219636	242463	176927	355189	405383	462734	307922	328097	360717	308303	357835	323881	1.52778	0.00134281	0.00307052	sig	-	-	-	-
5-Acetamidopentanoate	Organic acids	Organic acids	C7H13NO3	3	1072-10-2	246463	142025	96905.1	32570.1	34493.6	28330	29544.4	24470.9	16497.4	31121	27260.8	21358.8	1.16386	0.00582206	0.0102231	sig	C03087	ko00310,ko01100	C03087	-
2-Decenedioic acid	Lipids	Free fatty acids	C10H16O4	1	37443-67-7	54366.5	45333.1	66171.2	269316	228651	194739	140823	129046	174972	42029.4	42802.3	59571.3	1.53232	3.22857e-05	0.000167533	sig	-	-	-	-
4,4'-Dihydroxybibenzyl	Phenolic acids	Phenolic acids	C14H14O2	1	6052-84-2	5534.77	5719.75	5749.51	207863	196705	184698	13479.7	11708.4	13124.8	9683	10005.9	10428.9	1.60936	3.38375e-10	4.95566e-08	sig	C14341	-	C14341	-
16,23:16,30-Diepoxydammar-24-ene-3,20-diol (Jujubogenin)*	Terpenoids	Triterpene	C30H48O4	2	54815-36-0	1.1137e+07	1.14112e+07	8.95279e+06	5.96109e+07	6.85494e+07	6.88027e+07	8.75501e+07	9.31792e+07	7.80827e+07	9.1939e+07	8.90756e+07	9.31091e+07	1.2042	1.13144e-07	3.01583e-06	sig	-	-	-	-
3,19-Dihydroxyurs-12-en-28-oic acid (Pomolic acid)*	Terpenoids	Triterpene	C30H48O4	2	13849-91-7	1.11776e+07	1.14806e+07	8.85353e+06	6.53175e+07	7.61183e+07	7.61799e+07	9.643e+07	1.02627e+08	8.4365e+07	9.79719e+07	9.62926e+07	1.04241e+08	1.21892	3.12491e-07	5.93733e-06	sig	-	-	-	-
Kaempferol-3-O-galactoside	Flavonoids	Flavonols	C21H20O11	3	23627-87-4	2.80805e+07	4.18188e+07	2.47724e+07	3.19593e+06	3.83546e+06	3.35062e+06	6.00065e+06	6.28274e+06	8.71307e+06	3.22514e+06	3.97638e+06	8.75666e+06	1.43145	0.000293697	0.000909061	sig	C12626	ko00944,ko01110	C12626	MetMap113
3-Ureidopropionate	Amino acids and derivatives	Amino acids and derivatives	C4H8N2O3	1	462-88-4	2.75209e+06	1.38212e+06	1.09304e+06	594117	225469	353957	203505	120048	386844	290209	339236	177187	1.03748	0.0105447	0.016703	sig	C02642	ko00240,ko00410,ko00770,ko01100	C02642	-
1,5-Anhydro-D-glucitol	Others	Saccharides	C6H12O5	3	154-58-5	150114	255911	223396	298933	317119	338809	263724	234257	327784	235599	230525	234593	1.32633	0.0327248	0.0439454	sig	C07326	-	C07326	-
(4r,5s,8s,9r,10r)-4-(3,4-dihydroxyphenyl)-8,9,10-trihydroxy-1,6-dioxaspiro[4.5]decan-2-one	Others	Others	C14H16O8	2	-	4.65799e+07	5.53765e+07	6.29332e+07	287141	219505	211371	1.59418e+06	1.11049e+06	466350	39305.4	34123.1	41466.7	1.00986	3.69731e-07	6.64401e-06	sig	-	-	-	-
Hexadecanedioate	Lipids	Free fatty acids	C16H30O4	1	505-54-4	149731	124788	139499	295374	271677	272722	184260	189658	204226	239118	191215	180416	1.58835	0.000121383	0.000450625	sig	C19615	ko00073,ko01100	C19615	-
Persicoside*	Flavonoids	Flavanones	C23H26O11	1	28978-03-2	1.24949e+07	4.2726e+06	2.28859e+07	601345	813288	591563	3.53441e+06	1.82894e+06	7.17593e+06	2.14057e+07	2.00683e+07	2.3528e+07	1.45043	0.0033066	0.00638491	sig	-	-	-	-
7-methyl-3H-2-benzofuran-1-one	Others	Lactones	C9H8O2	2	-	8.51242e+06	8.06247e+06	7.69176e+06	15401	30740	12872.5	52518	28035.8	37008.4	16501.6	21724.3	18633.3	1.37557	6.96918e-11	1.6138e-08	sig	-	-	-	-
myo-Inositol 5-phosphate*	Others	Saccharides	C6H13O9P	1	-	1.1638e+07	7.05734e+06	8.31329e+06	1.75841e+07	2.71908e+07	2.55212e+07	1.4872e+07	1.22846e+07	2.03107e+07	2.32646e+07	2.6152e+07	2.42659e+07	1.11065	0.00222132	0.00460033	sig	C06155	-	C06155	-
2-Deoxy-D-ribose 1-phosphate*	Nucleotides and derivatives	Nucleotides and derivatives	C5H11O7P	3	17210-42-3	732511	586682	657888	1.2384e+06	1.29853e+06	1.33419e+06	1.03757e+06	774198	1.13057e+06	1.0689e+06	1.09021e+06	1.2246e+06	1.38872	0.000686111	0.00177393	sig	C00672	ko00030,ko00240,ko01100	C00672	-
3-Dehydroshikimic Acid 5-(3-Vanilloyl)Gallate	Phenolic acids	Phenolic acids	C22H18O12	1	-	3.51447e+06	1.58655e+06	1.0798e+07	432652	407889	496273	5.4844e+06	3.92196e+06	7.39023e+06	1.70806e+07	1.47833e+07	2.32155e+07	1.1181	0.00108688	0.00257803	sig	-	-	-	-
5,7-Dihydroxycoumarin	Lignans and Coumarins	Coumarins	C9H6O4	1	2732-18-5	218665	209786	224457	985193	943512	935431	1.72703e+06	1.85964e+06	1.38072e+06	1.12673e+06	992577	1.14315e+06	1.21983	7.39729e-06	5.81889e-05	sig	-	-	-	-
D-Ribulose 5-phosphate	Others	Saccharides	C5H11O8P	3	4151-19-3	726625	642146	630282	1.31959e+06	1.28254e+06	1.44492e+06	1.00122e+06	1.0362e+06	1.00427e+06	1.01716e+06	1.00331e+06	963485	1.68202	2.21484e-06	2.36484e-05	sig	C00199	ko00030,ko00040,ko00710,ko00740,ko01100,ko01110,ko01200,ko01230,ko01240,ko01250	C00199	-
4,5,8-Trihydroxy-α-tetralone-5-O-glucoside	Quinones	Naphthol	C16H20O9	1	-	1.80934e+06	1.8183e+06	2.02231e+06	6.16114e+06	6.82863e+06	7.4883e+06	1.63656e+06	860447	4.22333e+06	2.35357e+06	2.15808e+06	2.23725e+06	1.14645	0.000566423	0.00151633	sig	-	-	-	-
9,12,13-Trihydroxy-10-octadecenoic acid	Lipids	Free fatty acids	C18H34O5	1	-	1.72557e+06	1.56011e+06	1.19793e+06	9.12122e+06	7.42638e+06	7.91005e+06	7.10674e+06	9.73125e+06	1.21947e+07	7.1664e+06	9.65647e+06	8.76571e+06	1.30611	0.000589077	0.00156454	sig	-	-	-	-
Hesperetin-5-O-glucoside	Flavonoids	Flavanones	C22H24O11	3	69651-80-5	5.2334e+06	3.09956e+06	3.41019e+06	7.41086e+06	8.21883e+06	7.62073e+06	4.09891e+06	3.64104e+06	3.67071e+06	7.24053e+06	5.08291e+06	5.73794e+06	1.08332	0.00113042	0.00266256	sig	-	-	-	-
Vanillate	Phenolic acids	Phenolic acids	C8H8O4	1	121-34-6	2.3591e+06	3.91845e+06	3.07597e+06	62839	42346	44035.4	391542	604990	1.26705e+06	1.81325e+06	1.39166e+06	2.11156e+06	1.66289	0.000298462	0.000916917	sig	C06672	-	C06672	MetMap157,MetMap161
Hyperin*	Flavonoids	Flavonols	C21H20O12	1	482-36-0	3.52862e+06	2.81299e+06	3.10296e+06	7.05488e+06	5.80579e+06	6.69145e+06	2.84183e+06	2.95475e+06	2.37503e+06	5.17844e+06	4.80768e+06	4.16229e+06	1.03001	3.83734e-05	0.000189061	sig	C10073	-	C10073	-
Quercetin-4'-O-glucoside (Spiraeoside)*	Flavonoids	Flavonols	C21H20O12	1	20229-56-5	3.63686e+06	2.86074e+06	2.86649e+06	6.68505e+06	8.20365e+06	7.91212e+06	3.21896e+06	2.98584e+06	3.26653e+06	4.76017e+06	5.57099e+06	3.98454e+06	1.27224	5.75322e-05	0.000254668	sig	-	-	CM00567	MetMap116
Xanthurenic acid	Alkaloids	Quinoline alkaloids	C10H7NO4	3	59-00-7	968345	869978	600093	164283	129816	168899	267760	162994	260288	724480	466556	662178	1.62745	0.0004295	0.00122032	sig	C02470	ko00380	C02470	-
3,13,15-Trihydroxyoleanane-12-one	Terpenoids	Triterpene	C30H50O4	3	-	1.98288e+06	1.96589e+06	1.58883e+06	1.05936e+07	1.25356e+07	1.2002e+07	1.62137e+07	1.67497e+07	1.39307e+07	1.66954e+07	1.59044e+07	1.69998e+07	1.19826	2.27512e-07	4.84444e-06	sig	-	-	-	-
Piceid*	Others	Stilbene	C20H22O8	1	27208-80-6	93226.5	62399.7	103720	3.28667e+06	3.26891e+06	3.2892e+06	788688	390846	662324	373224	358217	454263	1.72071	1.04153e-09	1.01549e-07	sig	C10275	-	C10275	-
Methyl 3-O-Beta-Glucopyranosyl-Gallate	Phenolic acids	Phenolic acids	C14H18O10	1	-	1.58918e+06	2.00601e+06	1.9932e+06	137461	104039	108322	1.45435e+06	1.29258e+06	1.65649e+06	875000	758693	1.08152e+06	1.47767	8.3938e-06	6.41217e-05	sig	-	-	-	-
(3S)-3-hydroxy-4-{[(2S,3R,4S,5R,6R)-3,4,5-trihydroxy-6-(hydroxymethyl)oxan-2-yl]oxy}butanoic acid	Organic acids	Organic acids	C10H18O9	2	-	4.88552e+07	3.92225e+07	4.26839e+07	2.04408e+07	2.26046e+07	2.30204e+07	5.15465e+07	6.0441e+07	4.86587e+07	4.45462e+07	4.88235e+07	3.89109e+07	1.12465	0.000228545	0.000740175	sig	-	-	-	-
1'-Galactoyl Ferulic acid	Phenolic acids	Phenolic acids	C16H20O10	1	-	908075	1.0078e+06	1.04342e+06	273568	200965	234394	700916	647065	1.06112e+06	261898	545753	130565	1.00222	0.000992412	0.0023814	sig	-	-	-	-
Isoascorbic acid 2-O-glucoside	Others	Vitamin	C12H18O11	1	-	608375	550778	782535	358751	409037	368898	511057	448410	551495	794762	666305	709703	1.44872	0.00209917	0.00440399	sig	-	-	-	-
1-O-rhamnose-3-O-Caffeoyl Quinic Acid	Phenolic acids	Phenolic acids	C22H28O13	3	-	30458.8	30755.1	21940.4	258884	332300	314702	74034.5	35792.1	90238.5	38903.7	42000.9	44995.1	1.61935	1.84076e-06	2.08564e-05	sig	-	-	-	-
Soyasapogenol B	Terpenoids	Triterpene	C30H50O3	3	595-15-3	1.83367e+06	1.58688e+06	1.88836e+06	2.42018e+06	2.25517e+06	2.20855e+06	2.02199e+06	1.89856e+06	1.93111e+06	1.94425e+06	1.85646e+06	1.97321e+06	1.5182	0.00201701	0.00427031	sig	C08980	-	C08980	-
(2E,6Z)-2,6-dimethyl-8-{[(2R,3R,4S,5S,6R)-3,4,5-trihydroxy-6-(hydroxymethyl)oxan-2-yl]oxy}octa-2,6-dienoic acid	Terpenoids	Monoterpenoids	C16H26O8	1	-	161222	138660	132874	3.48117e+06	1.90913e+06	3.05572e+06	1.91436e+06	1.80549e+06	2.28101e+06	2.09785e+06	2.05316e+06	2.30207e+06	1.43745	0.000363979	0.00107283	sig	-	-	-	-
6,7-Dimethoxy-4-chromanone	Flavonoids	Other Flavonoids	C11H12O4	3	54013-49-9	84331.6	100575	155864	12557.4	14133	17478.5	111120	59374.4	138262	69285	70796.2	79216.6	1.43502	0.00943859	0.0152176	sig	-	-	-	-
D-Galacturonate*	Others	Saccharides	C6H10O7	1	685-73-4	3.98481e+06	3.20782e+06	3.85315e+06	7.0754e+06	7.8448e+06	7.66269e+06	2.33148e+06	2.65921e+06	3.45356e+06	3.06951e+06	3.16663e+06	2.91346e+06	1.05785	2.06271e-06	2.26507e-05	sig	C00333	ko00040,ko00053,ko00520,ko01100,ko01240,ko01250,ko02010	C00333	-
D-Glucuronate*	Others	Saccharides	C6H10O7	1	528-16-5	3.30529e+06	3.00686e+06	3.63071e+06	5.9578e+06	6.48305e+06	6.81254e+06	2.16467e+06	2.16977e+06	3.00464e+06	2.67322e+06	2.79039e+06	2.68537e+06	1.00027	3.00052e-06	3.01271e-05	sig	C00191	ko00040,ko00053,ko00520,ko00562,ko01100,ko01240,ko01250	C00191	-
9-hydroxy-8-{[(2S,3R,4S,5S,6R)-3,4,5-trihydroxy-6-(hydroxymethyl)oxan-2-yl]oxy}-1H,3H-naphtho[2,3-c]furan-1-one	Others	Others	C18H18O9	1	-	3.43855e+07	2.67967e+07	2.43972e+07	1.66971e+07	1.70441e+07	1.75e+07	2.73712e+07	2.80389e+07	1.82675e+07	2.30324e+07	2.74235e+07	2.3464e+07	1.32505	0.0424732	0.0551185	sig	-	-	-	-
(2S)-2,4-dihydroxy-N-[(2R,3S,4S,5S,6S)-4-hydroxy-5,6-dimethoxy-2-methyloxan-3-yl]butanamide	Alkaloids	Alkaloids	C12H23NO7	1	-	130888	116862	78630.6	456866	450312	519089	86586.7	159935	192640	164950	210020	252447	1.39887	2.03985e-05	0.000119583	sig	-	-	-	-
Salidroside	Phenolic acids	Phenolic acids	C14H20O7	2	10338-51-9	617686	323150	974702	95066.6	77141.9	204038	284691	244050	315114	1.58953e+06	1.06774e+06	1.33218e+06	1.30326	0.000529002	0.00143481	sig	C06046	ko00350,ko01100	C06046	MetMap172
5,6-Dihydroxylucidin	Quinones	Anthraquinone	C15H10O7	1	-	1.48531e+06	2.1727e+06	2.15571e+06	549842	615629	691354	664077	856882	668414	1.07211e+06	1.00699e+06	1.05045e+06	1.62547	0.000205444	0.000680225	sig	-	-	-	-
Maritimetin	Flavonoids	Aurones	C15H10O6	2	576-02-3	263858	384208	394734	65714.1	55375.3	58140.3	207156	331580	137029	96452.9	184116	101238	1.37601	0.00350358	0.00667391	sig	C08720	-	C08720	MetMap144
aceroside Ⅷ	Phenolic acids	Phenolic acids	C30H42O12	3	-	2.96523e+07	3.79197e+07	1.84788e+07	1.40991e+08	1.54895e+08	1.39155e+08	7.35806e+07	8.2458e+07	3.25441e+07	1.73732e+07	1.73584e+07	1.47414e+07	1.43605	2.21845e-05	0.000127038	sig	-	-	-	-
Hydroxy ricinoleic acid	Lipids	Free fatty acids	C18H34O4	2	-	66517.5	49662.6	44721.2	584237	597519	690398	246930	451807	153189	122773	284892	98948.3	1.66786	0.000477007	0.0013179	sig	-	-	-	-
Homovanillic acid sulfate	Phenolic acids	Phenolic acids	C9H10O7S	3	38339-06-9	3.40835e+06	2.27668e+06	3.19946e+06	430376	316033	334544	737068	940339	1.27201e+06	1.03011e+06	1.04713e+06	1.08566e+06	1.69885	6.32032e-05	0.000273561	sig	-	-	-	-
3-Oxopentanedioic acid	Organic acids	Organic acids	C5H6O5	3	542-05-2	45738.5	37150.5	27091.9	101318	116040	110559	64339.7	67666.4	43246.6	38828.6	18864.5	29318.3	1.42923	4.59329e-05	0.00021542	sig	-	-	-	-
sorbose*	Others	Saccharides	C6H12O6	1	-	4.34107e+06	4.46858e+06	4.05204e+06	5.8983e+06	5.57239e+06	5.59606e+06	6.27533e+06	5.57493e+06	7.91588e+06	6.12598e+06	5.8689e+06	5.7861e+06	1.00098	0.0114227	0.0177894	sig	-	-	-	-
D-Threonate	Others	Saccharides	C4H8O5	1	3909-12-4	1.42617e+07	1.65587e+07	1.43288e+07	6.68713e+06	7.37834e+06	6.72632e+06	4.92391e+06	2.97997e+06	7.10112e+06	6.21489e+06	6.72544e+06	6.71036e+06	1.11529	3.79461e-05	0.000187454	sig	C21649	-	C21649	-
N-Acetylornithine	Amino acids and derivatives	Amino acids and derivatives	C7H14N2O3	3	6205-08-9	7.18842e+06	6.54054e+06	7.89836e+06	974149	786058	901600	2.03872e+06	2.27162e+06	3.61486e+06	2.43846e+06	2.80323e+06	1.60569e+06	1.64199	9.35373e-06	6.96351e-05	sig	C00437	ko00220,ko01100,ko01110,ko01210,ko01230	C00437	-
Luteolin 7-O-p-coumaroyl rhamnoside*	Flavonoids	Flavones	C30H26O12	1	-	1.79942e+07	9.09621e+06	1.52975e+07	53742.4	45300.5	231376	762127	671782	1.73793e+06	1.83938e+07	1.96099e+07	1.33161e+07	1.60658	0.00012609	0.00046484	sig	-	-	CM00170	MetMap105
Maplexin D (2,4-Di-O-Galloyl-1,5-Anhydro-D-Glucitol)	Phenolic acids	Phenolic acids	C20H20O13	3	1355573-86-2	61996.3	92504.2	115860	326753	341406	273162	105145	212798	58049.1	218894	218299	191337	1.17002	0.00154218	0.00343583	sig	-	-	CM02562	MetMap156
8-Hydroxykaempferol	Flavonoids	Flavonols	C15H10O7	2	527-95-7	780535	988497	1.08848e+06	298368	297503	346713	340734	396072	356257	558697	462145	514731	1.64203	5.80867e-05	0.000256204	sig	C02806	-	C02806	MetMap114
2,3,4-Trihydroxybenzoic acid	Phenolic acids	Phenolic acids	C7H6O5	3	610-02-6	3.21155e+06	5.10673e+06	3.30231e+06	558984	513763	524924	1.08998e+06	1.06004e+06	750423	475833	446238	531602	1.26541	0.000161083	0.000560387	sig	-	-	CM02395	MetMap161
(15Z)-Tetracosenoic acid	Lipids	Free fatty acids	C24H46O2	3	506-37-6	50678.4	44904.5	63342.8	87449.1	75549	73480.4	74624.6	67167.4	68184.1	91862.1	77258.4	74611.1	1.09619	0.00885365	0.0144073	sig	C08323	ko01040	C08323	-
Betulinic acid*	Terpenoids	Triterpene	C30H48O3	1	472-15-1	3.15152e+06	2.68511e+06	2.53325e+06	1.59021e+07	1.54547e+07	1.81685e+07	3.57101e+07	2.27417e+07	2.39781e+07	2.15942e+07	1.93843e+07	1.92569e+07	1.22118	0.000263116	0.000832025	sig	C08619	-	C08619	-
2β-[3,5-Dimethoxy-4-[(1R,2S)-1-(hydroxymethyl)-2-hydroxy-2-(3-methoxy-4-hydroxyphenyl)ethoxy]phenyl]-4β-(3-methoxy-4-hydroxybenzyl)tetrahydrofuran-3α-methanol	Lignans and Coumarins	Lignans	C31H38O11	1	-	508363	380763	428704	3.5916e+06	3.51067e+06	3.43288e+06	3.90164e+06	3.39652e+06	2.79254e+06	6.38487e+06	6.19779e+06	6.9648e+06	1.10657	2.03259e-07	4.50942e-06	sig	-	-	-	-
2,6-Di-Feruloyl glucoside	Phenolic acids	Phenolic acids	C26H28O12	3	-	130769	111511	107370	1.50396e+06	1.22523e+06	1.3611e+06	350253	232442	786463	577235	584979	669550	1.50833	9.38959e-05	0.000371671	sig	-	-	CM02772	MetMap165,MetMap168
Epigallocatechin-(4β→8)-catechin	Tannins	Proanthocyanidins	C30H26O13	1	-	71516.5	250097	337284	1.06567e+07	9.27775e+06	1.14933e+07	1.27334e+06	406390	2.62854e+06	5.76003e+06	5.53314e+06	7.15046e+06	1.28172	2.58537e-06	2.66077e-05	sig	-	-	-	-
5,7-Dihydroxy-4-oxo-2-(3,4,5-trihydroxyphenyl)-4H-chromen-3-yl-alloside	Others	Others	C21H20O13	1	-	406808	376407	556715	3.80468e+06	3.17061e+06	3.32793e+06	1.35262e+06	1.33951e+06	1.26552e+06	540614	578697	749545	1.70779	1.39489e-07	3.51569e-06	sig	-	-	-	-
(2S,3R)-2,3-dihydroxy-5-oxohexanedioic acid*	Organic acids	Organic acids	C6H8O7	2	-	2.13588e+07	2.18032e+07	2.55638e+07	3.74801e+07	3.54077e+07	3.39435e+07	1.98272e+07	1.87164e+07	2.29635e+07	2.79171e+07	2.54234e+07	2.69252e+07	1.03565	5.78076e-05	0.000255581	sig	-	-	-	-
alpha,alpha-Trehalose*	Others	Saccharides	C12H22O11	1	99-20-7	2.40388e+07	1.80343e+07	1.55163e+07	8.4073e+06	8.09676e+06	8.6914e+06	1.70732e+07	2.21036e+07	1.38929e+07	1.31914e+07	1.66581e+07	1.78741e+07	1.33467	0.0153385	0.0226014	sig	C01083	ko00500,ko01100,ko01110,ko02010	C01083	-
alpha-D-Glucosamine 1-phosphate	Others	Saccharides	C6H14NO8P	3	2152-75-2	175884	149410	140811	390266	451977	544838	262682	200346	333370	377560	400312	455250	1.27806	0.00054826	0.00147395	sig	C06156	ko00520,ko01100,ko01250	C06156	-
alpha-Isopropylmalate	Organic acids	Organic acids	C7H12O5	3	49601-06-1	461737	402278	924944	130576	137138	66550.2	54096.3	66698.3	104321	62483.4	72509.2	75702.5	1.10029	0.00541017	0.00962761	sig	C02504	ko00290,ko00620,ko01100,ko01110,ko01210,ko01230	C02504	-
trans-Cinnamate	Phenolic acids	Phenolic acids	C9H8O2	1	140-10-3	8.67046e+06	8.47686e+06	8.32154e+06	13710.7	35504	13859.9	60530	28261.4	37108.2	18677	16212.8	14636.3	1.34809	5.38092e-14	4.98408e-11	sig	C00423	ko00130,ko00360,ko00940,ko00996,ko00999,ko01100,ko01110	C00423	MetMap166
13-methylmyristic acid	Lipids	Free fatty acids	C15H30O2	1	2485-71-4	155318	247086	57647.7	221384	312883	326181	338972	300683	331765	270716	235753	247956	1.07276	0.0311083	0.0420336	sig	-	-	-	-
2-Dehydro-3-deoxy-L-arabinonate	Others	Saccharides	C5H8O5	3	-	3.06899e+06	2.53447e+06	2.80902e+06	1.91395e+06	1.9074e+06	1.82234e+06	2.00645e+06	1.88328e+06	1.93537e+06	2.25262e+06	2.17293e+06	2.1535e+06	1.58353	0.0001666	0.000570863	sig	C00684	ko00053,ko01100	C00684	-
1-Palmitoylglycerol 3-phosphate	Lipids	Glycerol ester	C19H39O7P	3	22002-85-3	58643.4	93622.1	78998.9	237523	201098	243047	263281	354728	273723	309425	352231	341231	1.04719	3.50466e-05	0.00017763	sig	C04036	-	C04036	-
Hexadecanal	Lipids	Free fatty acids	C16H32O	3	629-80-1	2.78437e+06	2.67368e+06	2.96848e+06	3.33153e+06	3.41722e+06	3.18156e+06	2.70436e+06	2.80797e+06	3.13677e+06	2.42326e+06	2.81135e+06	2.72933e+06	1.15368	0.0111273	0.0174246	sig	C00517	ko00071	C00517	-
FAD	Nucleotides and derivatives	Nucleotides and derivatives	C27H33N9O15P2	3	146-14-5	834773	840241	794421	536888	452482	579571	854473	969007	881452	897397	1.12568e+06	1.01732e+06	1.14174	0.000213699	0.000703158	sig	C00016	ko00740,ko01100,ko01110,ko01240	C00016	-
Quercetin-3-O-arabinoside	Flavonoids	Flavonols	C20H18O11	1	22255-13-6	1.93741e+06	2.21746e+06	1.27201e+06	5.69021e+06	5.08572e+06	5.43349e+06	2.39329e+06	2.17464e+06	2.9748e+06	3.36175e+06	4.33049e+06	3.24176e+06	1.39728	6.33643e-05	0.000273696	sig	-	-	CM00560	MetMap116
Itaconate	Organic acids	Organic acids	C5H6O4	1	97-65-4	556728	455879	452592	367200	364446	333860	334535	270669	380097	387878	344824	332467	1.13746	0.00826793	0.0136327	sig	C00490	ko00660,ko01100	C00490	-
D-Glucono-1,5-lactone	Others	Saccharides	C6H10O6	3	90-80-2	149642	146690	163518	376558	521438	425975	298537	280560	369096	278280	350492	292367	1.58489	0.000619428	0.00162649	sig	C00198	ko00030,ko01100,ko01110,ko01200	C00198	-
4-Hydroxybenzoic acid glucosyl xyloside	Phenolic acids	Phenolic acids	C18H24O12	3	-	1.70738e+06	934072	1.1801e+06	33421.3	37930.8	39141.3	43722.6	26476.6	92551.5	744424	721449	718685	1.59702	0.000155289	0.000547427	sig	-	-	CM02441	MetMap157
23-Hydroxytoonacilide	Terpenoids	Triterpene	C31H38O11	2	-	456480	408830	485973	3.19751e+06	3.21556e+06	4.24604e+06	4.13377e+06	3.36124e+06	2.20043e+06	6.34773e+06	6.05577e+06	7.56808e+06	1.08833	3.79157e-05	0.000187454	sig	-	-	-	-
Tryptophan	Amino acids and derivatives	Amino acids and derivatives	C11H12N2O2	1	54-12-6	2.32583e+07	1.45641e+07	1.25703e+07	3.95423e+06	3.65802e+06	5.00663e+06	1.03813e+06	1.5157e+06	1.08233e+06	4.89476e+06	4.26971e+06	4.25276e+06	1.04834	0.000731049	0.00185771	sig	C00806	-	C00806	-
Theasinensin B*	Flavonoids	Flavanols	C37H30O18	2	89064-32-4	528240	559181	977624	23178.1	17948.1	24109.2	3.29611e+06	1.83149e+06	1.52237e+06	201196	259540	349712	1.0513	0.00246777	0.00502367	sig	-	-	-	-
Pseudouridine	Nucleotides and derivatives	Nucleotides and derivatives	C9H12N2O6	3	1445-07-4	230645	220541	305583	100143	145948	122013	110655	149170	80246.6	190860	231105	226494	1.34234	0.00191203	0.00409721	sig	C02067	ko00240,ko01100	C02067	-
2-hydroxynonanoic acid	Lipids	Free fatty acids	C9H18O3	1	-	22011.8	14364	15501.7	230011	390313	295979	138280	216282	91721.7	56337.9	46492.6	43472.6	1.71646	0.000518469	0.00141245	sig	-	-	-	-
N-(E-4-coumaroyl)-aspartate	Amino acids and derivatives	Amino acids and derivatives	C13H13NO6	1	-	515745	1.12322e+06	1.32755e+06	277201	326160	384795	525262	663079	300993	1.75778e+06	2.33767e+06	1.0196e+06	1.17368	0.0124683	0.0190652	sig	-	-	-	-
(2R)-2-[(2E)-3-(4-hydroxyphenyl)prop-2-enamido]butanedioic acid	Alkaloids	Alkaloids	C13H13NO6	1	-	573105	1.14471e+06	1.40487e+06	332592	330243	414328	462687	747819	375291	1.69027e+06	2.31735e+06	1.07706e+06	1.20715	0.0118779	0.0183724	sig	-	-	-	-
3'-O-Methylellagic acid-4-O-glucuronide	Tannins	Tannin	C21H16O14	3	-	603283	509572	770139	76801.3	105078	102378	497229	520603	270080	166833	160333	163595	1.2954	0.000471698	0.00130661	sig	-	-	-	-
Sucrose*	Others	Saccharides	C12H22O11	1	57-50-1	3.33659e+07	2.67554e+07	2.31078e+07	1.36621e+07	1.39654e+07	1.37625e+07	2.96692e+07	3.86828e+07	2.2567e+07	2.39336e+07	3.06152e+07	2.53817e+07	1.16907	0.0172165	0.0250342	sig	C00089	ko00052,ko00500,ko01100,ko01110,ko02010	C00089	-
Epigallocatechin-(4β→8)-epigallocatechin-3-O-gallate*	Flavonoids	Flavanols	C37H30O18	2	86588-88-7	593612	572599	1.00262e+06	24677	16013.2	17938	2.92106e+06	1.33112e+06	1.32309e+06	178749	194958	287544	1.10772	0.00616235	0.0107123	sig	-	-	-	-
D-Erythrose 4-phosphate	Others	Saccharides	C4H9O7P	3	585-18-2	463992	794238	409814	805549	1.21519e+06	1.16421e+06	767088	581238	879617	928355	1.04783e+06	949076	1.08944	0.0270783	0.0373233	sig	C00279	ko00030,ko00400,ko00710,ko00750,ko01100,ko01110,ko01200,ko01230,ko01240	C00279	-
Oleanolic acid*	Terpenoids	Triterpene	C30H48O3	1	508-02-1	2.98241e+06	2.53965e+06	2.55971e+06	1.53343e+07	1.51298e+07	1.803e+07	3.36239e+07	2.31551e+07	2.45287e+07	2.21629e+07	2.0112e+07	1.97619e+07	1.20325	6.06775e-05	0.000264163	sig	C17148	ko00999,ko01100,ko01110	C17148	-
alpha-Oxo-benzeneacetic acid	Phenolic acids	Phenolic acids	C8H6O3	3	611-73-4	160575	153653	117408	59790.6	24181.6	45731.1	55500.4	103088	84101.2	46156.5	48904.6	50008.1	1.24287	0.000658213	0.00171015	sig	C02137	ko00360,ko01100	C02137	MetMap172
Polygoacetophenoside	Tannins	Tannin	C14H18O10	1	-	158844	95715.5	155179	46848.4	31933.5	49250	74788.1	69546.4	96029.3	36033.1	36456.8	46796.8	1.1178	0.00107839	0.00255955	sig	-	-	-	-
D-Ribose	Others	Saccharides	C5H10O5	1	50-69-1	3.81839e+06	3.12811e+06	4.24834e+06	363833	469273	495739	595557	436681	799964	952647	1.0003e+06	888258	1.63612	2.68047e-06	2.75101e-05	sig	C00121	ko00030,ko01100,ko02010	C00121	-
Luteolin-7-O-(6''-eudesmyl)glucoside	Flavonoids	Flavones	C31H30O15	3	-	5.18834e+06	5.43469e+06	5.76686e+06	129543	117250	121079	76571.2	51771	38075.1	97166.7	95634.3	50522.5	1.22637	1.15616e-10	2.14179e-08	sig	-	-	CM00193	MetMap105
N-(L-Arginino)succinate	Amino acids and derivatives	Amino acids and derivatives	C10H18N4O6	3	2387-71-5	111543	58841.4	87468.8	9910.89	18360.8	29777	11459.5	23370.3	38524.8	25112	44191.7	18531.8	1.35864	0.00440001	0.00809436	sig	C03406	ko00220,ko00250,ko01100,ko01110,ko01230	C03406	-
3',5'-Cyclic GMP	Nucleotides and derivatives	Nucleotides and derivatives	C10H12N5O7P	3	7665-99-8	289904	212897	253871	964496	1.00536e+06	1.08698e+06	518636	441480	435504	683717	465241	452917	1.61349	1.40205e-05	9.18337e-05	sig	C00942	ko00230,ko01100,ko04075	C00942	-
D-Fructose 1,6-bisphosphate	Others	Saccharides	C6H14O12P2	3	488-69-7	422394	323888	331023	1.041e+06	1.03654e+06	1.36585e+06	440497	390896	816200	817305	829015	993418	1.24553	0.00139245	0.00316698	sig	C00354	ko00010,ko00030,ko00051,ko00400,ko00710,ko01100,ko01110,ko01200,ko01230	C00354	-
2-Oxoglutarate	Organic acids	Organic acids	C5H6O5	3	328-50-7	439056	332236	281985	1.04735e+06	994071	984751	579884	680605	390257	335949	301080	290499	1.53607	3.27065e-05	0.000169006	sig	C00026	ko00020,ko00040,ko00053,ko00220,ko00250,ko00300,ko00310,ko00340,ko00430,ko00470,ko00630,ko00650,ko00660,ko00785,ko01100,ko01110,ko01200,ko01210,ko01230,ko01240	C00026	-
3-Methyl-4,8-dihydroxy-3,4-dihydroisocoumarin	Lignans and Coumarins	Coumarins	C10H10O4	3	33788-22-6	272995	193425	263030	170218	85486	90258	175099	215827	160611	115136	138256	112946	1.10362	0.0076038	0.0127533	sig	-	-	-	-
4'-Hydroxyacetophenone	Others	Ketone compounds	C8H8O2	3	99-93-4	356318	343502	403610	73314.4	100041	106312	78011.8	113047	122158	150341	184605	163032	1.6087	1.63573e-06	1.93623e-05	sig	C10700	ko01100	C10700	MetMap139,MetMap164
Hydroxy isoliquiritigenin glucoside*	Flavonoids	Chalcones	C21H22O10	2	-	1.22659e+07	1.44165e+07	1.83434e+07	146717	150474	151613	492576	548698	231863	149616	174356	182035	1.37622	4.74036e-06	4.26288e-05	sig	-	-	-	-
Isocoreopsin*	Flavonoids	Flavanones	C21H22O10	1	-	1.08924e+07	1.38647e+07	1.92022e+07	183382	207695	157988	430518	585114	235275	191410	181659	223076	1.37275	6.02477e-05	0.000262918	sig	-	-	-	-
(E)-caffeyl alcohol 4-O-β-D-glucopyranoside	Others	Alcohol compounds	C15H20O8	1	-	3.5599e+07	5.87807e+07	6.28472e+07	3.88362e+06	3.18858e+06	3.46371e+06	6.2042e+06	7.42614e+06	2.45545e+06	3.47825e+06	4.97082e+06	4.09114e+06	1.36867	9.33319e-05	0.000370273	sig	-	-	CM02648	MetMap166,MetMap170
Indole-3-carboxylate*	Alkaloids	Plumerane	C9H7NO2	3	771-50-6	63920.2	29639.7	39542.7	154467	245502	137534	133766	211606	112178	75413	96726.9	77286	1.5538	0.0124157	0.0190004	sig	C19837	-	C19837	-
Homogentisate	Phenolic acids	Phenolic acids	C8H8O4	3	451-13-8	1.16301e+06	1.44481e+06	1.27201e+06	537793	1.12377e+06	564163	1.04198e+06	1.02517e+06	945252	1.33115e+06	1.23708e+06	1.01917e+06	1.33963	0.0398229	0.0521725	sig	C00544	ko00130,ko00350,ko01100,ko01240	C00544	MetMap172
D-erythro-3-Methylmalate	Organic acids	Organic acids	C5H8O5	1	152204-30-3	2.93443e+06	2.651e+06	2.8183e+06	1.87547e+06	1.90731e+06	1.88992e+06	2.09797e+06	2.02932e+06	1.96477e+06	2.44475e+06	2.22888e+06	2.17962e+06	1.65969	2.80157e-05	0.000150869	sig	C06032	ko00290,ko00660,ko01100,ko01210,ko01230	C06032	-
Hydroxytyrosol	Others	Alcohol compounds	C8H10O3	3	10597-60-1	244216	206331	321972	50788.6	44064	54802.1	164904	122731	860897	1.35022e+06	1.20979e+06	1.41167e+06	1.05421	0.00041115	0.00117449	sig	-	-	CM02794	MetMap163,MetMap172
2-Methyl-3-oxoadipate	Organic acids	Organic acids	C7H10O5	1	-	471027	495868	422653	4.09137e+07	3.84096e+07	3.69677e+07	3.33634e+07	3.49172e+07	1.7504e+07	8.28165e+06	1.29994e+07	8.91559e+06	1.60428	5.9939e-05	0.000262189	sig	C18307	-	C18307	-
D-Gluconic acid	Others	Saccharides	C6H12O7	1	526-95-4	6.91994e+06	5.5863e+06	4.67305e+06	1.59617e+07	2.27495e+07	1.4328e+07	9.00458e+06	6.80531e+06	8.4317e+06	5.25118e+06	5.89135e+06	4.21864e+06	1.49049	0.000706505	0.00181412	sig	C00257	ko00030,ko01100,ko01110,ko01200	C00257	-
3-Oxo-9,19-cyclolanost-24-en-26-oic acid (Mangiferonic acid)	Terpenoids	Triterpene	C30H46O3	2	13878-90-5	483873	429838	386024	92875.6	87759.9	132398	215129	145688	199949	225838	145000	163604	1.59556	3.58846e-05	0.000179909	sig	-	-	-	-
5-methoxycarbonylpentyl alpha-D-mannopyranoside	Others	Others	C13H24O8	1	-	3.81142e+07	2.6812e+07	3.83e+07	2.31245e+06	1.85675e+06	1.92334e+06	6.57994e+06	8.21544e+06	5.74249e+06	1.17201e+07	1.08981e+07	1.22254e+07	1.74255	1.15733e-05	8.16372e-05	sig	-	-	-	-
D-Glucose 6-phosphate*	Others	Saccharides	C6H13O9P	1	56-73-5	1.99594e+07	1.12063e+07	1.47123e+07	2.67806e+07	4.19109e+07	4.47148e+07	2.73969e+07	2.1472e+07	3.90487e+07	4.39199e+07	4.47357e+07	4.25533e+07	1.00746	0.0052603	0.00941062	sig	C00092	ko00500,ko00524,ko00562,ko01100,ko01110	C00092	-
[(2R,3R,4S,5S)-4-hydroxy-5-(hydroxymethyl)-2-[[(2R,3S,4S,5R,6S)-3,4,5-trihydroxy-6-[2-[(1R)-4-methylcyclohex-3-en-1-yl]propan-2-yloxy]oxan-2-yl]methoxy]oxolan-3-yl]3,4,5-trihydroxybenzoate	Others	Others	C28H40O14	2	-	32432.7	27570.6	19492.7	68292.9	57610.7	47340.3	61273.7	56341.7	95756	55102	57970.1	47107.7	1.20957	0.0153421	0.0226014	sig	-	-	-	-
Citric Acid	Organic acids	Organic acids	C6H8O7	1	77-92-9	6.25048e+07	6.2594e+07	6.82014e+07	8.21851e+07	7.58776e+07	7.84477e+07	6.23329e+07	5.79243e+07	6.48819e+07	6.96035e+07	6.63336e+07	6.57192e+07	1.08639	0.00062386	0.0016335	sig	C00158	ko00020,ko00250,ko00630,ko01100,ko01110,ko01200,ko01210,ko01230,ko01240	C00158	-
L-Fucose	Others	Saccharides	C6H12O5	3	-	38867.9	37208.9	31744.3	43202.4	48364.2	43859.5	39047.7	50129.6	45197.1	38079.6	36559.4	37985.6	1.33375	0.0280604	0.0384339	sig	C01019	ko00051,ko00520,ko01100,ko01250	C01019	-
Indole-5-carboxylic acid*	Alkaloids	Plumerane	C9H7NO2	3	1670-81-1	25466.4	12238.9	32087.2	66726.8	97877.3	62576.3	44895.7	100266	41777.5	26972.1	23981.6	34261.2	1.45227	0.031092	0.0420269	sig	-	-	-	-
2-Acetylphloroglucinol	Others	Ketone compounds	C8H8O4	1	480-66-0	2.68949e+07	1.82202e+07	2.61894e+07	474446	355807	365324	273650	229757	265679	318778	235029	364111	1.2957	4.15487e-06	3.88732e-05	sig	C21895	-	C21895	MetMap139,MetMap164
D-Sorbitol	Others	Saccharides	C6H14O6	3	50-70-4	90394	101283	91540.1	163098	186525	201974	87208.3	90821.7	98721.6	68512.1	65022.1	58210.2	1.2098	5.02532e-06	4.46494e-05	sig	C00794	ko00051,ko00052,ko01100,ko02010	C00794	-
myo-Inositol 4-phosphate	Others	Saccharides	C6H13O9P	1	142760-33-6	8.92695e+06	4.96584e+06	8.55062e+06	1.17015e+07	1.97705e+07	1.79632e+07	1.31957e+07	8.30731e+06	1.93747e+07	1.65026e+07	1.66132e+07	1.65301e+07	1.01161	0.0499094	0.0638076	sig	C03546	ko00562,ko01100,ko04070	C03546	-
Shomaside F	Phenolic acids	Phenolic acids	C20H20O10	2	-	21810.4	37126	40995.3	382539	729562	897217	128229	30521.8	71894.8	569975	693721	626848	1.03613	0.000545677	0.00146822	sig	-	-	-	-
Piceatannol	Others	Stilbene	C14H12O4	1	10083-24-6	8.97424e+06	1.38095e+07	1.23344e+07	107659	79922.8	82958.1	105787	101725	79994.7	117971	159242	74857.8	1.40043	5.58467e-06	4.78044e-05	sig	C05901	ko00945	C05901	-
1'-O-(3,4-Dihydroxyphenethyl)-O-caffeoyl-glucoside	Phenolic acids	Phenolic acids	C23H26O11	2	-	9.86749e+07	1.48364e+08	1.22671e+08	2.9834e+06	3.74285e+06	3.19876e+06	1.24083e+07	1.24599e+07	6.72305e+06	1.32058e+07	1.47314e+07	1.63774e+07	1.67806	7.04786e-06	5.63677e-05	sig	-	-	-	-
Secoisolariciresinol-9'-O-glucoside	Lignans and Coumarins	Lignans	C26H36O11	3	63320-67-2	475116	738876	923419	74201.8	58857.5	35645.8	147831	60300.4	204103	546940	322362	417285	1.65131	0.00106979	0.00254237	sig	-	-	-	-
D-Erythronolactone	Organic acids	Organic acids	C4H6O4	3	15667-21-7	5.11566e+06	3.803e+06	4.46865e+06	2.99183e+06	2.80553e+06	2.50785e+06	2.21904e+06	1.59562e+06	3.47987e+06	3.34759e+06	2.94844e+06	2.83791e+06	1.12861	0.0157585	0.0231595	sig	-	-	-	-
N6-(L-1,3-Dicarboxypropyl)-L-lysine	Amino acids and derivatives	Amino acids and derivatives	C11H20N2O6	3	997-68-2	108759	80180.2	84421	27975.1	31849.1	29649.6	59374.4	79019.6	72199.8	30160.1	28243.1	27223.4	1.02526	7.10967e-05	0.000298994	sig	C00449	ko00300,ko00310,ko01100,ko01110,ko01230	C00449	-
3-Dehydro-L-threonate	Others	Saccharides	C4H6O5	1	-	2.78718e+06	2.89996e+06	2.0558e+06	5.13014e+06	5.39084e+06	5.06874e+06	2.96976e+06	3.16334e+06	2.74618e+06	2.91783e+06	2.61838e+06	2.84745e+06	1.53831	9.01915e-06	6.81958e-05	sig	C03064	ko00053,ko01100	C03064	-
Isomaltulose*	Others	Saccharides	C12H22O11	1	13718-94-0	4.48773e+07	3.99429e+07	4.06708e+07	1.94944e+07	2.14216e+07	2.22154e+07	4.6397e+07	5.69778e+07	4.70949e+07	4.04726e+07	4.62378e+07	3.46928e+07	1.15121	0.00025279	0.000807402	sig	C01742	-	C01742	-
beta-Lactose*	Others	Saccharides	C12H22O11	1	63-42-3	5.00492e+07	3.98108e+07	3.89123e+07	2.12829e+07	2.30553e+07	2.24847e+07	5.15637e+07	6.06615e+07	4.21216e+07	4.24565e+07	4.79076e+07	3.84107e+07	1.10999	0.00217047	0.00452944	sig	C01970	-	C01970	-
D-Maltose*	Others	Saccharides	C12H22O11	1	69-79-4	5.03514e+07	4.17802e+07	4.14009e+07	2.25185e+07	2.35512e+07	2.29049e+07	5.98907e+07	6.74417e+07	4.49512e+07	4.20962e+07	5.42533e+07	3.78263e+07	1.01546	0.00360311	0.00682491	sig	C01971	-	C01971	-
Naringenin 7-O-beta-D-glucoside*	Flavonoids	Flavanones	C21H22O10	2	529-55-5	1.14171e+07	1.36833e+07	1.87004e+07	132364	147650	160232	465732	568245	208314	166229	169968	204609	1.39152	2.48028e-05	0.000136951	sig	C09099	ko00941,ko01100	C09099	-
Naringenin-4'-O-glucoside*	Flavonoids	Flavanones	C21H22O10	1	-	1.28865e+07	1.51222e+07	1.89126e+07	186514	204666	186073	502938	572575	248115	187147	163525	189256	1.34172	3.18248e-06	3.14429e-05	sig	-	-	-	-
(2R,3R)-3,5,7,3',5'-Pentahydroxyflavan	Flavonoids	Flavanols	C15H14O6	2	87592-94-7	3.81713e+07	3.50917e+07	3.67923e+07	1.52823e+06	1.26363e+06	1.85418e+06	7.90752e+07	6.37346e+07	3.25746e+07	9.22934e+06	5.73078e+06	1.019e+07	1.14711	0.0013158	0.0030261	sig	-	-	-	-
Gallocatechin gallate	Flavonoids	Flavanols	C22H18O11	1	4233-96-9	9.76909e+06	1.47652e+07	2.69292e+07	54724.9	42222.6	31053.9	8.40417e+06	5.84799e+06	6.15894e+06	802676	590418	959642	1.42346	0.00533363	0.00951425	sig	-	-	-	-
Glucaric acid-1-Phosphate	Others	Saccharides	C6H11PO11	3	-	1.66741e+06	1.61865e+06	1.832e+06	743085	815569	861723	1.23922e+06	1.23897e+06	1.17825e+06	1.46091e+06	1.02824e+06	1.50872e+06	1.6316	0.000553604	0.00148523	sig	-	-	-	-
DL-3-Phenyllactic acid*	Phenolic acids	Phenolic acids	C9H10O3	1	828-01-3	4.93525e+06	1.07766e+07	6.78063e+06	100610	134302	89582.8	170585	297083	162430	499891	604030	300429	1.6169	0.000699494	0.00180099	sig	-	-	-	-
Isolariciresinol-9-O-xyloside	Lignans and Coumarins	Lignans	C25H32O10	1	-	1.17648e+06	2.02961e+06	1.0237e+06	32679.1	26135.3	43455.4	59186.2	60257.9	55697.9	220409	134387	118981	1.65078	0.000659151	0.00171139	sig	-	-	-	-
Phloretate*	Phenolic acids	Phenolic acids	C9H10O3	1	501-97-3	6.87544e+06	1.54972e+07	9.38205e+06	136834	164055	94057.5	262820	403801	278277	855235	1.02642e+06	515923	1.66391	0.00101431	0.00242484	sig	C01744	ko01100	C01744	MetMap166,MetMap170
cis-Aconitate	Organic acids	Organic acids	C6H6O6	3	4023-65-8	6.80209e+06	5.51053e+06	5.93051e+06	3.07862e+06	3.21172e+06	3.17491e+06	3.5457e+06	3.25056e+06	3.80878e+06	3.15818e+06	3.23805e+06	3.15215e+06	1.36713	2.22593e-05	0.00012727	sig	C00417	ko00020,ko00630,ko00660,ko01100,ko01110,ko01210	C00417	-
Azaleatin	Flavonoids	Flavonols	C16H12O7	3	529-51-1	5.26599e+06	4.83798e+06	4.77784e+06	1.23939e+06	1.22752e+06	1.27946e+06	586190	526430	585545	1.05981e+06	853659	1.23317e+06	1.12477	2.92334e-09	2.1662e-07	sig	C10022	-	C10022	-
Tropate	Phenolic acids	Phenolic acids	C9H10O3	2	552-63-6	3.89072e+06	9.57602e+06	9.20452e+06	18028.6	43468.1	42183.5	65204.2	123341	61013.7	49055.7	48775.6	43761.5	1.42237	0.000836331	0.00206712	sig	C01456	ko00960,ko01110	C01456	-
6,7-dihydroxy-1,3-dimethoxyxanthen-9-one	Flavonoids	Other Flavonoids	C15H12O6	1	-	1.71677e+07	2.81561e+07	2.05302e+07	764096	801411	822410	948263	1.0629e+06	486241	1.74845e+06	1.50118e+06	1.85353e+06	1.50387	3.33544e-05	0.000171398	sig	-	-	-	-
Morin-3-O-arabinoside	Flavonoids	Flavonols	C20H18O11	1	-	1.91229e+06	1.58511e+06	1.26744e+06	7.8772e+06	6.78234e+06	7.32761e+06	2.60254e+06	2.11843e+06	2.61991e+06	3.41536e+06	3.73715e+06	3.57078e+06	1.52439	2.24506e-07	4.84444e-06	sig	-	-	CM01020	MetMap124
Aesculitannin A	Tannins	Tannin	C45H36O18	2	-	6.56665e+06	4.98239e+06	6.85908e+06	2.58545e+07	3.07146e+07	2.624e+07	3.73375e+07	2.93055e+07	2.69822e+07	9.6428e+06	8.71147e+06	9.64076e+06	1.54655	1.52736e-05	9.77352e-05	sig	-	-	-	-
(R)-2-Hydroxyisocaproate	Organic acids	Organic acids	C6H12O3	3	20312-37-2	667379	820768	542058	38873.6	211555	214509	100175	160082	180877	176401	156241	102486	1.2384	0.000190956	0.000638529	sig	C03264	-	C03264	-
Neosakuranin	Flavonoids	Chalcones	C22H24O10	3	31187-54-9	3.87697e+07	5.24257e+07	1.86642e+07	5.64074e+06	4.99836e+06	6.0088e+06	7.63807e+06	1.70971e+07	1.08189e+07	1.08861e+07	1.10826e+07	9.79536e+06	1.50814	0.0105975	0.0167722	sig	-	-	-	-
p-Coumaroylmalic acid	Phenolic acids	Phenolic acids	C13H12O7	1	-	2.1364e+06	4.20377e+06	4.26712e+06	49333.4	26768.4	61820.7	168723	201569	132191	429461	375920	384693	1.71335	0.000283007	0.000883354	sig	-	-	CM02635	MetMap170
Quercetin 3-O-(2''-Z-p-coumaroylarabinoside)*	Flavonoids	Flavonols	C29H24O13	1	-	57750.1	92173.5	40407.7	661472	600258	645704	204922	298736	103382	128788	140425	144567	1.68367	4.39322e-06	4.0106e-05	sig	-	-	-	-
N-(1-Deoxy-1-fructosyl)Leucine	Amino acids and derivatives	Amino acids and derivatives	C12H23NO7	1	-	106173	104811	43383.3	367021	365396	482093	73698.6	126244	136176	150165	200759	186700	1.37529	7.1012e-05	0.000298977	sig	-	-	-	-
9,10-dihydroxy-8-oxooctadec-12-enoic acid	Lipids	Free fatty acids	C18H32O5	2	-	7512.05	5425.4	10156.2	28863.3	33149.7	39173.8	23097.9	29368	15903.4	32775.6	24594	34818	1.3527	0.00114748	0.00269417	sig	-	-	-	-
Melibiose	Others	Saccharides	C12H22O11	1	585-99-9	1.63714e+07	1.19766e+07	1.1693e+07	7.29594e+06	7.05971e+06	7.09088e+06	1.71921e+07	1.82777e+07	1.3308e+07	1.25161e+07	1.48598e+07	1.2784e+07	1.05549	0.00283124	0.00560648	sig	C05402	ko00052,ko01100,ko02010	C05402	-
(R)-2-Hydroxystearate*	Lipids	Free fatty acids	C18H36O3	3	26633-48-7	11755.1	9342.42	6664.62	64031.5	81734.4	81035.7	74442.5	86784.3	103020	97894.2	69680.4	82112.9	1.30172	8.47822e-05	0.000345565	sig	C03042	-	C03042	-
(-)-Usnic acid	Others	Ketone compounds	C18H16O7	1	125-46-2	10153.2	1389.85	277.97	760741	1.38099e+06	1.25642e+06	754653	716435	1.701e+06	626088	464256	803524	1.38921	0.0116847	0.0181289	sig	C10101	-	C10101	-
Kaempferol-3-O-glucuronide	Flavonoids	Flavonols	C21H18O12	1	22688-78-4	8.6198e+07	9.5198e+07	5.41323e+07	374709	426332	401043	5.21515e+06	5.15001e+06	1.32856e+06	1.26103e+06	1.59713e+06	1.1376e+06	1.50659	4.66824e-05	0.000217284	sig	-	-	-	-
(4R)-4-methyl-5-{[(2R,3R,4S,5S,6R)-3,4,5-trihydroxy-6-(hydroxymethyl)oxan-2-yl]oxy}pentanoic acid	Organic acids	Organic acids	C12H22O8	2	-	6.42818e+06	7.99184e+06	6.6111e+06	2.09862e+06	2.06145e+06	2.19426e+06	627311	713731	572561	2.5348e+06	2.58602e+06	2.51218e+06	1.05467	5.11434e-07	8.42161e-06	sig	-	-	-	-
6-DeoxyCatalpol	Terpenoids	Monoterpenoids	C15H22O9	3	99499-99-7	3.66172e+06	4.24897e+06	3.59198e+06	174453	140600	47783.1	708555	732548	9556.62	410510	348725	431495	1.26061	5.19863e-07	8.52254e-06	sig	-	-	-	-
Eucalyptin (5-Hydroxy-7,4'-dimethoxy-6,8-dimethylflavone)	Flavonoids	Flavones	C19H18O5	3	3122-88-1	224310	169841	261637	21634.4	30977.2	21669.7	55677	63422	39208.1	41483.1	31621.6	27274.3	1.44192	2.91639e-05	0.000155025	sig	-	-	CM00943	MetMap121
3,3-bis-(4-hydroxy-3-methoxyphenyl)-propane-1,2-diol	Others	Others	C17H20O6	3	-	4789.37	8862.43	7864.91	30360.4	22893.2	18406.1	26693.1	36239.3	35686.5	31353.4	32831.2	28901.2	1.0986	0.000304868	0.000931423	sig	-	-	-	-
2,3-Dihydroxy-12-ursen-28-oic acid*	Terpenoids	Triterpene	C30H48O4	2	-	1.23616e+07	1.13327e+07	5.82983e+06	3.61176e+07	4.08406e+07	4.17874e+07	3.81906e+07	3.33931e+07	4.34719e+07	3.80914e+07	3.82162e+07	4.18563e+07	1.32238	1.59457e-05	0.000100281	sig	-	-	-	-
Glucosyl 2-Hydroxy-4-Methylpentanoic Acid	Organic acids	Organic acids	C12H22O8	1	-	7.39828e+06	8.32817e+06	6.83651e+06	2.50624e+06	2.25764e+06	1.89679e+06	779271	830924	355295	2.95253e+06	2.92255e+06	2.85275e+06	1.01521	2.76361e-07	5.52748e-06	sig	-	-	-	-
Quercetagetin-4'-Methyl Ether	Flavonoids	Flavonols	C16H12O8	1	-	1.65528e+07	2.7983e+07	2.26591e+07	30602.4	16095.7	15812.9	11743	17037.3	6482.13	17141.3	11230.1	13318.4	1.30204	2.17938e-05	0.000125382	sig	-	-	CM00553	MetMap116,MetMap117
1-O-Salicyloyl-β-D-glucose*	Phenolic acids	Phenolic acids	C13H16O8	1	60517-74-0	1.42615e+07	1.50825e+07	1.26483e+07	439644	464184	569356	601508	216781	1.36192e+06	6.43868e+06	5.95437e+06	5.51994e+06	1.59287	4.22611e-08	1.42916e-06	sig	-	-	-	-
5-Galloyl-6-O-Benzoyl Glucose	Phenolic acids	Phenolic acids	C20H20O11	3	-	111101	162438	151619	1.17593e+06	1.32847e+06	1.24971e+06	442375	461101	650891	701887	715158	862242	1.51808	1.44898e-06	1.78354e-05	sig	-	-	CM02486	MetMap155,MetMap157
9,12,13-TriHOME	Lipids	Free fatty acids	C18H34O5	2	97134-11-7	1.87312e+06	1.66775e+06	1.15983e+06	9.73142e+06	7.67993e+06	8.60888e+06	7.30457e+06	9.94933e+06	1.20904e+07	7.56071e+06	9.24764e+06	9.21455e+06	1.32959	0.000335662	0.00100862	sig	C14833	ko00591	C14833	-
3'-O-methyl-ellagic acid-4-O-beta-D-xylopyranoside	Tannins	Tannin	C20H16O12	1	176665-78-4	940053	663599	826530	44983.8	54317.4	58576.8	15862.9	24851.7	15058.4	18991.4	21661.2	18832.4	1.0397	1.39705e-06	1.73694e-05	sig	-	-	-	-
Kaempferol-3-O-(3',6'-O-di-p-coumaroyl)-glucoside*	Flavonoids	Flavonols	C39H32O15	2	218605-31-3	447480	264745	570329	6247.31	6165.12	5009.79	449856	204206	1.03901e+06	7.38392e+06	7.14403e+06	4.67457e+06	1.21754	2.31011e-05	0.000129681	sig	-	-	-	-
4-(beta-D-glucosyloxy)benzoic acid*	Phenolic acids	Phenolic acids	C13H16O8	1	15397-25-8	1.35219e+07	1.45676e+07	1.2322e+07	431790	397588	584096	657793	331993	1.53166e+06	5.05226e+06	5.17205e+06	4.74923e+06	1.64947	2.72482e-08	1.03015e-06	sig	C03993	ko00130	C03993	MetMap157
1-Hydroxypinoresinol-1-O-Glucoside	Lignans and Coumarins	Lignans	C26H32O12	3	81495-71-8	271862	16514	25651.1	8.0723e+06	7.13515e+06	6.91449e+06	7.60601e+06	7.83823e+06	3.4266e+06	4.27018e+07	4.46012e+07	4.35219e+07	1.02773	7.85979e-10	8.8244e-08	sig	-	-	-	-
Gossypetin	Flavonoids	Flavonols	C15H10O8	1	489-35-0	3.60998e+06	5.55482e+06	5.23646e+06	32808.9	35021.4	27085	134732	89052.2	96467.2	88174.4	94197.6	100109	1.56581	7.23145e-06	5.7249e-05	sig	C04109	-	C04109	-
3-Hydroxyisovalerate	Organic acids	Organic acids	C5H10O3	3	625-08-1	9.10364e+06	1.0346e+07	8.61816e+06	136432	120727	140924	85158.9	103047	29933.5	74473	77699.1	59410.8	1.20113	1.09505e-08	5.13564e-07	sig	C20827	ko00280,ko01100	C20827	-
Gallic acid-1-O-xyloside	Phenolic acids	Phenolic acids	C12H14O9	2	-	29449.3	15069.7	11620.5	688746	1.13468e+06	969324	217559	94851.9	368942	1.28828e+06	804735	1.65881e+06	1.20051	0.000974882	0.00234389	sig	-	-	-	-
Octadecanoic acid	Lipids	Free fatty acids	C18H36O2	2	57-11-4	2.70033e+07	2.60601e+07	2.2827e+07	6.42784e+07	1.00689e+08	1.01806e+08	1.02772e+08	1.15597e+08	1.43321e+08	1.46416e+08	1.42828e+08	1.38701e+08	1.00435	6.29902e-05	0.000272958	sig	C01530	ko00061,ko01040,ko01100	C01530	-
4-O-beta-D-Glucosyl-sinapate	Phenolic acids	Phenolic acids	C17H22O10	1	-	97211	107273	103551	387989	234760	329002	83727.9	85209.8	255124	242600	218986	250751	1.0227	0.0124564	0.0190548	sig	C02919	-	C02919	MetMap153
3-(Methoxycarbonyl)propyl-beta-D-glucopyranoside	Organic acids	Organic acids	C11H20O8	2	218607-09-1	1.90643e+07	1.79558e+07	1.25965e+07	1.34694e+06	538985	1.14943e+06	615530	457423	91484.6	845009	574087	587632	1.10614	7.15168e-06	5.67387e-05	sig	-	-	-	-
3-(3-Hydroxyphenyl)-3-hydroxypropanoic acid	Phenolic acids	Phenolic acids	C9H10O4	3	3247-75-4	96346.3	90849	50449.4	207107	160388	120350	181884	178365	189715	112406	129402	132449	1.30899	0.00524862	0.0093988	sig	-	-	CM02613	MetMap166
3,9-dihydroeucomnalin glucoside*	Flavonoids	Other Flavonoids	C23H26O11	1	-	8.61458e+06	3.50811e+06	1.70609e+07	72836	364180	1.06999e+06	2.66941e+06	1.5426e+06	6.79083e+06	2.03973e+07	1.891e+07	2.216e+07	1.36386	0.000923806	0.00223999	sig	-	-	-	-
Gallocatechin 3-O-gallate*	Flavonoids	Flavanols	C22H18O11	1	5127-64-0	2.54236e+06	3.53222e+06	6.15949e+06	11752.3	8478.31	9662.96	2.15483e+06	2.04147e+06	1.37053e+06	157827	164711	179569	1.39282	0.00268011	0.00535878	sig	-	-	CM01804	MetMap140
Dihydrokaempferol-7-O-glucoside	Flavonoids	Flavanonols	C21H22O11	3	-	2.96091e+07	3.32896e+07	3.82211e+07	1.40201e+06	1.65866e+06	1.63633e+06	997574	760643	693448	3.02042e+06	1.65453e+06	3.4402e+06	1.39722	1.8882e-07	4.32022e-06	sig	-	-	-	-
Patuletin-7-O-Galactoside	Flavonoids	Flavonols	C22H22O13	1	-	850013	4.72912e+06	3.04645e+06	139877	114914	96324.9	200271	89472.5	492176	692893	568130	833115	1.5957	0.0286567	0.0392072	sig	-	-	-	-
5-O-Galloylshikimic acid	Phenolic acids	Phenolic acids	C14H14O9	1	95719-51-0	2.73943e+06	1.33897e+06	5.0018e+06	2.61875e+07	3.93556e+07	2.84933e+07	901318	872787	907627	1.49797e+06	1.2867e+06	1.22974e+06	1.04024	1.60045e-05	0.000100281	sig	-	-	CM02535	MetMap156
Xanthurenic Acid 8-O-Glucoside	Alkaloids	Quinoline alkaloids	C16H17NO9	3	97451-32-6	1.44065e+06	1.05754e+06	667143	129373	149662	25874.7	919529	314202	792587	2.01901e+06	1.53033e+06	1.79274e+06	1.36562	0.000551394	0.00148037	sig	-	-	-	-
2-Cinnamoyl-1-galloylglucose	Phenolic acids	Phenolic acids	C22H22O11	2	56994-83-3	286409	329971	464742	35918.1	36293.2	18623.1	84609.2	97814.5	35190.4	53330.8	45149	51151.3	1.47044	0.000111997	0.000424281	sig	-	-	-	-
Erythro-Guaiacylglycerol-β-dihydroconiferyl Ether glucoside	Lignans and Coumarins	Lignans	C26H36O12	1	-	1.73269e+06	1.63492e+06	1.15763e+06	197671	215542	209172	1.01799e+06	371836	1.08902e+06	3.96661e+06	2.12592e+06	2.54642e+06	1.41682	0.00175725	0.00382473	sig	-	-	-	-
Suspensoside A	Terpenoids	Monoterpenoids	C16H26O9	1	-	62621.6	82736	45407.7	2.64559e+06	2.31665e+06	2.25129e+06	810413	801152	1.82195e+06	2.42206e+06	2.36334e+06	2.57571e+06	1.33669	4.00625e-05	0.000194792	sig	-	-	-	-
3-hydroxybenzoyl-β-D-glucose	Phenolic acids	Phenolic acids	C13H16O8	1	-	1.40742e+07	1.74975e+07	1.9074e+07	1.86231e+06	1.72354e+06	1.03394e+06	2.69613e+06	2.84391e+06	2.77087e+06	4.26791e+06	4.21961e+06	4.62233e+06	1.69068	1.74925e-06	2.0253e-05	sig	-	-	-	-
Quercetin 3-O-(3''-Z-p-coumaroylarabinoside)*	Flavonoids	Flavonols	C29H24O13	1	-	60756	83753.7	32112.4	504233	547246	475856	176070	230002	84806.9	115158	104117	142544	1.65602	6.47719e-06	5.30929e-05	sig	-	-	-	-
2,6-Dimethoxybenzaldehyde	Others	Aldehyde compounds	C9H10O3	1	3392-97-0	4.99673e+06	1.02997e+07	6.338e+06	79147.5	98369.3	100973	148490	232714	198790	362841	508179	253868	1.61643	0.000511355	0.00139615	sig	-	-	-	-
3-Galloyl-5-p-Coumaroylquinic acid	Phenolic acids	Phenolic acids	C23H22O12	1	-	26892.2	11289.9	2257.98	925533	903533	805047	1.1586e+06	1.00233e+06	1.47104e+06	2.66389e+06	2.29569e+06	2.2083e+06	1.15175	1.24799e-06	1.56951e-05	sig	-	-	-	-
1-O-p-Coumaroyl Galactonic Acid	Phenolic acids	Phenolic acids	C15H18O9	2	-	21283.5	26804	53096.6	479691	550547	650471	102975	44146.5	13473.5	16760.4	133519	10587.8	1.29022	1.1419e-05	8.10098e-05	sig	-	-	-	-
Ginnalin A (2,6-Di-O-Galloyl-1,5-Anhydro-D-Glucitol)	Tannins	Tannin	C20H20O13	3	-	13309.9	87686	90179.3	324083	249223	286499	121682	179645	66549.4	268988	225257	241917	1.11673	0.00058152	0.00154668	sig	-	-	-	-
8,11-Heptadecadienoic acid	Lipids	Free fatty acids	C17H30O2	3	-	9188.68	9188.68	9188.68	45943.4	69402	116667	72007.5	107065	122522	110373	111137	91129.2	1.16888	0.00317414	0.00616894	sig	-	-	-	-
Dihydroferulic Acid	Phenolic acids	Phenolic acids	C10H12O4	3	1135-23-5	161707	237319	237399	2428.1	12140.5	2428.1	71554.9	108278	95442.4	106776	119197	159368	1.54611	0.000120803	0.000449372	sig	-	-	CM02618	MetMap165,MetMap166,MetMap168,MetMap170
6-O-Dihydrocaffeoylglucose	Phenolic acids	Phenolic acids	C15H20O9	2	-	849329	1.01099e+06	846652	77991	73352.1	104482	208963	212763	151098	324155	249686	308604	1.71761	3.39213e-07	6.31551e-06	sig	-	-	CM02658	MetMap166,MetMap169
Pinocembrin	Flavonoids	Flavanones	C15H12O4	2	480-39-7	174061	241979	103424	22356.1	36325.2	58522.6	43721.1	31833.1	37353.3	24645.7	34400.8	31156.4	1.15338	0.00330559	0.00638491	sig	C09827	ko00941	C09827	MetMap110
4-caffeoylshikimic acid	Phenolic acids	Phenolic acids	C16H16O8	1	-	3.45911e+07	3.91072e+07	3.49884e+07	3.3204e+06	3.29751e+06	3.45117e+06	1.06231e+07	9.08687e+06	1.02403e+07	8.94334e+06	6.39868e+06	2.23278e+07	1.63554	9.63955e-05	0.000378018	sig	-	-	CM02651	MetMap168
7-acetyl-8,9-dihydroxy-2,2,4,4,6-pentamethylanthracene-1,3-dione	Others	Ketone compounds	C21H22O5	2	-	12696.4	12696.4	12696.4	73155.6	64105.2	63481.9	416185	340478	140597	121389	113580	63819.2	1.00072	0.00648795	0.0111856	sig	-	-	-	-
Cinnamtannin D1	Tannins	Tannin	C45H36O18	2	97233-06-2	425063	75617.1	384910	2.32509e+07	1.99073e+07	2.22255e+07	1.19582e+07	4.38085e+06	2.9896e+07	2.52174e+07	2.51194e+07	2.41844e+07	1.2725	0.00804508	0.0133305	sig	C17632	-	C17632	-
4,9-Dihydroxy-17-methoxy-2-oxatricyclo[13.2.2.13,7]icoSa-1(17),3,5,7(20),15,18-hexaen-10-one	Others	Others	C20H22O5	2	-	474939	22189.1	56782.3	3.70634e+06	3.25558e+06	5.41072e+06	3.80031e+06	2.44554e+06	3.95168e+06	1.35941e+07	7.48413e+06	1.07266e+07	1.07841	0.000442147	0.00124669	sig	-	-	-	-
3,5-dihydroxy-4-{[(2s,3r,4s,5s,6r)-3,4,5-trihydroxy-6-[(sulfooxy)methyl]oxan-2-yl]oxy}benzoic acid*	Phenolic acids	Phenolic acids	C13H16O13S	1	-	1.19073e+07	1.30637e+07	2.09175e+07	2.91697e+06	3.36393e+06	2.88398e+06	2.23038e+06	3.10061e+06	2.3624e+06	3.71744e+06	3.18519e+06	4.10773e+06	1.39091	0.000610902	0.00160867	sig	-	-	CM02435	MetMap155,MetMap157,MetMap161
6-O-Acetylarbutin*	Others	Others	C14H18O8	2	10338-88-2	970495	840299	1.28608e+06	12488	62440	12488	220313	147358	443936	1.32227e+06	1.24827e+06	1.2111e+06	1.56656	1.35428e-05	9.04075e-05	sig	-	-	-	-
Castanoside B[Kaempferol-3-O-(4'',6''-di-p-coumaroyl)mannoside]*	Flavonoids	Flavonols	C39H32O15	2	-	436903	240372	526367	4601.34	5596.47	2727.3	367140	144102	916381	5.96863e+06	5.80355e+06	3.88204e+06	1.2518	1.84219e-05	0.000110981	sig	-	-	-	-
Mangiferin	Flavonoids	Other Flavonoids	C19H18O11	3	4773-96-0	32508.4	6501.67	6501.67	241297	183300	199755	238629	172293	285835	433491	462296	511795	1.08305	4.41653e-06	4.0106e-05	sig	C10077	-	C10077	-
Erythro-Guaiacylglycerol-β-threo-syringylglycerol Ether	Lignans and Coumarins	Lignans	C21H28O10	3	1313434-74-0	15575.3	14352.4	20518.4	7159.05	12335.2	7753.73	16019.7	22074.8	17262.3	42579.4	24317.8	23066.9	1.00116	0.0188784	0.027016	sig	-	-	-	-
Procyanidin B2	Tannins	Proanthocyanidins	C30H26O12	1	29106-49-8	1.06701e+06	827759	1.05699e+06	53509.7	51688.9	60441.9	483901	338011	168624	86430	86475.2	111967	1.3566	1.47828e-05	9.57519e-05	sig	C17639	-	C17639	MetMap141
3-Hydroxyphenylacetate	Phenolic acids	Phenolic acids	C8H8O3	3	621-37-4	43004.5	8600.9	8600.9	138310	150753	165028	82521.5	134406	59600.6	74556.4	91325.4	98160.9	1.44927	0.00100718	0.00241216	sig	C05593	ko00350,ko00360,ko01100	C05593	MetMap172
3,5-Dihydroxyacetophenone	Others	Ketone compounds	C8H8O3	3	51863-60-6	284437	56887.4	56887.4	2.64175e+06	2.33916e+06	2.25411e+06	975635	2.03967e+06	480493	1.44496e+06	1.24635e+06	1.19881e+06	1.4581	0.00128796	0.00297685	sig	-	-	CM01678	MetMap139
Pinobanksin	Flavonoids	Flavanonols	C15H12O5	1	548-82-3	913653	1.59615e+06	1.25183e+06	1072.72	1072.72	1072.72	7750.21	10758.6	5363.62	7061.74	9978.51	10304.4	1.6239	3.62256e-05	0.000181373	sig	C09826	ko00941	C09826	MetMap124
2,4-Dihydroxy-6-pentylbenzoate	Phenolic acids	Phenolic acids	C12H16O4	3	491-72-5	20498.2	9649.05	16845.3	44238.3	90557.5	55663.3	37003.4	25517.7	32820.3	10774	1929.81	30357.4	1.09554	0.0111428	0.0174409	sig	C20417	ko00999,ko01100,ko01110	C20417	-
Epicatechin-(2β→7,4β→8)-epiafzelechin-(4β→8)-epicatechin	Flavonoids	Flavanols	C45H36O17	2	-	14820	14820	14820	123944	131670	134578	533853	321919	250034	91767.7	83353	83333.9	1.29857	0.00195551	0.00417348	sig	-	-	-	-
2,3,4-trihydroxy-5-{[3-(4-hydroxyphenyl)prop-2-enoyl]oxy}hexanedioic acid	Phenolic acids	Phenolic acids	C15H16O10	2	-	1.84024e+06	790257	1.06208e+06	86599.8	432999	86599.8	2.03896e+06	2.16916e+06	2.92588e+06	4.50259e+06	5.31687e+06	3.78341e+06	1.03563	5.4789e-05	0.000244552	sig	-	-	-	-
1-(4-Hydroxy-3,5-dimethoxyphenyl)-2-[4-(3-hydroxypropyl)-2,6-dimethoxyphenoxy]propane-1,3-diol	Lignans and Coumarins	Lignans	C22H30O9	2	-	14272	9757.89	3376.21	44290.2	44559.5	48692.9	45057.3	36092.4	38118.4	87734.8	65752	80802.3	1.04288	1.36821e-05	9.10091e-05	sig	-	-	-	-
D-Erythrose	Others	Saccharides	C4H8O4	1	583-50-6	1.23427e+06	1.00814e+06	852375	588235	117647	679105	818672	884747	869224	930550	812059	792815	1.09272	0.0282632	0.0386831	sig	C01796	-	C01796	-
4-O-(4'-O-alpha-D-Glucopyranosyl)caffeoylquinic acid	Phenolic acids	Phenolic acids	C22H28O14	2	1401352-62-2	207335	175045	141241	3.00532e+06	4.45032e+06	4.103e+06	42402.6	26157.3	58922.9	45904.7	35040.1	34207.8	1.0287	3.41522e-06	3.31241e-05	sig	-	-	CM02765	MetMap168,MetMap171
3,4-dihydroxybenzaldehyde-xylose-glucoside	Others	Aldehyde compounds	C18H24O12	3	-	1.91046e+06	1.01157e+06	1.28993e+06	4619.93	23099.7	4619.93	38225.9	24233.3	77650.1	738949	763217	816261	1.66107	0.000213035	0.000701595	sig	-	-	CM02854	MetMap164
(-)-Epicatechin	Flavonoids	Flavanols	C15H14O6	1	490-46-0	3.20283e+07	2.86863e+07	2.93301e+07	910216	910216	910216	6.95034e+07	5.37311e+07	2.19281e+07	6.37771e+06	4.55108e+06	6.76152e+06	1.16777	0.00456516	0.0083402	sig	C09727	ko00941,ko01100,ko01110	C09727	-
Epigallocatechin gallate*	Flavonoids	Flavanols	C22H18O11	1	989-51-5	2.72341e+06	3.30341e+06	5.66307e+06	6988.43	4951.3	11144.5	2.12574e+06	1.55063e+06	1.12268e+06	174846	150086	241317	1.4333	0.00135842	0.00310102	sig	C09731	-	C09731	MetMap141
Deacetylasperulosidic acid	Terpenoids	Monoterpenoids	C16H22O11	2	14259-55-3	76614.4	76614.4	76614.4	612487	654161	568355	2.22143e+06	1.5552e+06	2.96661e+06	383072	482873	478818	1.20507	0.000321141	0.000972877	sig	-	-	-	-
3,3'-Di-O-methylellagic acid 4'-beta-O-xylopyranoside	Tannins	Tannin	C21H18O12	3	-	365944	410391	309987	7532.92	20132.3	19401.4	13238.3	14344.3	5728.63	4875.26	9823.59	35926.9	1.21512	4.53376e-07	7.7053e-06	sig	-	-	-	-
7-Hydroxycoumarin-O-rhamnoside	Lignans and Coumarins	Coumarins	C15H16O7	3	-	569478	826616	506442	29798.4	34666.7	22074.2	23470.3	18284.3	13258.4	72004	44776.4	48975.9	1.43887	4.75347e-05	0.000219596	sig	-	-	-	-
Kaempferol-3-O-rhamnosyl(1→2)glucoside	Flavonoids	Flavonols	C27H30O15	2	-	336857	359775	296711	31365.1	63921.5	43218.6	516742	778796	934792	639234	742841	709319	1.08979	0.000162655	0.00056374	sig	-	-	-	-
10-O-[(E)-p-Coumaroyl]-geniposidic acid	Terpenoids	Monoterpenoids	C25H28O12	1	-	65102.8	65102.8	65102.8	7.04811e+06	6.19561e+06	9.55775e+06	937109	1.13103e+06	325514	1.81386e+07	1.77137e+07	2.238e+07	1.05452	1.22493e-06	1.56951e-05	sig	-	-	-	-
4-O-galactopyranosylxylose	Others	Saccharides	C11H20O10	3	14087-31-1	51890.3	35148.8	51487.8	12870	14860.5	12021.2	15487.6	16144.9	21593.3	33691.4	28969.4	25788.7	1.68645	0.000346434	0.00103178	sig	-	-	-	-
Protocatechuic acid 4-O-(2''-O-Vanilloyl)Glucoside	Phenolic acids	Phenolic acids	C21H22O12	3	-	245735	426294	288743	928738	926883	1.00921e+06	248467	262029	235167	209441	215663	283861	1.21233	7.61451e-07	1.11616e-05	sig	-	-	CM02406	MetMap161
Tricetin	Flavonoids	Flavones	C15H10O7	2	520-31-0	707125	995848	789219	1.75462e+06	2.19943e+06	2.07659e+06	2.39412e+06	3.15097e+06	2.77415e+06	2.81061e+06	2.89723e+06	2.34956e+06	1.04567	8.67359e-05	0.000349367	sig	C10192	ko00941	C10192	MetMap120
Kankanoside E	Terpenoids	Monoterpenoids	C16H28O8	3	-	45171.2	11390.3	15903.8	375058	232573	307471	58729.1	50052.9	148025	319703	234342	388837	1.15695	0.000573045	0.00153074	sig	-	-	-	-
3-O-Methylellagic acid 4'-rhamnoside	Tannins	Tannin	C21H18O12	1	-	153973	99328.7	69390	862133	673426	1.21058e+06	2.40522e+06	3.81627e+06	1.95741e+06	409207	409320	443920	1.30464	0.0009322	0.0022515	sig	-	-	-	-
1-Caffeoyl-beta-D-glucose	Phenolic acids	Phenolic acids	C15H18O9	1	14364-08-0	575220	491180	280864	6.81731e+06	7.09368e+06	7.99705e+06	3.15943e+07	4.62091e+07	1.23982e+07	2.95685e+06	4.36581e+06	3.82135e+06	1.31105	0.0103911	0.016502	sig	C10433	-	C10433	MetMap166,MetMap168,MetMap169
2-hydroxynaringenin*	Flavonoids	Flavanones	C15H12O6	1	-	2.2408e+07	1.4618e+07	1.97597e+07	1.02409e+06	878604	728385	1.14867e+07	1.05265e+07	5.89771e+06	2.81484e+06	2.76866e+06	2.63757e+06	1.41186	7.99585e-05	0.000327706	sig	-	-	-	-
Pisiferic acid	Terpenoids	Ditepenoids	C20H28O3	2	67494-15-9	40133.1	40133.1	40133.1	1.00759e+06	679316	839233	229724	200665	499144	252883	237032	217804	1.65403	0.000178476	0.000603361	sig	C09163	ko00904,ko01110	C09163	-
3,4,5-Trimethoxycinnamic acid	Phenolic acids	Phenolic acids	C12H14O5	3	90-50-6	45801.9	14413.5	75956.2	1141.49	1141.49	1141.49	14991.5	17665.7	9163.02	13610.3	5707.43	8547.4	1.54005	0.0377709	0.0498544	sig	-	-	CM02627	MetMap153
2,3,19,23-Tetrahydroxyolean-12-en-28-oic acid	Terpenoids	Triterpene	C30H48O6	2	55306-03-1	1285.08	1285.08	1285.08	15521.4	15692.8	10628.5	30818.8	10072.5	43356.1	14617.7	12502.8	16906.1	1.22683	0.0327543	0.0439691	sig	-	-	-	-
Trigallic acid	Phenolic acids	Phenolic acids	C21H14O13	3	2131-66-0	205316	267409	513368	10779.8	10779.8	10779.8	200878	138282	134563	63636.7	53898.8	66912.1	1.48739	0.00743651	0.0125351	sig	-	-	CM02439	MetMap156
Esculetin	Lignans and Coumarins	Coumarins	C9H6O4	1	305-01-1	2.07153e+06	3.33652e+06	2.20281e+06	116288	116288	116288	711089	581438	858553	1.07342e+06	704589	938313	1.70403	0.000239669	0.00077215	sig	C09263	ko00999,ko01110	C09263	MetMap129,MetMap133
10-Hydroxy-2-Decenoic Acid	Lipids	Free fatty acids	C10H18O3	2	14113-05-4	4661.75	4661.75	4661.75	50066.8	77631.4	71216.1	23308.7	29172.9	133316	122333	116052	131620	1.06021	0.0131978	0.0199502	sig	-	-	-	-
Caffeoyl-p-coumaroyltartaric acid	Phenolic acids	Phenolic acids	C22H18O11	3	-	13144.2	13180.1	8328.31	43165.5	51597	39597	37752	27640.8	16848.2	23777.1	34088.4	24739.9	1.54421	0.00262712	0.00527275	sig	-	-	-	-
3-Hydroxy-5-Methylphenol-1-O-Glucoside	Others	Others	C13H18O7	1	-	1.29865e+06	977007	1.45778e+06	2971.25	14856.2	2971.25	18954.8	15808.7	29346.7	26985.3	40240.7	23474.2	1.62122	3.39985e-06	3.30615e-05	sig	-	-	-	-
Kaempferol-3-O-(3''-O-p-Coumaroyl)rhamnoside*	Flavonoids	Flavonols	C30H26O12	1	-	1.88393e+07	9.4966e+06	1.56207e+07	26611.4	32614.5	29718.6	710872	812730	1.6121e+06	1.71982e+07	1.87537e+07	1.2175e+07	1.63818	0.000189152	0.000633069	sig	-	-	-	-
Hypolaetin*	Flavonoids	Flavones	C15H10O7	1	27696-41-9	24910.7	24910.7	24910.7	233770	230788	278345	325617	213630	229192	127613	128083	199131	1.51253	0.000278582	0.000871745	sig	C10078	-	C10078	MetMap105,MetMap110
Procyanidin A1*	Tannins	Proanthocyanidins	C30H24O12	2	103883-03-0	262949	18350.1	91750.6	1.31563e+06	1.76915e+06	1.88694e+06	404493	123502	913053	473468	274027	254030	1.41339	0.000436224	0.00123658	sig	-	-	-	-
Neoisoliquiritin	Flavonoids	Chalcones	C21H22O9	3	59122-93-9	1.20825e+06	1.20825e+06	1.20825e+06	8.65225e+06	9.79748e+06	8.53633e+06	1.12803e+07	1.3686e+07	9.67449e+06	6.72736e+06	9.31975e+06	7.76407e+06	1.38888	4.76153e-05	0.000219695	sig	-	-	-	-
1-O-Feruloyl 9,10-Dihydroxypalmitic acid	Lipids	Free fatty acids	C26H40O7	2	-	82206.4	158098	218030	2518.32	2518.32	2518.32	17990.4	20241.7	12591.6	17695.7	12945.3	19657.6	1.67748	0.00198791	0.00422559	sig	-	-	-	-
3,5-dihydroxy-4-[(2S,3R,4S,5S,6R)-3,4,5-trihydroxy-6-(sulfooxymethyl)oxan-2-yl]oxybenzoic acid*	Phenolic acids	Phenolic acids	C13H16O13S	1	-	1.25579e+07	1.41817e+07	2.33187e+07	503368	3.09983e+06	503368	2.69219e+06	2.51684e+06	3.05776e+06	3.7727e+06	3.26634e+06	4.32825e+06	1.59717	0.000842202	0.00207885	sig	-	-	-	-
3,25-Epoxy-3-hydroxyolean-18-en-28-oic acid (Semimoronic acid)	Terpenoids	Triterpene	C30H46O4	3	102053-38-3	121890	117383	99985.4	12105	34237.4	44737	80454.7	72285.2	56871.5	59697.5	118065	60720.4	1.41561	0.00765336	0.0128132	sig	-	-	-	-
3,3'-Bis(3,4-dihydro-4-hydroxy-6,8-dimethoxy-2H-1-benzopyran)	Lignans and Coumarins	Lignans	C22H26O8	3	-	19152.7	19152.7	19152.7	153423	192229	138368	210690	268891	203926	134391	116201	155252	1.38168	4.68928e-05	0.000217463	sig	-	-	-	-
Dihydroxyoctanoic acid glucoside	Lipids	Free fatty acids	C14H26O9	3	-	449826	540429	594448	46302.3	35567.3	24495.7	130254	187641	127812	156204	151248	159295	1.68805	2.22688e-06	2.37086e-05	sig	-	-	-	-
Quercetin-3-O-(2''-O-galloyl)Arabinoside*	Flavonoids	Flavonols	C27H22O15	1	-	12916.8	12916.8	12916.8	269834	307135	310611	125001	64584	150401	305776	256600	348238	1.3082	1.22015e-05	8.39602e-05	sig	-	-	-	-
Quercetin-3-O-(4''-O-galloyl)arabinoside*	Flavonoids	Flavonols	C27H22O15	1	-	2.78389e+06	2.78389e+06	2.78389e+06	5.27163e+07	5.72874e+07	5.10647e+07	1.78421e+07	1.39194e+07	3.4245e+07	4.99652e+07	5.46107e+07	4.48484e+07	1.3351	2.12107e-05	0.000123523	sig	-	-	CM00588	MetMap116
3,5,7-trihydroxy-2-(3-hydroxyphenyl)-4H-chromen-4-one	Flavonoids	Flavonols	C15H10O6	2	-	93494.6	122319	96212.8	18698.9	18698.9	18698.9	169166	184929	101172	134862	151773	120199	1.21204	0.000787896	0.00196974	sig	-	-	-	-
Adenosine 2'-phosphate	Nucleotides and derivatives	Nucleotides and derivatives	C10H14N5O7P	3	130-49-4	675413	1.00171e+06	699277	7877	7877	7877	153206	141125	157337	47673.5	39385	59483.7	1.55102	1.78351e-05	0.000108093	sig	C00946	-	C00946	-
5-L-Glutamyl-L-Alanine	Amino acids and derivatives	Amino acids and derivatives	C8H14N2O5	3	5875-41-2	61779.6	66304.1	116116	9377.95	9377.95	9377.95	95527.8	88737.5	49133.7	47961.5	53355.8	47449.5	1.38498	0.00695586	0.0118666	sig	-	-	-	-
5-O-Caffeoylshikimic acid	Phenolic acids	Phenolic acids	C16H16O8	1	73263-62-4	3.13081e+07	3.8915e+07	3.60026e+07	3.07598e+06	2.86324e+06	3.23379e+06	1.08072e+07	9.10049e+06	1.13972e+07	1.05282e+07	8.73334e+06	1.20203e+07	1.7006	4.34352e-07	7.45034e-06	sig	C10434	ko00940,ko00941,ko00945,ko01100,ko01110	C10434	MetMap168,MetMap170
2-O-Galloyl-D-glucose	Phenolic acids	Phenolic acids	C13H16O10	1	-	6.40632e+06	4.32898e+06	1.28456e+07	865796	865796	865796	1.00917e+07	9.37625e+06	4.65038e+07	3.83116e+07	3.36487e+07	4.07364e+07	1.0149	0.0151142	0.0223599	sig	-	-	CM02412	MetMap155
3-Hydroxyoctadecanoic Acid	Lipids	Free fatty acids	C18H36O3	3	45261-96-9	91931.1	91931.1	91931.1	2.71573e+07	1.65426e+07	8.04499e+06	4.07288e+06	3.97223e+06	5.32799e+06	3.88415e+06	4.79658e+06	3.39691e+06	1.58771	0.0116422	0.0180706	sig	-	-	-	-
Methyl 2,4-dihydroxyphenylacetate*	Phenolic acids	Phenolic acids	C9H10O4	3	67828-42-6	7384.56	7384.56	7384.56	36922.8	159639	180107	301137	335499	226337	187445	146319	179273	1.11328	0.000814298	0.0020221	sig	-	-	CM02875	MetMap172
[(1R,2R)-cyclohex-4-ene-1,2-diol]Beta-D-Galactopyranoside	Others	Others	C12H20O7	2	-	14286.4	14286.4	14286.4	146231	71431.8	176864	317366	322355	309345	280596	251670	251471	1.03365	5.09101e-06	4.50172e-05	sig	-	-	-	-
N-Acetyl-Tryptophan	Amino acids and derivatives	Amino acids and derivatives	C13H14N2O3	3	1218-34-4	16324.9	16324.9	16324.9	84437.2	81624.6	100994	412094	510085	191394	111242	98840.1	116473	1.06154	0.00351711	0.00669625	sig	-	-	-	-
3-Methoxyapigenin	Flavonoids	Flavonols	C16H12O6	1	1592-70-7	49082.2	136553	41674.2	2187.62	2187.62	2187.62	15608.9	228226	10938.1	862012	790353	801476	1.14116	1.68697e-06	1.96548e-05	sig	C05902	-	C05902	-
Isolariciresinol	Lignans and Coumarins	Lignans	C20H24O6	3	548-29-8	15791	15791	15791	183359	203600	157532	115088	85905.4	117362	270112	236923	247382	1.21752	7.96963e-07	1.13132e-05	sig	-	-	-	-
Cyclohexane-1,3-dione	Others	Ketone compounds	C6H8O2	3	504-02-9	25137.1	25137.1	25137.1	164516	129393	125685	251298	255804	224943	161672	133127	150257	1.25707	1.02281e-06	1.36313e-05	sig	C01066	-	C01066	-
Ferulic acid-4-O-glucoside	Phenolic acids	Phenolic acids	C16H20O9	2	117405-51-3	5.35996e+06	5.35996e+06	5.35996e+06	2.86772e+07	2.78621e+07	2.67998e+07	7.42608e+07	8.56039e+07	6.66777e+07	4.63766e+07	4.71601e+07	4.60527e+07	1.03795	6.39374e-07	9.74848e-06	sig	-	-	-	-
Vanilloyl Digalloylglucose	Phenolic acids	Phenolic acids	C28H26O17	2	-	324320	366325	469486	2881.27	2881.27	2881.27	18715.6	14406.4	32579.4	15829.2	22516.7	20841.7	1.67715	3.71025e-06	3.5338e-05	sig	-	-	-	-
Syringetin	Flavonoids	Flavonols	C17H14O8	3	4423-37-4	2.86052e+06	5.39328e+06	2.38168e+06	1273.25	1273.25	1273.25	9630.69	475182	11257	32789.2	6366.25	17934.6	1.51184	0.00167679	0.00367604	sig	C11620	ko00944,ko01110	C11620	MetMap109
Marein	Flavonoids	Chalcones	C21H22O11	1	535-96-6	650130	505423	1.40529e+06	2.10282e+07	2.35165e+07	2.59556e+07	9.95988e+06	1.05821e+07	7.00258e+06	1.64535e+07	1.54421e+07	1.78011e+07	1.43418	1.10646e-06	1.4537e-05	sig	-	-	-	-
Salirepin	Others	Others	C13H18O8	1	26652-12-0	1.10821e+06	130349	1.13943e+06	26069.7	26069.7	26069.7	1.21772e+06	1.24158e+06	987629	328969	188496	220454	1.09087	0.00636923	0.0110161	sig	-	-	CM02822	MetMap164
2-O-Caffeoylmalic acid	Phenolic acids	Phenolic acids	C13H12O8	3	53755-04-7	3969.24	3969.24	3969.24	36539.6	70233.3	65164.3	117928	164414	57149	22435.8	55601.2	19846.2	1.39003	0.0119614	0.0184395	sig	-	-	CM02637	MetMap168
Monotropein	Terpenoids	Monoterpenoids	C16H22O11	2	5945-50-6	1.87748e+06	1.87748e+06	1.87748e+06	1.54678e+07	1.79652e+07	1.5971e+07	6.00734e+07	3.95435e+07	7.84853e+07	9.38739e+06	1.14929e+07	1.03532e+07	1.23613	0.000406815	0.0011666	sig	C09788	-	C09788	-
Methyl 2-O-(4-hydroxybenzoyl)-2,4,6-trihydroxyphenylacetate	Phenolic acids	Phenolic acids	C16H14O7	2	-	161976	153186	113859	7302.01	7302.01	7302.01	37888.1	36510.1	84757.8	47470.2	54593.9	43180.6	1.66281	0.000151005	0.000535893	sig	-	-	CM02898	MetMap172
4-undecylbenzene-1-sulfonic acid	Others	Others	C17H28O3S	1	-	473349	473349	473349	2.5904e+06	3.88069e+06	3.69839e+06	2.8585e+06	3.32261e+06	3.27606e+06	5.22365e+06	4.76015e+06	4.39364e+06	1.19664	1.20127e-05	8.29082e-05	sig	-	-	-	-
Prodelphinidin A2 3'-gallate	Tannins	Proanthocyanidins	C37H28O18	3	-	185369	188135	262114	9138.38	9138.38	9138.38	396260	178021	220404	53718.6	45691.9	62602.9	1.25545	0.00264585	0.00529884	sig	-	-	-	-
Laricitrin-3-O-rhamnoside	Flavonoids	Flavonols	C22H22O12	3	-	137610	66011.4	188452	1598.13	13760.9	12158.2	108297	135920	115331	176854	149942	83340.9	1.30819	0.013175	0.0199401	sig	-	-	-	-
Benzyl gentiobioside*	Others	Others	C19H28O11	3	56775-64-5	114907	114907	114907	2.90847e+06	2.75138e+06	3.11298e+06	574534	623910	940216	1.23e+06	1.39681e+06	1.16242e+06	1.54651	7.07555e-08	2.09719e-06	sig	-	-	CM02830	MetMap164
Zizybeoside I*	Others	Others	C19H28O11	3	76819-28-8	106965	106965	106965	2.54136e+06	2.5378e+06	3.01622e+06	534826	656212	911374	1.2493e+06	1.03569e+06	1.0396e+06	1.56735	6.29439e-07	9.65989e-06	sig	C17564	-	C17564	MetMap164
3'-O-Methylellagic acid 4-O-beta-D-glucoside	Tannins	Tannin	C21H18O13	2	-	471795	471795	471795	4.05544e+06	4.04706e+06	4.67446e+06	3.23457e+06	3.86091e+06	3.53624e+06	2.35897e+06	2.46919e+06	2.53578e+06	1.57162	3.09553e-07	5.93733e-06	sig	-	-	-	-
4-O-Glucosyl-3,4-dihydroxybenzyl alcohol	Others	Others	C13H18O8	1	-	1.47379e+06	1.325e+06	1.96238e+06	113273	113273	113273	566364	995257	620600	1.50669e+06	1.42089e+06	1.24707e+06	1.60954	0.000112589	0.000424936	sig	-	-	CM02806	MetMap163
4-(2-hydroxyvinyl)benzene-1,2-diol Glucoside*	Others	Alcohol compounds	C14H18O8	2	-	147207	147207	147207	1.24179e+06	1.55526e+06	2.16357e+06	1.11472e+06	736035	2.58596e+06	3.09919e+06	3.53834e+06	3.46707e+06	1.03689	0.000779896	0.00195634	sig	-	-	-	-
2,6-dihydroxy-7H-chromen-7-one	Others	Chromone	C9H6O4	2	-	1.70475e+06	3.23315e+06	2.13576e+06	60119.2	12023.8	12023.8	355844	310145	656061	827073	408488	701219	1.64458	0.000650975	0.00169254	sig	-	-	-	-
1-(β-D-Glucopyranosyl)-3-ethyl-4-methyl-1H-pyrrole-2,5-dione	Others	Ketone compounds	C13H19NO7	3	-	857085	948415	894899	447738	396998	327921	336301	323895	271978	354270	427631	419491	1.27632	1.0102e-06	1.35608e-05	sig	-	-	-	-
(2E)-3-(2,4-dihydroxyphenyl)-1-(3,4,5-trihydroxyphenyl)prop-2-en-1-one	Flavonoids	Chalcones	C15H12O6	2	-	5.64866e+06	8.50469e+06	8.1784e+06	3.7321e+06	2.78442e+06	3.94268e+06	6.05083e+06	4.59835e+06	5.46002e+06	7.85383e+06	5.03739e+06	9.80407e+06	1.40272	0.0314665	0.0424711	sig	-	-	-	-
3'-O-Caffeoyl sweroside	Terpenoids	Monoterpenoids	C25H28O12	2	-	9863.81	9863.81	9863.81	143107	103401	135287	158050	100140	143815	114493	110239	80049.8	1.41828	0.000271315	0.000854053	sig	-	-	-	-
2-Dehydro-3-deoxy-D-galactonate	Organic acids	Organic acids	C6H10O6	3	56742-44-0	63654	48181.9	45756.1	4531.43	4531.43	4531.43	32843.9	22657.1	62311.6	27495.6	44226.9	31998.7	1.5208	0.00767767	0.0128365	sig	C01216	ko00052,ko01100	C01216	-
2-Hydroxypyridine	Alkaloids	Pyridine alkaloids	C5H5NO	3	142-08-5	98826.6	65228.5	69712.1	14860.1	13591.4	21276.3	16514.5	10610.5	14008.2	9640.67	11434.7	7670.2	1.04656	6.07705e-05	0.000264163	sig	C02502	-	C02502	-
7,8-Dihydroxycoumarin	Lignans and Coumarins	Coumarins	C9H6O4	2	486-35-1	255755	526957	396432	8632.41	8632.41	43162	121776	94818.3	164685	147322	101122	143656	1.58405	0.0013084	0.00301469	sig	C03093	-	C03093	MetMap133
Myricetin-3-O-xyloside*	Flavonoids	Flavonols	C20H18O12	1	-	105395	105395	105395	4.79346e+06	4.51553e+06	4.81691e+06	967986	866721	1.36467e+06	605529	526975	1.06153e+06	1.718	1.78163e-08	7.25378e-07	sig	-	-	CM00803	MetMap109
3-O-p-Coumaroylshikimic acid-O-glucoside	Phenolic acids	Phenolic acids	C22H26O12	3	-	2.70434e+06	3.02815e+06	2.952e+06	30557.8	30557.8	30557.8	356085	152789	402784	1.25818e+06	874655	1.4163e+06	1.72747	1.69828e-07	4.04143e-06	sig	-	-	CM02755	MetMap166,MetMap170
Methyl Alpha-D-Galactopyranoside	Others	Alcohol compounds	C7H14O6	1	-	1.12086e+06	1.12869e+06	583221	238924	274774	296893	720311	792980	523558	489241	658457	450317	1.40158	0.0111676	0.0174655	sig	-	-	-	-
Cinnamtannin B1	Tannins	Proanthocyanidins	C45H36O18	2	88082-60-4	325481	325481	325481	9.5357e+06	9.52074e+06	1.06831e+07	1.15401e+07	8.87743e+06	1.34968e+07	2.34836e+06	1.62741e+06	1.75505e+06	1.59405	7.05928e-06	5.63677e-05	sig	C17631	-	C17631	-
Feruloylmalic acid	Phenolic acids	Phenolic acids	C14H14O8	3	-	415267	472808	508773	3763.83	3763.83	3763.83	44579.9	95909.7	18819.1	33807.8	34896.5	23699.9	1.62209	2.18693e-07	4.77909e-06	sig	-	-	CM02642	MetMap165
Thr-Leu	Amino acids and derivatives	Amino acids and derivatives	C10H20N2O4	3	50299-12-2	53374.3	40227	49450.1	5408.22	27041.1	5408.22	37373.2	35255	5408.22	67728.5	47247.2	49796.3	1.20652	0.0122925	0.0188352	sig	-	-	-	-
Isoetin*	Flavonoids	Flavones	C15H10O7	1	1621-84-7	23776.7	23776.7	23776.7	227148	258725	252198	334878	232530	246834	118883	132004	159320	1.5263	3.38565e-05	0.000173737	sig	C10079	-	C10079	-
rhodomollein XIII*	Terpenoids	Ditepenoids	C22H36O7	1	54781-72-5	260487	319395	354075	2.89908e+06	2.01664e+06	2.39759e+06	277068	514990	244211	48842.3	48842.3	48842.3	1.13835	5.16464e-06	4.54438e-05	sig	-	-	-	-
Myricetin-3-O-arabinoside*	Flavonoids	Flavonols	C20H18O12	1	132679-85-7	123621	123621	123621	4.23004e+06	4.3534e+06	5.3639e+06	857715	964978	1.33065e+06	638672	618106	880751	1.72735	8.53604e-07	1.18175e-05	sig	-	-	CM00802	MetMap109
12-Sulfooxy-9,10-Dihydrojasmonic Acid	Organic acids	Organic acids	C12H20O7S	2	-	2.40413e+06	2.52719e+06	2.75518e+06	61491.4	39667.1	42430.6	11915.7	41390.6	16092.5	27042.2	37861.7	32141.6	1.23421	9.65762e-10	9.67067e-08	sig	-	-	-	-
methyl 4-hydroxy-3,5-bis[[(3R,4S,5R,6R)-3,4,5-trihydroxy-6-(hydroxymethyl)oxan-2-yl]oxy]benzoate	Phenolic acids	Phenolic acids	C20H28O15	2	-	4.23719e+06	5.07125e+06	7.34429e+06	45172.5	225863	45172.5	1.74013e+06	1.2074e+06	45172.5	1.19325e+06	1.20328e+06	1.34109e+06	1.4854	0.00036685	0.00107786	sig	-	-	-	-
2-(2-(3,4-dihydroxyphenyl)-2-methoxyethoxy)-6-(hydroxymethyl)tetrahydro-2H-pyran-3,4,5-tri	Phenolic acids	Phenolic acids	C15H22O9	2	-	63114	28300.5	32733.9	423137	1.02083e+06	626143	138244	197600	103521	43923.9	91962.3	33451.1	1.62117	0.00258891	0.00521777	sig	-	-	-	-
7,3'-Di-O-gallyoltricetiflavan	Flavonoids	Flavanols	C29H22O14	2	-	60024.3	65993	60395.8	7011.62	7011.62	42577.3	76903.3	52391.7	38397.8	62029.4	35058.1	47416.9	1.19944	0.0412532	0.0537235	sig	-	-	CM01824	MetMap140,MetMap141
Grayanotoxin I*	Terpenoids	Ditepenoids	C22H36O7	1	4720-09-6	302554	299792	329333	2.17937e+06	2.09946e+06	2.07643e+06	351154	641003	186354	37270.7	37270.7	37270.7	1.07665	8.61365e-08	2.46667e-06	sig	C09103	-	C09103	-
Manglieside E	Lignans and Coumarins	Lignans	C28H38O13	2	-	3714.24	3714.24	3714.24	61993.1	40505.7	25447.2	21691.8	18636	25445.1	78894.7	49196.5	65607.4	1.13053	0.00133571	0.00306318	sig	-	-	-	-
Ascorbate	Others	Vitamin	C6H8O6	2	50-81-7	811765	985898	592114	252977	261337	301135	154174	179197	126297	307856	331655	468265	1.21483	0.000471861	0.00130661	sig	C00072	ko00053,ko00480,ko01100,ko01110,ko01240	C00072	-
PA(18:3(6Z,9Z,12Z)/0:0)	Lipids	Glycerol ester	C21H37O7P	2	-	24622.5	24622.5	24622.5	324749	348765	399681	180875	302411	173630	309120	276513	245502	1.45652	9.01714e-05	0.000359618	sig	-	-	-	-
Acetosyringone	Others	Ketone compounds	C10H12O4	3	2478-38-8	23677.7	42618	41814.6	9243.46	11628.2	13051.4	21639.1	15551.2	24257.2	45397.8	26844.1	39248	1.51411	0.0077698	0.0129555	sig	C10664	-	C10664	-
Phloretin-4'-O-(6''-p-Coumaroyl)glucoside	Flavonoids	Chalcones	C30H30O12	3	-	7293.05	5600.94	11995.6	28364.1	26254.8	27874.5	49402.2	51191	14076.4	12394.3	15356.2	7226.31	1.31473	0.0302227	0.0410316	sig	-	-	-	-
3-[(1-Carboxyvinyl)oxy]benzoate	Phenolic acids	Phenolic acids	C10H8O5	3	16929-37-6	825647	1.3315e+06	1.0755e+06	7814.08	7814.08	7814.08	39070.4	72758.7	60882.5	45338.3	91331.3	7814.08	1.53607	1.68294e-05	0.000103748	sig	C20772	ko00130,ko01100,ko01110,ko01240	C20772	MetMap157
Caffeoyl(p-Hydroxybenzoyl)tartaric acid	Phenolic acids	Phenolic acids	C20H16O11	3	-	2940.2	2940.2	2940.2	64619.8	77624.5	45419.9	39698.9	14701	77497	117356	132431	163407	1.05753	0.000374298	0.00109367	sig	-	-	CM02481	MetMap157
5-O-p-Coumaroyl Galactonic Acid	Phenolic acids	Phenolic acids	C15H18O9	3	-	1.28807e+06	1.06439e+06	1.75795e+06	32373.4	20339.4	58508.3	78373.1	115655	95373.9	66911.7	82466.2	85288.1	1.54676	3.58386e-05	0.000179909	sig	-	-	-	-
Gnetifolin B*	Flavonoids	Flavonols	C16H12O6	1	140671-06-3	58590.3	170697	31248	3873.97	3873.97	3873.97	24465.4	569461	19369.8	908651	877789	867541	1.0137	0.000611673	0.00160955	sig	-	-	CM01034	MetMap124
Ellagic acid-4-O-glucoside	Tannins	Tannin	C20H16O13	3	-	56225.8	56225.8	56225.8	1.32076e+06	1.27753e+06	1.56322e+06	340958	561579	281129	1.22102e+06	1.11725e+06	1.16487e+06	1.36441	1.17354e-06	1.52107e-05	sig	-	-	-	-
Feruloyltartaric acid (Fertaric acid)	Phenolic acids	Phenolic acids	C14H14O9	3	-	4.14131e+06	4.88745e+06	7.24629e+06	14183.5	14183.5	14183.5	558540	877377	142228	76078.6	70917.5	80064.3	1.47417	0.000108126	0.000412997	sig	-	-	CM02646	MetMap165,MetMap167,MetMap168
Patuletin	Flavonoids	Flavonols	C16H12O8	1	519-96-0	2.1801e+07	3.55405e+07	2.76411e+07	45875.8	23324.8	14807.9	25491.6	27173.8	2961.58	19855.3	14910.2	2961.58	1.20475	1.51908e-05	9.74798e-05	sig	C10118	-	C10118	MetMap116,MetMap124
Dioxindole-3-acetic acid	Alkaloids	Plumerane	C10H9NO4	3	-	534850	459149	784044	1297.84	1297.84	1297.84	79666.5	85585.2	46777.8	6489.19	19161.4	18534.1	1.51883	7.6092e-05	0.000315701	sig	-	-	-	-
(5Z,8Z,11Z,14Z,17Z)-Icosapentaenoic acid	Lipids	Free fatty acids	C20H30O2	2	10417-94-4	4.47354e+06	3.60679e+06	4.04005e+06	2085.87	2085.87	2085.87	49512.3	26260.4	36894.9	26003	15010.8	10429.3	1.5902	2.68334e-08	1.02958e-06	sig	C06428	ko01040	C06428	-
Hymenoside M	Others	Others	C11H20O8	2	-	1.3827e+06	1.92125e+06	1.80725e+06	211.337	115924	211.337	15536.9	42944.8	1056.69	61849.9	54472.6	69370.4	1.4313	1.24128e-06	1.56951e-05	sig	-	-	-	-
Glucosyl 2,3-Dihydroxy-2-Methylbutanoic Acid	Organic acids	Organic acids	C11H20O9	1	-	9.12908e+06	5.20024e+06	7.14695e+06	375450	5.92287e+06	375450	3.12848e+06	1.87725e+06	375450	8.78435e+06	8.0425e+06	8.01916e+06	1.16993	0.00791541	0.0131599	sig	-	-	-	-
2-Hydroxy-4-methylpentanoic acid	Organic acids	Organic acids	C6H12O3	3	498-36-2	63845.1	90944.7	68564.1	4698.12	20592.9	19158.4	9843.93	10810.6	8800.9	11141	13823.2	6342.78	1.1404	3.91195e-05	0.000191934	sig	-	-	-	-
Herbacetin 4'-glucoside	Flavonoids	Flavonols	C21H20O12	2	74355-98-9	950738	920092	1.21116e+06	127422	170943	75833.1	70532.7	86013.7	75456.5	90161.9	59468	100787	1.18024	1.5273e-06	1.84321e-05	sig	-	-	-	-
Creatine	Amino acids and derivatives	Amino acids and derivatives	C4H9N3O2	3	57-00-1	148665	179349	173387	17714.1	18530.8	7996.89	48279.6	47100.3	18417.7	9889.53	10590.6	17712.8	1.19688	8.35168e-07	1.17509e-05	sig	C00300	ko00260,ko00330,ko01100	C00300	-
2-O-Feruloylglucaric Acid	Phenolic acids	Phenolic acids	C16H18O11	3	-	753758	559018	677064	8287.22	1657.44	1657.44	17820.4	29586.1	9338.19	23324.1	26645.8	27725.4	1.64354	4.11061e-07	7.18388e-06	sig	-	-	CM02680	MetMap165,MetMap168
3-O-p-Coumaroyl Galactonic Acid	Phenolic acids	Phenolic acids	C15H18O9	3	-	52027.8	15056.5	47863.8	761328	459942	465313	64985.6	72204.4	57384.6	26329.4	153229	24972.9	1.45166	0.00034641	0.00103178	sig	-	-	-	-
3-O-Methylellagic acid	Tannins	Tannin	C15H8O8	2	-	280691	441161	263921	15393.9	9113.31	32155.3	345959	217772	808682	1.80715e+06	2.12963e+06	2.27267e+06	1.18637	6.9334e-06	5.58447e-05	sig	-	-	-	-
Kaempferol p-coumaroyl glucosyl glucuronopyranosyl glucoside	Flavonoids	Flavonols	C42H44O24	2	-	539.598	539.598	539.598	130385	47038.4	69362.4	17845.3	17799	2697.99	26957.8	91610.8	40594.4	1.37436	0.0246073	0.0342616	sig	-	-	-	-
(1R,3S,4S,5S)-3-((3-(((2R,3S,4R,5R,6S)-6-(5,7-dihydroxy-2-methyl-4-oxo-4H-chromen-6-yl)-3,4,5-trihydroxytetrahydro-2H-pyran-2-yl)methoxy)-3-(4-hydroxyphenyl)propanoyl)oxy)-1,4,5-trihydroxycyclohexane-1-carboxylic acid	Others	Others	C32H36O17	2	-	6883.04	1376.61	1376.61	391063	436706	652048	195430	550065	200316	92361.3	111852	158802	1.55757	0.00601183	0.0105115	sig	-	-	-	-
Orcinol	Phenolic acids	Phenolic acids	C7H8O2	3	504-15-4	603655	246409	507938	3146.63	15733.1	22863.1	25032.5	24730.7	71628.3	70952.7	89023.9	64868.1	1.64103	0.00133606	0.00306318	sig	C00727	-	C00727	-
Gibboside	Terpenoids	Monoterpenoids	C16H26O9	2	-	61802.3	46900.5	29253.6	1.36643e+06	1.40046e+06	1.13319e+06	434288	400203	791106	1.40979e+06	1.34016e+06	1.41284e+06	1.31196	4.34249e-06	4.00222e-05	sig	-	-	-	-
Eriodictyol-7-O-(6''-O-p-coumaroyl)glucoside	Flavonoids	Flavanones	C30H28O13	2	-	107282	160257	43615.6	4068.12	4068.12	4068.12	20340.6	35471.8	45899.6	277184	441758	296183	1.37766	0.000252136	0.00080601	sig	-	-	-	-
12-hydroxy jasmonoyl sulfate	Organic acids	Organic acids	C12H18O7S	1	-	7.12529e+07	7.25308e+07	5.58041e+07	38578.7	35302.2	26461.8	4874.75	4874.75	4874.75	40726.8	41467.7	24373.8	1.30907	2.10072e-07	4.63283e-06	sig	-	-	-	-
3-Hydroxy-5-Methoxyphenyl-6-O-Galloyl-Beta-D-Galactopyranoside*	Others	Others	C20H22O12	2	-	135995	83467.7	125643	6871.86	5776.94	9319.06	8959.12	10638.8	9840.86	134607	98468.9	85517.9	1.5639	0.000114531	0.000429927	sig	-	-	-	-
{6-[(4,8-dihydroxynaphthalen-1-yl)oxy]-3,4,5-trihydroxyoxan-2-yl}methyl 3,4,5-trihydroxybenzoate	Others	Others	C23H22O12	2	-	80060.2	51348.5	73015.6	1.93582e+06	1.7041e+06	1.48649e+06	10269.7	117040	698406	10269.7	10269.7	10269.7	1.13361	3.26493e-05	0.000169006	sig	-	-	-	-
13-Deoxytetrodecamycin	Terpenoids	Sesquiterpenoids	C18H22O5	2	-	3.69855e+07	2.33417e+07	4.34086e+07	25611.9	25417.6	7911.51	1582.3	1582.3	1582.3	1582.3	1582.3	1582.3	1.08256	6.57943e-05	0.000282466	sig	-	-	-	-
Fraxetin-7,8-di-O-glucoside	Lignans and Coumarins	Coumarins	C22H28O15	3	-	20934.8	20934.8	20934.8	200339	162455	211782	285868	133802	300071	142460	306055	212750	1.27317	0.0100637	0.0160577	sig	-	-	CM01381	MetMap129
3,3',4,5'-Tetrahydroxybibenzyl	Others	Stilbene	C14H14O4	1	22318-80-5	1.24142e+06	906974	1.03127e+06	43543.5	43543.5	43543.5	1.76654e+06	1.22616e+06	765559	270710	217717	282371	1.26131	0.00119542	0.00278554	sig	-	-	-	-
3-(((3-carboxy-3-hydroxypropanoyl)oxy)carbonyl)-1,2,3,5,6,7,8,8a-octahydronaphthalene-2-carboxylic acid	Organic acids	Organic acids	C16H20O8	2	-	13075.4	2238.82	2238.82	16655.6	15804.9	11194.1	23595	22852.5	41809.7	14980.1	12431	15006.6	1.01075	0.012644	0.0192624	sig	-	-	-	-
p-Hydroxypropiophenone	Others	Ketone compounds	C9H10O2	3	70-70-2	244334	367515	344422	10446	11300.8	11674.4	13991.2	16239	8706.58	11310.5	8779.01	7381.26	1.3011	5.52778e-06	4.77132e-05	sig	C13342	-	C13342	-
1-O-p-Coumaroyl 3-methylglucaric acid	Phenolic acids	Phenolic acids	C16H18O10	3	-	34630.6	31057.1	26191.7	10463.2	13251.2	2092.64	19702.3	2092.64	2092.64	49472.2	53413.7	52915.5	1.04833	7.47699e-05	0.000311668	sig	-	-	-	-
Methylgalloyl-glucose-arabinoside	Phenolic acids	Phenolic acids	C19H26O14	2	-	210071	75001.8	160442	1577.54	7887.69	1577.54	15790.5	16869.5	29822.5	48268.9	36669.7	56038.4	1.67275	0.00387304	0.00723268	sig	-	-	-	-
4-hydroxy-3-methoxyphenyl 1-O-β-D-(6'-O-galloyol)-glucopyranoside*	Others	Others	C20H22O12	2	-	138888	75858.9	112453	10045.7	10045.7	10045.7	10045.7	10045.7	10045.7	141378	79801.3	94783	1.50514	0.000578837	0.00154213	sig	-	-	-	-
6'-O-Feruloyl-D-sucrose	Phenolic acids	Phenolic acids	C22H30O14	3	118230-77-6	873236	372995	991605	2103.12	2103.12	2103.12	195509	268460	66242.2	11536.9	10515.6	2103.12	1.2517	0.00217242	0.00452944	sig	-	-	CM02694	MetMap165
salicylate-6-O-β-D-glucopyranosylbenzoic acid	Phenolic acids	Phenolic acids	C14H18O9	2	-	533746	570432	620418	3033.81	3033.81	3033.81	62816.4	63166	22285.7	19291.7	31682	15169.1	1.59249	7.01346e-09	3.84796e-07	sig	-	-	-	-
Ent-15-oxo-2β,16,19-trihydroxypimar-8(14)-ene	Terpenoids	Ditepenoids	C20H32O4	3	-	135796	121391	173413	998053	1.19385e+06	1.10634e+06	2.03995e+06	2.22283e+06	691922	24278.2	24278.2	24278.2	1.12394	0.00401571	0.00745775	sig	-	-	-	-
2-O-Caffeoylglucarate	Phenolic acids	Phenolic acids	C15H16O11	2	-	59101.6	116318	172879	4669.15	4669.15	4669.15	31352.2	51967.3	30584.7	4669.15	23345.7	4669.15	1.24899	0.00608678	0.0106225	sig	C03062	-	C03062	MetMap168
Majoroside	Terpenoids	Monoterpenoids	C17H24O10	3	134140-02-6	394322	806037	626237	39577.9	54864.1	47116.6	81013.5	88602.7	159506	112285	167534	134422	1.66584	0.000692309	0.00178622	sig	-	-	-	-
dihydrodehydrodiconiferyl alcohol-9-O-β-D-glucopyranoside	Lignans and Coumarins	Lignans	C26H34O11	3	-	67332.1	23538.3	67171.9	1326.11	1326.11	7600.43	16796.6	19383.3	6630.57	28397	1326.11	1326.11	1.09342	0.01715	0.0249473	sig	-	-	-	-
Protocatechuic acid 4-O-(6''-O-Feruloyl)Glucoside*	Phenolic acids	Phenolic acids	C23H24O12	3	-	138660	265123	317308	3777.75	3777.75	3777.75	154086	174339	40548	18888.7	3777.75	22595.3	1.22801	0.00361256	0.00683234	sig	-	-	CM02409	MetMap161
3-O-Caffeoyl-4-O-p-Coumaroylquinic acid*	Phenolic acids	Phenolic acids	C25H24O11	1	-	3740.22	3740.22	3740.22	579515	419337	425782	18701.1	37266.7	37620.7	3740.22	3740.22	3740.22	1.63873	3.04438e-06	3.04849e-05	sig	-	-	-	-
2,3'-Di-feruloyl sucrose	Phenolic acids	Phenolic acids	C32H38O17	2	-	1.63118e+06	1.06504e+06	2.5107e+06	3012.76	15063.8	3012.76	106453	85945.8	29744.9	3012.76	3012.76	3012.76	1.16479	0.000876757	0.0021484	sig	-	-	CM02716	MetMap165
Imperanene glucoside	Others	Others	C25H32O10	2	-	1.09978e+06	1.2864e+06	952210	54862.5	75596.4	61560.5	41824.8	34897.2	15666.4	167344	72368.2	91006.5	1.34225	8.70671e-07	1.19491e-05	sig	-	-	-	-
2,3-Dihydroxytoluene	Others	Others	C7H8O2	3	488-17-5	26251	19814.8	23761.8	11288.6	1186.32	7980.4	5931.6	9197.03	7034.37	19195.5	12566.6	11453	1.31481	0.00225679	0.00465558	sig	C02923	ko01100	C02923	MetMap163
4-(Beta-D-Glucopyranosyloxy)-2,4',6-Trihydroxybenzophenone	Others	Ketone compounds	C19H20O10	3	-	40542.2	85092.6	40198.1	1956.43	1956.43	1956.43	21471.1	16967.3	9782.16	1956.43	1956.43	1956.43	1.15138	0.00340569	0.00653109	sig	-	-	-	-
Salicin 7-O-Ferulate	Phenolic acids	Phenolic acids	C23H26O10	2	-	109569	110687	118050	1049.75	1049.75	1049.75	11776.5	5248.77	6753.65	1049.75	1049.75	1049.75	1.29756	8.55523e-11	1.76095e-08	sig	-	-	CM02863	MetMap164
3-Hydroxycycloarta-24-ene-26-oic acid (Isomangiferolic acid)*	Terpenoids	Triterpene	C30H48O3	1	13878-92-7	249322	249322	249322	7.29586e+06	4.43246e+06	5.36269e+06	5.82891e+06	4.5739e+06	4.95264e+06	4.0657e+06	3.42551e+06	3.95934e+06	1.4657	0.000157084	0.00055009	sig	-	-	-	-
7-Deazaadenosine	Nucleotides and derivatives	Nucleotides and derivatives	C11H14N4O4	3	69-33-0	1.03096e+07	1.96419e+07	6.0826e+06	10927.3	6846.82	12890.4	1369.36	1369.36	1369.36	1369.36	1369.36	1369.36	1.10515	0.00610066	0.0106367	sig	-	-	-	-
Acetyl-2-β-D-glucopyranosyloxy-5-hydroxy-phenylacetic acid	Phenolic acids	Phenolic acids	C16H20O10	1	-	2.43023e+07	2.24658e+07	2.35499e+07	7122.95	48416.8	68784.1	76408.9	90848.7	35614.8	7122.95	7122.95	7122.95	1.15433	9.03816e-12	3.04422e-09	sig	-	-	-	-
3-Hydroxymandelate	Phenolic acids	Phenolic acids	C8H8O4	2	17119-15-2	47011.2	1213.29	1213.29	80863.6	77281.2	126417	58651.2	64565.5	6066.43	53627.2	56268.8	50120.2	1.17133	0.0291806	0.039821	sig	-	-	CM02877	MetMap172
1-O-Caffeoyl-4-O-galloyl-β-D-glucose	Phenolic acids	Phenolic acids	C22H22O13	2	-	119102	107764	147878	10657.2	10657.2	10657.2	10657.2	10657.2	53286.2	400276	514388	404363	1.3119	1.55872e-06	1.86895e-05	sig	-	-	CM02575	MetMap155
1,4-Di-O-galloyl-2-O-p-coumaroyl-β-D-glucose*	Phenolic acids	Phenolic acids	C29H26O16	3	-	963010	1.04639e+06	859315	2014.66	2014.66	2014.66	10818.7	10073.3	11305.8	2014.66	2014.66	2014.66	1.35533	1.31239e-08	5.85831e-07	sig	-	-	CM02590	MetMap155
1-O-Galloyl-6-O-p-Coumaroyl-β-D-glucose	Phenolic acids	Phenolic acids	C22H22O12	2	-	65531.4	30546.5	167650	1.042e+07	1.20599e+07	1.06606e+07	103255	130223	155112	6109.29	6109.29	6109.29	1.31208	2.77506e-09	2.09828e-07	sig	-	-	CM02570	MetMap155
2-Caffeoyl-L-tartaric acid (Caftaric acid)	Phenolic acids	Phenolic acids	C13H12O9	3	67879-58-7	256605	217760	334292	6983.04	6983.04	6983.04	47226.2	34915.2	6983.04	6983.04	6983.04	6983.04	1.26903	1.61034e-05	0.000100443	sig	-	-	CM02643	MetMap167,MetMap168
1-O-(3,4-Dihydroxy-5-methoxy-benzoyl)-glucoside	Phenolic acids	Phenolic acids	C14H18O10	2	-	424773	434791	677174	46140.2	46140.2	46140.2	505695	448083	46140.2	705023	615505	612836	1.3512	0.00538584	0.00959856	sig	-	-	CM02472	MetMap155,MetMap156
Grevilloside F	Phenolic acids	Phenolic acids	C15H18O9	2	1094004-50-8	3.27772e+07	3.20456e+07	4.30963e+07	254637	254637	254637	1.2818e+06	1.27318e+06	3.11207e+06	254637	254637	254637	1.31893	1.37526e-06	1.7156e-05	sig	-	-	-	-
4-(3,4,5-Trihydroxybenzoxy)benzoic acid	Phenolic acids	Phenolic acids	C14H10O7	3	-	56873.7	54233.4	40278.1	2103.27	2103.27	2103.27	121508	85926.4	63990.6	15775	10516.4	11077.3	1.12609	0.000388832	0.00112901	sig	-	-	-	-
Secoisolariciresinol-9'-O-xyloside	Lignans and Coumarins	Lignans	C25H34O10	3	-	2537.01	2537.01	2537.01	276738	274434	350421	147811	22354	14058.7	2537.01	2537.01	12685	1.63141	8.50966e-05	0.000346084	sig	-	-	-	-
Gentisic acid 2-O-(6''-O-Feruloyl)Glucoside*	Phenolic acids	Phenolic acids	C23H24O12	3	-	1.53659e+06	1.62812e+06	1.51036e+06	25866.1	21004	26061.5	16326.6	18945.7	3265.32	19916.9	22290.3	3265.32	1.13464	1.23928e-11	3.82627e-09	sig	-	-	CM02560	MetMap159
(+)-Syringaresinol O-beta-D-glucoside	Lignans and Coumarins	Lignans	C28H36O13	2	7374-79-0	191426	216974	212463	6850.45	6850.45	6850.45	6850.45	6850.45	6850.45	39435.5	34252.3	56328.3	1.62292	8.67985e-09	4.23586e-07	sig	C10890	-	C10890	-
Isorhamnetin-6-C-Glucoside	Flavonoids	Flavonols	C23H26O11	3	1237479-05-8	1419.25	1419.25	1419.25	31591	39410.1	28927.1	10055.7	21501.8	11316.9	7159.73	7096.23	14114.2	1.6758	0.000182459	0.000614556	sig	-	-	-	-
Jasminoside F-glucoside	Terpenoids	Monoterpenoids	C22H36O13	2	-	5932.36	5932.36	5932.36	2.33063e+06	2.50126e+06	2.37673e+06	30746.5	44180.3	29661.8	38949.2	33319	46473.1	1.64989	5.85536e-12	2.41046e-09	sig	-	-	-	-
2-Hydroxy-2,3-dihydrogenistein*	Flavonoids	Isoflavones	C15H12O6	1	-	1.76513e+07	1.0228e+07	1.50204e+07	552407	552407	552407	6.09221e+06	6.58804e+06	2.76203e+06	552407	552407	552407	1.12529	0.000149712	0.000532324	sig	C12631	ko00943,ko01100,ko01110	C12631	MetMap112
Securoside A	Phenolic acids	Phenolic acids	C32H38O17	1	107172-40-7	3.33138e+06	2.26318e+06	5.7377e+06	13965.9	13965.9	13965.9	187792	176162	69829.4	13965.9	13965.9	13965.9	1.29221	0.00187062	0.00402476	sig	-	-	-	-
Kaempferol-3-O-(6''-galloyl)galactoside	Flavonoids	Flavonols	C28H24O15	2	-	160884	127360	95335.3	22012.9	17088.5	19604.9	3417.7	3417.7	3417.7	110449	112028	89163.5	1.1055	5.19967e-05	0.000234936	sig	-	-	-	-
Iriflophenone-3-C-(2'',6''-Di-O-Galloyl)Glucoside	Phenolic acids	Phenolic acids	C33H28O18	2	-	232527	232527	232527	1.45529e+06	1.28296e+06	1.4708e+06	6.39698e+06	5.33944e+06	2.48195e+06	232527	232527	232527	1.20968	0.00180377	0.00390816	sig	-	-	-	-
5,7,2',4'-Tetrahydroxy-5'-Methoxyisoflavone	Flavonoids	Isoflavones	C16H12O7	2	67978-85-2	487551	531495	495021	3503.95	3503.95	3503.95	39772.4	17519.8	29156.8	3503.95	3503.95	3503.95	1.30309	9.08672e-11	1.77191e-08	sig	-	-	-	-
Undecylenic acid	Lipids	Free fatty acids	C11H20O2	3	112-38-9	55891.1	17376.3	52230.8	1203.7	1203.7	1203.7	6018.5	6199.27	8097.61	1203.7	1203.7	1203.7	1.24465	0.00423215	0.00782441	sig	C13910	-	C13910	-
Salicin	Phenolic acids	Phenolic acids	C13H18O7	2	138-52-3	1.58383e+06	1.15225e+06	1.33728e+06	2001.13	2001.13	2001.13	18303.3	10005.6	26417.8	21789.8	44055.4	40051.1	1.70755	6.58295e-07	9.91457e-06	sig	C01451	ko00010	C01451	-
Flavokawain C	Flavonoids	Chalcones	C17H16O5	2	37308-75-1	1.68719e+06	1.86068e+06	1.13853e+06	77281.2	77281.2	77281.2	77281.2	77281.2	77281.2	77281.2	77281.2	77281.2	1.36058	2.07523e-05	0.000121082	sig	-	-	-	-
Sulfo jasmonate	Others	Others	C12H18O7S	2	-	6.12848e+07	6.83624e+07	4.97053e+07	5871.59	33696.4	23812.6	1174.32	1174.32	1174.32	1174.32	35255.1	1174.32	1.14371	5.30505e-07	8.62071e-06	sig	-	-	-	-
Sibiricose A6	Phenolic acids	Phenolic acids	C23H32O15	2	241125-75-7	33399	21238.1	48857.4	2495.62	2495.62	2495.62	12762	22603.7	2495.62	2495.62	2495.62	2495.62	1.11498	0.00544043	0.00967681	sig	-	-	-	-
Methyl 4,6-di-O-galloyl-D-glucoside	Phenolic acids	Phenolic acids	C21H22O14	2	-	935825	1.0628e+06	1.24853e+06	2432.52	2432.52	2432.52	2432.52	2432.52	2432.52	13464.1	19616.3	12162.6	1.56771	2.9572e-07	5.79751e-06	sig	-	-	CM02577	MetMap155,MetMap156
5-O-p-Coumaroylshikimic acid O-glucoside	Phenolic acids	Phenolic acids	C22H26O12	3	-	17934.3	17934.3	17934.3	4.36217e+06	4.80908e+06	4.97561e+06	151976	143597	89671.4	190619	248714	186760	1.65273	8.45556e-10	9.21408e-08	sig	-	-	CM02756	MetMap170
Tetrahydroswertianolin	Flavonoids	Other Flavonoids	C20H24O11	3	189289-76-7	128901	94222.7	92739.1	3149.91	3149.91	3149.91	3149.91	3149.91	15749.6	3149.91	3149.91	3149.91	1.34791	5.9649e-06	4.99999e-05	sig	-	-	-	-
Piceatannol-3'-O-glucoside*	Others	Stilbene	C20H22O9	1	94356-26-0	1.93991e+07	3.73945e+07	3.77415e+07	431377	369178	518556	73835.5	73835.5	73835.5	73835.5	73835.5	73835.5	1.00364	0.000160439	0.000559195	sig	-	-	-	-
1-p-Coumaroyl-3-feruloyl-sucrose*	Phenolic acids	Phenolic acids	C31H36O16	2	-	393043	312512	605796	9093.58	9093.58	9093.58	9093.58	9093.58	9093.58	9093.58	9093.58	9093.58	1.36713	0.000238256	0.000768937	sig	-	-	CM02722	MetMap169
5-Hydroxyindoleacetate	Alkaloids	Plumerane	C10H9NO3	3	54-16-0	4835.78	4835.78	4835.78	52535.2	34166	35235.9	59497.8	37241.3	64960	4835.78	4835.78	4835.78	1.42809	0.000255532	0.000812658	sig	C05635	ko00380,ko01100	C05635	-
2-[4-[(1R,2R)-1,2-dihydroxypropyl]phenoxy]-6-(hydroxymethyl)oxane-3,4,5-triol	Organic acids	Organic acids	C15H22O8	1	-	857319	705293	681508	12413.5	227045	11212.9	298617	148010	852984	905595	1.48852e+06	1.35104e+06	1.34935	0.00284857	0.00563177	sig	-	-	-	-
Glyceraldehyde	Others	Aldehyde compounds	C3H6O3	3	56-82-6	603.055	603.055	603.055	17006.1	11792.4	13008	3015.27	5912.06	6142.72	4640.5	8028.71	5569.16	1.57397	0.000149025	0.000530552	sig	C02154	-	C02154	-
trans-Cinnamoyl beta-D-glucoside	Phenolic acids	Phenolic acids	C15H18O7	2	40004-96-4	930253	1.14122e+06	1.39329e+06	1423.3	1423.3	1423.3	1423.3	1423.3	1423.3	10911.4	7116.5	19473.6	1.57081	3.59765e-06	3.46215e-05	sig	C04164	-	C04164	MetMap166
3-O-Caffeoyl-5-O-p-Coumaroylquinic acid*	Phenolic acids	Phenolic acids	C25H24O11	1	-	4189.04	4189.04	4189.04	1.78761e+06	1.50148e+06	1.48e+06	20945.2	36569.9	27514.4	4189.04	4189.04	4189.04	1.61634	2.9163e-08	1.0914e-06	sig	-	-	-	-
Rhein-8-O-glucoside	Quinones	Anthraquinone	C21H18O11	2	34298-86-7	27780.3	47271.9	33674.1	1343.36	1343.36	1343.36	6716.8	21490.1	38743.8	11911.1	1343.36	1343.36	1.16929	0.00859267	0.0140804	sig	-	-	-	-
1,6-Di-O-galloyl-2-O-p-coumaroyl-β-D-glucose*	Phenolic acids	Phenolic acids	C29H26O16	3	115713-49-0	931600	1.24005e+06	708738	1297.95	13127	1297.95	15555	12219.1	8065.83	6489.76	1297.95	1297.95	1.27164	4.31289e-05	0.000205824	sig	-	-	CM02591	MetMap155
Myricetin-3,7,3'-trimethyl ether	Flavonoids	Flavonols	C18H16O8	3	-	238971	61145	493905	6168.44	6168.44	6168.44	30842.2	6168.44	6168.44	6168.44	6168.44	6168.44	1.27881	0.048157	0.0617163	sig	-	-	CM00800	MetMap109
Manglieside A	Phenolic acids	Phenolic acids	C15H20O7	2	-	2.09524e+07	2.34819e+07	2.6422e+07	2750.68	2750.68	2750.68	14173	2750.68	2750.68	15222.6	19122.2	13753.4	1.51893	4.76066e-08	1.58903e-06	sig	-	-	-	-
7,2',4'-Trihydroxy-8,3'-dimethoxyisoflavanglucoside	Flavonoids	Other Flavonoids	C23H28O11	2	-	1.18224e+06	623971	1.19745e+06	15780.4	15780.4	15780.4	247437	78902	464214	631440	742304	781151	1.63347	0.00102824	0.00245465	sig	-	-	-	-
5-[2-(furan-3-yl)ethyl]-5,6,8a-trimethyl-3,4,4a,6,7,8-hexahydronaphthalene-1-carboxylic acid	Terpenoids	Ditepenoids	C20H28O3	3	-	1.22197e+06	972698	1.18305e+06	132218	132218	132218	132218	132218	132218	132218	132218	132218	1.36764	1.57499e-07	3.82244e-06	sig	-	-	-	-
2,3-Dihydroxyurs-12-en-28-oic acid methyl ester (Corosolic acid methyl ester)	Terpenoids	Triterpene	C31H50O4	3	4518-70-1	8174.82	7208.4	8550.21	1426.13	1426.13	1426.13	1426.13	1426.13	1426.13	1426.13	1426.13	1426.13	1.36848	2.2854e-08	9.10473e-07	sig	-	-	CM03159	MetMap175
Kaur-16-en-18-oic acid	Terpenoids	Ditepenoids	C20H30O2	2	6730-83-2	2.56475e+06	2.14591e+06	2.27365e+06	7761.25	7761.25	7761.25	7761.25	7761.25	7761.25	50016.6	42365.5	38806.2	1.57156	8.32494e-09	4.22519e-07	sig	C11874	ko00904,ko01100,ko01110	C11874	-
Isorhapontigenin*	Others	Stilbene	C15H14O4	2	32507-66-7	160617	222792	146670	13561.5	13561.5	13561.5	13561.5	13561.5	13561.5	13561.5	13561.5	13561.5	1.36141	1.76264e-05	0.000107211	sig	-	-	-	-
3,3'-Di-p-coumaroyl sucrose	Phenolic acids	Phenolic acids	C30H34O15	3	-	495803	251659	1.01918e+06	7129.69	7129.69	7129.69	7129.69	7129.69	7129.69	7129.69	7129.69	7129.69	1.35822	0.0147837	0.0220067	sig	-	-	CM02705	MetMap169
2-O-Salicyl-6-O-Galloyl-D-Glucose	Phenolic acids	Phenolic acids	C20H20O12	3	-	2.43513e+06	2.77904e+06	3.17187e+06	34788.8	34788.8	34788.8	34788.8	34788.8	34788.8	173944	217733	253769	1.60853	1.77687e-07	4.14045e-06	sig	-	-	-	-
5-ethyl-2-hydroxycyclohepta-2,4,6-trien-1-one	Others	Ketone compounds	C9H10O2	2	-	593827	661183	471507	935.772	935.772	935.772	4678.86	935.772	935.772	935.772	935.772	935.772	1.3574	8.54818e-07	1.18175e-05	sig	-	-	-	-
6-O-Feruloyl-glucose	Phenolic acids	Phenolic acids	C16H20O9	2	137887-25-3	53939.7	53939.7	53939.7	424012	269699	426960	388101	388619	789882	382863	434584	444696	1.24068	0.00926581	0.0149781	sig	-	-	CM02668	MetMap165,MetMap168,MetMap169
S-Sulfo-L-cysteine	Amino acids and derivatives	Amino acids and derivatives	C3H7NO5S2	3	1637-71-4	19760	28985.3	20868	1493.08	1493.08	1493.08	1493.08	1493.08	1493.08	1493.08	1493.08	1493.08	1.36344	1.04969e-05	7.62571e-05	sig	C05824	ko00270,ko01100,ko01230	C05824	-
Umbelliferone	Lignans and Coumarins	Coumarins	C9H6O3	2	93-35-6	6.23963e+06	1.01348e+07	8.28016e+06	126619	126619	126619	126619	126619	126619	126619	126619	126619	1.36623	1.39156e-05	9.18337e-05	sig	C09315	ko00999,ko01110	C09315	-
Cinnamoyltartaric acid	Phenolic acids	Phenolic acids	C13H12O7	3	-	58291.3	65030.3	54489.3	2980.3	2980.3	2980.3	2980.3	14901.5	2980.3	2980.3	2980.3	2980.3	1.29235	5.4448e-07	8.77711e-06	sig	-	-	CM02634	MetMap166,MetMap167
Naringenin-5-methyl ether	Flavonoids	Flavones	C16H14O5	1	61823-56-1	1.71943e+07	1.9688e+07	9.33959e+06	689397	689397	689397	689397	689397	689397	689397	689397	689397	1.35341	0.000307249	0.000936149	sig	-	-	-	-
3'-p-Coumaroyl-3-feruloyl-sucrose*	Phenolic acids	Phenolic acids	C31H36O16	2	-	374113	317204	548571	7146.02	7146.02	7146.02	7146.02	7146.02	7146.02	7146.02	7146.02	7146.02	1.36818	6.64597e-05	0.000284334	sig	-	-	CM02706	MetMap169
Citrusin C; Eugenol Glucoside	Phenolic acids	Phenolic acids	C16H22O7	2	18604-50-7	25896.1	49870.2	60311.8	1940.06	1940.06	1940.06	9700.31	1940.06	1940.06	1940.06	1940.06	1940.06	1.30033	0.00087881	0.00215201	sig	-	-	-	-
Akeboside Std	Terpenoids	Triterpene Saponin	C41H66O13	2	20853-58-1	165727	147355	204409	29471.1	29471.1	29471.1	29471.1	29471.1	29471.1	29471.1	29471.1	29471.1	1.36664	3.8718e-06	3.67821e-05	sig	C17547	-	C17547	-
Desmethylagrimonolide-6-O-glucoside	Lignans and Coumarins	Coumarins	C23H26O10	1	1257408-55-1	1.2524e+07	9.6333e+06	1.05511e+07	1.21777e+06	1.21777e+06	1.21777e+06	1.21777e+06	1.21777e+06	1.21777e+06	1.21777e+06	1.21777e+06	1.21777e+06	1.36623	4.10987e-07	7.18388e-06	sig	-	-	-	-
2-(acetyloxy)-5-ethyl-2,3-dimethylhexanedioicacid	Organic acids	Organic acids	C12H20O6	1	-	2.99636e+06	4.58074e+06	5.97385e+06	158964	158964	158964	158964	158964	158964	158964	158964	158964	1.36451	0.000185545	0.000621558	sig	-	-	-	-
4-p-Cumaroyl-rhamnosyl-(1→6)-D-glucose	Phenolic acids	Phenolic acids	C21H28O12	3	-	33725.6	19361.9	42441	2115.28	2115.28	2115.28	10576.4	13176	26587.5	2115.28	16769.1	2115.28	1.20774	0.0110333	0.017314	sig	-	-	-	-
Benzyl acetate	Organic acids	Organic acids	C9H10O2	3	140-11-4	52166.2	53663.8	52945.8	2756.54	2756.54	2756.54	2756.54	2756.54	2756.54	2756.54	2756.54	2756.54	1.36845	3.79018e-15	7.02131e-12	sig	C15513	-	C15513	-
1-desmethylaurantio-obtusin 2-O-β-D-glucopyranoside	Quinones	Anthraquinone	C22H22O12	2	-	4.06109e+07	5.69994e+07	5.46778e+07	310983	310983	310983	2.42207e+06	2.59873e+06	1.55491e+06	1.96607e+06	2.33536e+06	2.65373e+06	1.67436	1.54481e-06	1.85828e-05	sig	-	-	-	-
Cannabiorcichromenic acid	Others	Others	C18H22O4	2	63953-75-3	875663	704442	852882	72544	72544	72544	72544	72544	72544	72544	72544	72544	1.36805	9.12521e-08	2.54202e-06	sig	-	-	-	-
12-Hydroxyoctadecanoic acid	Lipids	Free fatty acids	C18H36O3	3	106-14-9	567271	421127	538618	41729.1	41729.1	41729.1	41729.1	41729.1	41729.1	41729.1	41729.1	41729.1	1.36725	7.86313e-07	1.13078e-05	sig	-	-	-	-
4-methoxy-9,10-dihydrophenanthrene-1,2,7-triol	Others	Others	C15H14O4	2	-	86510.1	107958	89240.7	3395.81	3395.81	3395.81	3395.81	3395.81	3395.81	3395.81	3395.81	3395.81	1.36696	1.04188e-07	2.81763e-06	sig	-	-	-	-
Orchinol	Quinones	PhenAnthraquinones	C16H16O3	1	41060-20-2	338330	359798	202568	15106	15106	15106	15106	15106	15106	15106	15106	15106	1.35758	7.01502e-05	0.000295684	sig	C10272	-	C10272	-
2-[2-(3,5-dimethoxyphenyl)ethenyl]phenol*	Others	Stilbene	C16H16O3	1	-	1.04588e+06	1.18977e+06	669701	51814.8	51814.8	51814.8	51814.8	51814.8	51814.8	51814.8	51814.8	51814.8	1.358	6.03394e-05	0.000263009	sig	-	-	-	-
Pterostilbene*	Others	Stilbene	C16H16O3	1	537-42-8	1.08794e+06	1.26722e+06	708026	64822.6	64822.6	64822.6	64822.6	64822.6	64822.6	64822.6	64822.6	64822.6	1.35691	6.94293e-05	0.000293313	sig	C10287	ko00945,ko01110	C10287	-
2-Hydroxy-3-(4-Hydroxyphenyl)Propanoic Acid*	Phenolic acids	Phenolic acids	C9H10O4	3	23508-35-2	925717	1.01969e+06	772927	11630.1	11630.1	11630.1	11630.1	11630.1	11630.1	11630.1	11630.1	11630.1	1.36664	2.01304e-07	4.50297e-06	sig	-	-	CM02615	MetMap166,MetMap170
Phenylpropanoate	Phenolic acids	Phenolic acids	C9H10O2	3	501-52-0	847178	750725	822152	59917.5	59917.5	59917.5	59917.5	59917.5	59917.5	59917.5	59917.5	59917.5	1.36854	6.14881e-10	7.59377e-08	sig	C05629	ko00360,ko01100	C05629	MetMap166
2-Methoxycinnamic acid	Phenolic acids	Phenolic acids	C10H10O3	2	6099-03-2	6.22054e+06	7.31061e+06	5.58948e+06	383866	383866	383866	383866	383866	383866	383866	383866	383866	1.36543	2.82278e-07	5.59273e-06	sig	-	-	CM02609	MetMap166
4-Hydroxy-7-methoxycoumarin-β-rhamnoside	Lignans and Coumarins	Coumarins	C16H18O8	3	-	131740	118122	132747	8646.94	8646.94	8646.94	8646.94	8646.94	8646.94	8646.94	8646.94	8646.94	1.36877	7.49309e-10	8.67559e-08	sig	-	-	-	-
Phloretin-4'-O-[4',6'-O-(S)-HHDP]-β-D-glucoside	Flavonoids	Chalcones	C35H30O18	2	-	394068	592906	402192	1419.96	1419.96	1419.96	7099.8	1419.96	1419.96	1419.96	1419.96	1419.96	1.35366	1.54775e-05	9.86108e-05	sig	-	-	-	-
3,5-Digalloylshikimic acid	Phenolic acids	Phenolic acids	C23H26O11	3	95753-52-9	2218.76	2218.76	2218.76	58604.1	67837.3	45457.5	2218.76	2218.76	2218.76	2218.76	2218.76	2218.76	1.41909	3.95555e-06	3.72909e-05	sig	-	-	CM02565	MetMap156
2,3,3-trihydroxypropyl octadeca-9,12-dienoate	Lipids	Free fatty acids	C21H38O5	3	-	104219	82040.3	80920.5	9478.24	9478.24	9478.24	9478.24	9478.24	9478.24	9478.24	9478.24	9478.24	1.36508	7.63805e-07	1.11616e-05	sig	-	-	-	-
5,7-Dihydroxy-3-(4-Hydroxybenzyl)-4-Chromanone	Flavonoids	Other Flavonoids	C16H14O5	1	96911-00-1	419256	612199	426696	19809.5	19809.5	19809.5	19809.5	19809.5	19809.5	19809.5	19809.5	19809.5	1.3642	1.13711e-05	8.10098e-05	sig	-	-	-	-
Kaempferol 3-O-beta-D-(p-coumaroyl)-sambubioside	Flavonoids	Flavonols	C35H34O17	2	-	115529	73783.2	80072.3	5053.6	5053.6	5053.6	5053.6	5053.6	5053.6	5053.6	5053.6	5053.6	1.36369	2.91168e-05	0.000154997	sig	-	-	-	-
3,4-dihydroxyallyl benzene-4-O-[α-L-rhamnosyl-(1→6)]-β-D-glucopyranoside	Phenolic acids	Phenolic acids	C21H30O11	2	-	2.46334e+06	4.39804e+06	4.48486e+06	125048	125048	125048	125048	125048	125048	125048	125048	125048	1.36376	9.69406e-05	0.000379266	sig	-	-	-	-
Tracheloside	Lignans and Coumarins	Lignans	C27H34O12	3	33464-71-0	100874	70504.1	87653.4	2080.61	2080.61	2080.61	10403	20811.2	49137.5	2080.61	2080.61	27494.1	1.27813	0.000417205	0.00118903	sig	-	-	-	-
2-Phenylpropionic Acid	Organic acids	Organic acids	C9H10O2	3	7782-26-5	86303.4	68976.8	69753.9	3765.89	3765.89	3765.89	3765.89	3765.89	3765.89	3765.89	3765.89	3765.89	1.36691	1.81053e-07	4.19251e-06	sig	-	-	-	-
3-Dimethylallyl-4-hydroxybenzoate	Phenolic acids	Phenolic acids	C12H14O3	2	1138-41-6	161952	101268	146651	3817.38	3817.38	3817.38	3817.38	3817.38	3817.38	3817.38	3817.38	3817.38	1.36682	1.25986e-05	8.56476e-05	sig	C12458	ko01110	C12458	-
3'-Hydroxypterostilbene	Others	Stilbene	C16H16O4	1	475231-21-1	2.06714e+06	2.14056e+06	1.69563e+06	84542.3	84542.3	84542.3	84542.3	84542.3	84542.3	84542.3	84542.3	84542.3	1.36599	9.56017e-08	2.64332e-06	sig	-	-	-	-
20-Carboxyarachidonic Acid	Lipids	Free fatty acids	C20H30O4	2	79551-84-1	5.67598e+06	2.78663e+06	7.06544e+06	429957	429957	429957	429957	429957	429957	429957	429957	429957	1.35052	0.00144268	0.00325725	sig	-	-	-	-
4-Methoxycinnamic acid	Phenolic acids	Phenolic acids	C10H10O3	3	830-09-1	6.62651e+06	7.74781e+06	5.92536e+06	481152	481152	481152	481152	481152	481152	481152	481152	481152	1.36514	2.96042e-07	5.79751e-06	sig	-	-	CM02606	MetMap170
4'-Hydroxy-5,7-dimethoxyflavanone	Flavonoids	Flavanones	C17H16O5	3	-	116134	200639	123394	6324.78	6324.78	6324.78	6324.78	6324.78	6324.78	6324.78	6324.78	6324.78	1.36083	0.000155608	0.000548028	sig	-	-	-	-
Chicoric acid	Phenolic acids	Phenolic acids	C22H18O12	3	70831-56-0	1.77797e+06	1.01802e+06	1.54715e+06	92988.8	92988.8	92988.8	92988.8	92988.8	92988.8	92988.8	92988.8	92988.8	1.36339	5.26289e-05	0.000236638	sig	C10437	-	C10437	-
4-Methoxysalicylic Acid	Phenolic acids	Phenolic acids	C8H8O4	3	2237-36-7	134703	96483.1	179840	5271.93	5271.93	5271.93	5271.93	5271.93	5271.93	26359.7	5271.93	5271.93	1.44244	0.000162109	0.000562899	sig	-	-	CM02393	MetMap157,MetMap158
3-Methoxybenzoic acid	Phenolic acids	Phenolic acids	C8H8O3	1	586-38-9	2.99785e+06	1.82471e+06	2.68742e+06	12176.5	10938.9	2187.78	2187.78	2187.78	2187.78	2187.78	2187.78	2187.78	1.18258	1.50269e-05	9.6853e-05	sig	-	-	CM02383	MetMap157
4-Hydroxycoumarin di-glucoside	Lignans and Coumarins	Coumarins	C21H26O13	3	-	110627	86723.3	40441.5	2930.16	2930.16	2930.16	2930.16	2930.16	2930.16	2930.16	2930.16	2930.16	1.34687	0.00160587	0.00355633	sig	-	-	CM01433	MetMap133
Kaempferol-3-O-glucuronide-7-O-glucoside	Flavonoids	Flavonols	C27H28O17	3	-	111260	139978	110277	4189.95	4189.95	4189.95	4189.95	4189.95	4189.95	4189.95	4189.95	4189.95	1.36647	2.77493e-07	5.52748e-06	sig	-	-	CM00536	MetMap114
Methylsalicylate-2-O-glucoside	Phenolic acids	Phenolic acids	C14H18O8	1	10019-60-0	882753	598926	1.37025e+06	42244.3	42244.3	42244.3	42244.3	42244.3	42244.3	42244.3	42244.3	42244.3	1.36235	0.000912259	0.00221925	sig	-	-	CM02420	MetMap157,MetMap158
4-Allylcatechol	Others	Others	C9H10O2	1	1126-61-0	626613	685747	492929	17917.4	17917.4	17917.4	17917.4	17917.4	17917.4	17917.4	17917.4	17917.4	1.3652	9.23668e-07	1.25816e-05	sig	-	-	CM02791	MetMap163
Protocatechuic acid 1-O-(Glucosylvanilloyl)	Phenolic acids	Phenolic acids	C21H22O12	1	-	1.43657e+06	2.13621e+06	2.18452e+06	136442	136442	136442	136442	136442	136442	136442	136442	136442	1.36494	1.15027e-05	8.13311e-05	sig	-	-	CM02467	MetMap161
Salicin 6'-O-Ferulate	Phenolic acids	Phenolic acids	C23H26O10	3	-	34634.6	16226.9	43182.8	1713.55	1713.55	1713.55	1713.55	1713.55	1713.55	1713.55	1713.55	1713.55	1.35428	0.00154767	0.00344598	sig	-	-	CM02862	MetMap164
tripterifordin	Terpenoids	Ditepenoids	C20H30O3	3	139122-81-9	1.58509e+07	1.06859e+07	1.71448e+07	762896	762896	762896	762896	762896	762896	762896	762896	762896	1.36644	1.72249e-05	0.000105485	sig	-	-	-	-
1,2-Di-O-galloyl-5-O-Cinnamoyl-β-D-glucose	Phenolic acids	Phenolic acids	C29H26O15	2	-	555651	655950	383019	17227.8	17227.8	17227.8	17227.8	17227.8	17227.8	17227.8	17227.8	17227.8	1.36146	3.15137e-05	0.00016468	sig	-	-	-	-
3,4-dihydroxy-allylbenzene-3-O-β-D-glucopyranoside	Others	Others	C15H20O7	3	-	453143	379967	500001	38926.2	38926.2	38926.2	38926.2	38926.2	38926.2	38926.2	38926.2	38926.2	1.3684	3.46271e-07	6.35117e-06	sig	-	-	-	-
2'-Hydroxy-4'-Methylacetophenone	Phenolic acids	Phenolic acids	C9H10O2	3	6921-64-8	133596	188276	180522	12060.5	12060.5	12060.5	12060.5	12060.5	12060.5	12060.5	12060.5	12060.5	1.36604	2.30632e-06	2.42753e-05	sig	-	-	CM01675	MetMap139
3,4-methylenedioxy cinnamyl alcohol	Others	Alcohol compounds	C10H10O3	1	17581-86-1	63461.9	90533.8	45205.9	2995.75	2995.75	2995.75	2995.75	2995.75	2995.75	2995.75	2995.75	2995.75	1.35668	0.00026677	0.000841894	sig	-	-	-	-
(7S,8S-Threo-3',4,7,9-tetrahydroxy-3-methoxy-8-O-4'-neolignan-9'-O-rhamnoside	Lignans and Coumarins	Lignans	C25H34O11	3	-	1.12401e+06	958936	1.82697e+06	40153.3	40153.3	40153.3	40153.3	40153.3	40153.3	40153.3	40153.3	40153.3	1.36644	0.000295489	0.000912322	sig	-	-	-	-
20-HETE	Lipids	Free fatty acids	C20H32O3	3	79551-86-3	29775.7	21635.9	30795.4	3873.21	3873.21	3873.21	3873.21	3873.21	3873.21	3873.21	3873.21	3873.21	1.36511	5.53843e-06	4.77132e-05	sig	C14748	ko00590,ko01100	C14748	-
Demethylgeranyl 6-O-xylopyranosyl-glucopyranoside	Others	Others	C20H34O10	3	-	7.3868e+07	7.4256e+07	7.36857e+07	4.6167e+06	4.6167e+06	4.6167e+06	4.6167e+06	4.6167e+06	4.6167e+06	4.6167e+06	4.6167e+06	4.6167e+06	1.36844	1.49144e-19	5.52577e-16	sig	-	-	-	-
1,2-Di-O-galloyl-3-O-Cinnamoyl-β-D-glucose	Phenolic acids	Phenolic acids	C29H26O15	2	-	534243	715319	414761	16513.9	16513.9	16513.9	16513.9	16513.9	16513.9	16513.9	16513.9	16513.9	1.36203	4.44845e-05	0.000210492	sig	-	-	CM02587	MetMap155
1-(3-Carboxypropyl)cyclopentanecarboxylic acid	Organic acids	Organic acids	C10H16O4	2	-	3.20354e+06	6.00831e+06	5.20202e+06	180655	180655	180655	180655	180655	180655	180655	180655	180655	1.36277	9.64174e-05	0.000378018	sig	-	-	-	-
Phenyllactate	Phenolic acids	Phenolic acids	C9H10O3	1	7326-19-4	2.5778e+06	3.5084e+06	2.94102e+06	66200.2	66200.2	66200.2	66200.2	66200.2	66200.2	66200.2	66200.2	66200.2	1.36709	5.7965e-07	9.21718e-06	sig	C05607	ko00360,ko00960,ko01100,ko01110	C05607	MetMap166
5-hydroxy-2-methoxyxanthen-9-one	Flavonoids	Other Flavonoids	C14H10O4	2	141766-17-8	59572.1	48115.9	48584.6	1629.85	1629.85	1629.85	1629.85	1629.85	1629.85	1629.85	1629.85	1629.85	1.36734	1.06982e-07	2.87224e-06	sig	-	-	-	-
Tricin-5-O-Glucoside	Flavonoids	Flavones	C23H24O12	2	32769-00-9	906161	1.21324e+06	1.61475e+06	7187.81	7187.81	7187.81	7187.81	7187.81	7187.81	75661.3	128803	35939.1	1.6067	6.33821e-05	0.000273696	sig	-	-	-	-
(-)-Vestitol	Flavonoids	Isoflavones	C16H16O4	3	35878-41-2	14046.2	7286.94	26402	1117.27	1117.27	1117.27	1117.27	1117.27	1117.27	1117.27	1117.27	1117.27	1.33941	0.0126332	0.0192539	sig	C16225	ko00943,ko01110	C16225	-
5-methoxy-2-(7-methoxy-4H-chromen-3-yl)phenol	Flavonoids	Other Flavonoids	C17H16O4	2	-	204748	201689	102298	10502.2	10502.2	10502.2	10502.2	10502.2	10502.2	10502.2	10502.2	10502.2	1.35049	0.000304066	0.000930277	sig	-	-	-	-
Indolelactate	Alkaloids	Plumerane	C11H11NO3	3	1821-52-9	28296	33064.4	36217.4	2573.44	2573.44	2573.44	2573.44	2573.44	2573.44	2573.44	2573.44	2573.44	1.36826	1.41665e-07	3.54642e-06	sig	C02043	-	C02043	-
methyl 1-hydroxy-6,6,9-trimethyl-3-pentyl-6H-benzo[c]chromene-2-carboxylate	Phenolic acids	Phenolic acids	C23H28O4	2	-	114889	101756	150096	20351.2	20351.2	20351.2	20351.2	20351.2	20351.2	20351.2	20351.2	20351.2	1.36517	1.60201e-05	0.000100281	sig	-	-	-	-
1-Octen-3-ol-3-o-beta-D-xylopyranosyl(1->6)-beta-D-glucopyranoside	Others	Alcohol compounds	C19H34O10	2	-	129885	173737	205638	1963.96	77435.1	1963.96	28406.9	14803	9819.8	23206.8	31941.6	20605.2	1.34945	0.000579967	0.00154366	sig	C17614	-	C17614	-
n-Propyl gallate	Phenolic acids	Phenolic acids	C10H12O5	3	121-79-9	37479.2	42893.1	25024.6	1521.41	1521.41	1521.41	1521.41	1521.41	1521.41	1521.41	1521.41	1521.41	1.36016	3.53667e-05	0.000178953	sig	C11155	-	C11155	MetMap156
HydroxyAloe-emodin-8-O-glucoside	Quinones	Anthraquinone	C21H20O11	3	-	3.22296e+06	4.33704e+06	4.50125e+06	382803	382803	382803	382803	382803	382803	382803	382803	382803	1.36609	2.38325e-06	2.49433e-05	sig	-	-	-	-
Rhapontigenin*	Others	Stilbene	C15H14O4	2	500-65-2	123618	192491	120422	7197.72	491.578	491.578	491.578	5883.85	491.578	2577.44	2457.89	4225.86	1.35603	5.22521e-05	0.000235803	sig	-	-	-	-
Eriodictyol chalcone	Flavonoids	Chalcones	C15H12O6	2	73692-51-0	86687	133474	66555.5	4291.96	4291.96	4291.96	4291.96	4291.96	4291.96	4291.96	4291.96	4291.96	1.3567	0.000365614	0.00107546	sig	C15525	ko00941,ko01100,ko01110	C15525	-
1,3-Di-p-coumaroyl sucrose	Phenolic acids	Phenolic acids	C30H34O15	3	-	147917	88876.6	306884	1365.02	1365.02	1365.02	1365.02	1365.02	1365.02	1365.02	1365.02	1365.02	1.363	0.00984187	0.0157512	sig	-	-	CM02707	MetMap169
